# Supplementary material for: Circumpolar spread of avian influenza H5N1 to southern Indian Ocean islands
Source: Nat Commun. 2025 Sep 29;16:8463. doi: 10.1038/s41467-025-64297-y (PMC12479825; doi:10.1038/s41467-025-64297-y)
Supplement: Supplementary file 4 — Supplementary Data 1 [file 41467_2025_64297_MOESM4_ESM.csv]

Sample	HA1-5:S107R	HA1-5:T108I	HA1-5:S123P	HA1-5:S133A	HA1-5:S154N	HA1-5:T156A	HA1-5:V182N	HA1-5:K218Q	HA1-5:S223R	HA2-5:K64E	M1:N30D	M1:I43M	M1:T215A	NP:I41V	NP:M105V	NP:A184K	NS-1:P3S	NS-1:R41K	NS-1:P42S	NS-1:K55E	NS-1:K66E	NS-1:L103F	NS-1:I106M	NS-1:C138F	NS-1:V149A	NS-1:N205S	NS-2:T48A	PA:E23G	PA:E23R	PA:K34R	PA:S37A	PA:A37S	PA:I38M	PA:I38N	PA:I38S	PA:I38T	PA:I38V	PA:T97I	PA:K142E	PA:S149P	PA:I171V	PA:M182L	PA:P190S	PA:E199G	PA:S224P	PA:H266R	PA:A343S	PA:N383D	PA:N409S
24P021402	R	I	P	A	N	A	N	Q	R	E	D	M	A	V	V	K	S	K	S	E	E	F	M	F	A	S	A	L	L	L	G	G	T	T	T	T	T	-	-	-	-	-	-	-	-	-	-	-	-
24P021403	R	I	P	A	N	A	N	Q	R	E	D	M	A	V	V	K	S	K	S	E	E	F	M	F	A	S	A	L	L	L	N	N	Q	Q	Q	Q	Q	T	G	P	-	-	-	-	-	-	-	-	-
24P021404	R	I	P	A	N	A	N	Q	R	E	D	M	A	V	V	K	S	K	S	E	E	F	M	F	A	S	A	E	E	K	A	A	I	I	I	I	I	T	K	S	I	M	S	E	P	R	A	D	S
24P021407	R	I	P	A	N	A	N	Q	R	E	D	M	A	V	V	K	S	K	S	E	E	F	M	F	A	S	A	E	E	K	A	A	I	I	I	I	I	T	K	S	I	M	S	E	P	R	A	D	S
24P021412	R	I	P	A	N	A	N	Q	R	E	D	M	A	V	V	K	S	K	S	E	E	F	M	F	A	S	A	E	E	K	A	A	I	I	I	I	I	T	K	S	I	M	S	E	P	R	A	D	S
24P021415	R	I	P	A	N	A	N	Q	R	E	D	M	A	V	V	K	S	K	S	E	E	F	M	F	A	S	A	E	E	K	A	A	I	I	I	I	I	T	K	S	I	M	S	E	P	R	A	D	S
24P021416	R	I	P	A	N	A	N	Q	R	E	D	M	A	V	V	K	S	K	S	E	E	F	M	F	A	S	A	E	E	K	A	A	I	I	I	I	I	T	K	S	I	M	S	E	P	R	A	D	S
24P021417	R	I	P	A	N	A	N	Q	R	E	D	M	A	V	V	K	S	K	S	E	E	F	M	F	A	S	A	E	E	K	A	A	I	I	I	I	I	T	K	S	I	M	S	E	P	R	A	D	S
24P021420	R	I	P	A	N	A	N	Q	R	E	D	M	A	V	V	K	S	K	S	E	E	F	M	F	A	S	A	E	E	K	A	A	I	I	I	I	I	T	K	S	I	M	S	E	P	R	A	D	S
24P021422	R	I	P	A	N	A	N	Q	R	E	D	M	A	V	V	K	S	K	S	E	E	F	M	F	A	S	A	E	E	K	A	A	I	I	I	I	I	T	K	S	I	M	S	E	P	R	A	D	S
24P023398	R	I	P	A	N	A	N	Q	R	E	D	M	A	V	V	K	S	K	S	E	E	F	M	F	A	S	A	G	G	W	A	A	K	K	K	K	K	G	*	E	H	*	L	S	S	R	G	-	-
24P023401	R	I	P	A	N	A	N	Q	R	E	D	M	A	V	V	K	S	K	S	E	E	F	M	F	A	S	A	A	A	E	R	R	S	S	S	S	S	L	L	G	S	-	-	-	-	-	-	-	-
24P023403	R	I	P	A	N	A	N	Q	R	E	D	M	A	V	V	K	S	K	S	E	E	F	M	F	A	S	A	W	W	S	Q	Q	I	I	I	I	I	Q	L	S	K	-	-	-	-	-	-	-	-
24P023407	R	I	P	A	N	A	N	Q	R	E	D	M	A	V	V	K	S	K	S	E	E	F	M	F	A	S	A	N	N	G	L	L	Y	Y	Y	Y	Y	G	-	-	-	-	-	-	-	-	-	-	-
24P023412	R	I	P	A	N	A	N	Q	R	E	D	M	A	V	V	K	S	K	S	E	E	F	M	F	A	S	A	L	L	R	I	I	A	A	A	A	A	M	P	K	L	C	N	H	Y	R	-	-	-
24P023414	R	I	P	A	N	A	N	Q	R	E	D	M	A	V	V	K	S	K	S	E	E	F	M	F	A	S	A	R	R	W	E	E	M	M	M	M	M	N	E	W	C	S	-	-	-	-	-	-	-
24P023417	R	I	P	A	N	A	N	Q	R	E	D	M	A	V	V	K	S	K	S	E	E	F	M	F	A	S	A	R	R	G	*	*	N	N	N	N	N	Q	A	H	-	-	-	-	-	-	-	-	-
24P023419	R	I	P	A	N	A	N	Q	R	E	D	M	A	V	V	K	S	K	S	E	E	F	M	F	A	S	A	G	G	T	E	E	H	H	H	H	H	T	I	H	-	-	-	-	-	-	-	-	-
24P023422	R	I	P	A	N	A	N	Q	R	E	D	M	A	V	V	K	S	K	S	E	E	F	M	F	A	S	A	Q	Q	*	G	G	R	R	R	R	R	N	Q	S	C	E	M	I	T	S	-	-	-
24P023427	R	I	P	A	N	A	N	Q	R	E	D	M	A	V	V	K	S	K	S	E	E	F	M	F	A	S	A	A	A	M	G	G	K	K	K	K	K	E	T	F	M	*	D	N	H	F	-	-	-
24P023433	R	I	P	A	N	A	N	Q	R	E	D	M	A	V	V	K	S	K	S	E	E	F	M	F	A	S	A	Q	Q	K	R	R	R	R	R	R	R	G	S	M	E	L	S	G	D	-	-	-	-
24P023439	R	I	P	A	N	A	N	Q	R	E	D	M	A	IV	V	K	S	K	S	E	E	F	M	F	A	S	A	E	E	E	D	D	G	G	G	G	G	I	H	Q	V	N	K	K	T	M	S	G	-
24P023440	R	I	P	A	N	A	N	Q	R	E	D	M	A	V	V	K	S	K	S	E	E	F	M	F	A	S	A	Q	Q	*	G	G	R	R	R	R	R	N	Q	S	C	E	M	I	T	S	-	-	-
24P023443	R	I	P	A	N	A	N	Q	R	E	D	M	A	V	V	K	S	K	S	E	E	F	M	F	A	S	A	D	D	M	S	S	V	V	V	V	V	Q	G	L	-	-	-	-	-	-	-	-	-
24P023446	R	I	P	A	N	A	N	Q	R	E	D	M	A	V	V	K	S	K	S	E	E	F	M	F	A	S	A	E	E	K	A	A	I	I	I	I	I	T	K	S	I	M	S	E	P	R	A	D	S
[truncated: 26 more columns]
