# Supplementary material for: Circumpolar spread of avian influenza H5N1 to southern Indian Ocean islands
Source: Nat Commun. 2025 Sep 29;16:8463. doi: 10.1038/s41467-025-64297-y (PMC12479825; doi:10.1038/s41467-025-64297-y)
Supplement: Supplementary file 5 — Supplementary Data 2 [file 41467_2025_64297_MOESM5_ESM.csv]

site	season	species	precise_collection_date	id_sample	id_sample_renamed_std	stage	ELISA_kit	ELISA_method	plate	date_run	row	column	sample_type	DO	values (for competitive = DOsample/DOnegative_control for indirect = Dosample/Dopositive_control)	comment_ELISA
kerguelen	2018	southern_elephant_seal	NA	KER18-ELS-001	KER18-ELS-001	adult	AIV-H5	competition	25	13/02/2024	B	7	plasma	0.925999999	0.80128065
kerguelen	2018	southern_elephant_seal	NA	KER18-ELS-002	KER18-ELS-002	adult	AIV-H5	competition	25	13/02/2024	C	7	plasma	0.929499984	0.804309235
kerguelen	2018	southern_elephant_seal	NA	KER18-ELS-003	KER18-ELS-003	adult	AIV-H5	competition	25	13/02/2024	D	7	plasma	0.882799983	0.763899077
kerguelen	2018	southern_elephant_seal	NA	KER18-ELS-006	KER18-ELS-006	adult	AIV-H5	competition	25	13/02/2024	E	7	plasma	0.861800015	0.745727513
kerguelen	2018	southern_elephant_seal	NA	KER18-ELS-007	KER18-ELS-007	adult	AIV-H5	competition	25	13/02/2024	F	7	plasma	0.868200004	0.751265512
kerguelen	2018	southern_elephant_seal	NA	KER18-ELS-008	KER18-ELS-008	adult	AIV-H5	competition	25	13/02/2024	G	7	plasma	0.967599988	0.837277698
kerguelen	2018	southern_elephant_seal	NA	KER18-ELS-009	KER18-ELS-009	adult	AIV-H5	competition	25	13/02/2024	H	7	plasma	0.86680001	0.750054078
kerguelen	2018	southern_elephant_seal	NA	KER18-ELS-010	KER18-ELS-010	adult	AIV-H5	competition	25	13/02/2024	A	8	plasma	1.077800035	0.932635328
kerguelen	2018	southern_elephant_seal	NA	KER18-ELS-011	KER18-ELS-011	adult	AIV-H5	competition	25	13/02/2024	B	8	plasma	1.214699984	1.051096753
kerguelen	2018	southern_elephant_seal	NA	KER18-ELS-012	KER18-ELS-012	adult	AIV-H5	competition	25	13/02/2024	C	8	plasma	0.966700017	0.836498941
kerguelen	2018	southern_elephant_seal	NA	KER18-ELS-013	KER18-ELS-013	adult	AIV-H5	competition	25	13/02/2024	D	8	plasma	0.852900028	0.738026231
kerguelen	2018	southern_elephant_seal	NA	KER18-ELS-015	KER18-ELS-015	adult	AIV-H5	competition	25	13/02/2024	F	8	plasma	0.874199986	0.75645738
kerguelen	2018	southern_elephant_seal	NA	KER18-ELS-016	KER18-ELS-016	adult	AIV-H5	competition	25	13/02/2024	G	8	plasma	0.871100008	0.753774926
kerguelen	2018	southern_elephant_seal	NA	KER18-ELS-017	KER18-ELS-017	adult	AIV-H5	competition	25	13/02/2024	H	8	plasma	0.87650001	0.758447623
kerguelen	2018	southern_elephant_seal	NA	KER18-ELS-018	KER18-ELS-018	adult	AIV-H5	competition	19	08/01/2025	H	2	plasma	0.781199992	0.739387604
kerguelen	2018	southern_elephant_seal	NA	KER18-ELS-019	KER18-ELS-019	adult	AIV-H5	competition	25	13/02/2024	B	9	plasma	1.165300012	1.008350272
kerguelen	2018	southern_elephant_seal	NA	KER18-ELS-020	KER18-ELS-020	adult	AIV-H5	competition	25	13/02/2024	C	9	plasma	0.932299972	0.806732104
kerguelen	2018	southern_elephant_seal	NA	KER18-ELS-021	KER18-ELS-021	adult	AIV-H5	competition	19	08/01/2025	A	3	plasma	0.755400002	0.714968514
kerguelen	2018	southern_elephant_seal	NA	KER18-ELS-022	KER18-ELS-022	adult	AIV-H5	competition	25	13/02/2024	E	9	plasma	0.920899987	0.796867539
kerguelen	2018	southern_elephant_seal	NA	KER18-ELS-023	KER18-ELS-023	adult	AIV-H5	competition	25	13/02/2024	F	10	plasma	0.890799999	0.770821602
kerguelen	2018	southern_elephant_seal	NA	KER18-ELS-024	KER18-ELS-024	adult	AIV-H5	competition	25	13/02/2024	G	10	plasma	0.846800029	0.732747817
kerguelen	2018	southern_elephant_seal	NA	KER18-ELS-025	KER18-ELS-025	adult	AIV-H5	competition	25	13/02/2024	H	10	plasma	0.952000022	0.823778831
kerguelen	2018	southern_elephant_seal	NA	KER18-ELS-026	KER18-ELS-026	adult	AIV-H5	competition	25	13/02/2024	A	10	plasma	1.032899976	0.893782684
kerguelen	2018	southern_elephant_seal	NA	KER18-ELS-027	KER18-ELS-027	adult	AIV-H5	competition	25	13/02/2024	B	10	plasma	0.966400027	0.836239355
kerguelen	2018	southern_elephant_seal	NA	KER18-ELS-028	KER18-ELS-028	adult	AIV-H5	competition	25	13/02/2024	C	10	plasma	1.017500043	0.880456908
kerguelen	2018	southern_elephant_seal	NA	KER18-ELS-029	KER18-ELS-029	adult	AIV-H5	competition	25	13/02/2024	D	10	plasma	0.817399979	0.707307545
kerguelen	2018	southern_elephant_seal	NA	KER18-ELS-030	KER18-ELS-030	adult	AIV-H5	competition	25	13/02/2024	E	10	plasma	0.780600011	0.675464023
kerguelen	2018	southern_elephant_seal	NA	KER18-ELS-031	KER18-ELS-031	adult	AIV-H5	competition	25	13/02/2024	F	10	plasma	0.893599987	0.77324447
kerguelen	2018	southern_elephant_seal	NA	KER18-ELS-032	KER18-ELS-032	adult	AIV-H5	competition	19	08/01/2025	B	3	plasma	0.797900021	0.755193793
kerguelen	2018	southern_elephant_seal	NA	KER18-ELS-033	KER18-ELS-033	adult	AIV-H5	competition	25	13/02/2024	H	10	plasma	0.832199991	0.720114201
kerguelen	2018	southern_elephant_seal	NA	KER18-ELS-034	KER18-ELS-034	adult	AIV-H5	competition	25	13/02/2024	A	11	plasma	1.061400056	0.918444198
kerguelen	2018	southern_elephant_seal	NA	KER18-ELS-035	KER18-ELS-035	adult	AIV-H5	competition	25	13/02/2024	B	11	plasma	0.753000021	0.651581368
kerguelen	2018	southern_elephant_seal	NA	KER18-ELS-036	KER18-ELS-036	adult	AIV-H5	competition	25	13/02/2024	C	11	plasma	0.983699977	0.851209242
kerguelen	2018	southern_elephant_seal	NA	KER18-ELS-037	KER18-ELS-037	adult	AIV-H5	competition	25	13/02/2024	D	11	plasma	0.869799972	0.752649986
kerguelen	2018	southern_elephant_seal	NA	KER18-ELS-038	KER18-ELS-038	adult	AIV-H5	competition	25	13/02/2024	E	11	plasma	0.893000007	0.772725299
kerguelen	2018	southern_elephant_seal	NA	KER18-ELS-039	KER18-ELS-039	adult	AIV-H5	competition	25	13/02/2024	F	11	plasma	0.913800001	0.790723823
kerguelen	2018	southern_elephant_seal	NA	KER18-ELS-040	KER18-ELS-040	adult	AIV-H5	competition	25	13/02/2024	G	11	plasma	0.881900012	0.76312032
kerguelen	2018	southern_elephant_seal	NA	KER18-ELS-041	KER18-ELS-041	adult	AIV-H5	competition	25	13/02/2024	H	11	plasma	0.871200025	0.753861472
kerguelen	2018	southern_elephant_seal	NA	KER18-ELS-042	KER18-ELS-042	adult	AIV-H5	competition	25	13/02/2024	A	12	plasma	1.052700043	0.910915956
kerguelen	2018	southern_elephant_seal	NA	KER18-ELS-043	KER18-ELS-043	adult	AIV-H5	competition	25	13/02/2024	B	12	plasma	1.003700018	0.868515555
kerguelen	2022	southern_elephant_seal	NA	KER22-ELS-001	KER22-ELS-001	adult	AIV-H5	competition	25	13/02/2024	D	1	plasma	0.957899988	0.828884153
kerguelen	2022	southern_elephant_seal	NA	KER22-ELS-002	KER22-ELS-002	adult	AIV-H5	competition	25	13/02/2024	E	1	plasma	0.915300012	0.792021803
kerguelen	2022	southern_elephant_seal	NA	KER22-ELS-003	KER22-ELS-003	adult	AIV-H5	competition	19	08/01/2025	C	3	plasma	0.865199983	0.81889164
kerguelen	2022	southern_elephant_seal	NA	KER22-ELS-004	KER22-ELS-004	adult	AIV-H5	competition	25	13/02/2024	G	1	plasma	0.960900009	0.831480113
kerguelen	2022	southern_elephant_seal	NA	KER22-ELS-005	KER22-ELS-005	adult	AIV-H5	competition	19	08/01/2025	D	3	plasma	0.881299973	0.834129905
kerguelen	2022	southern_elephant_seal	NA	KER22-ELS-006	KER22-ELS-006	adult	AIV-H5	competition	25	13/02/2024	A	2	plasma	0.762300014	0.659628782
kerguelen	2022	southern_elephant_seal	NA	KER22-ELS-007	KER22-ELS-007	adult	AIV-H5	competition	25	13/02/2024	B	2	plasma	0.987699986	0.854670505
kerguelen	2022	southern_elephant_seal	NA	KER22-ELS-008	KER22-ELS-008	adult	AIV-H5	competition	25	13/02/2024	C	2	plasma	0.989899993	0.856574202
kerguelen	2022	southern_elephant_seal	NA	KER22-ELS-009	KER22-ELS-009	adult	AIV-H5	competition	25	13/02/2024	D	2	plasma	0.929499984	0.804309235
kerguelen	2022	southern_elephant_seal	NA	KER22-ELS-010	KER22-ELS-010	adult	AIV-H5	competition	25	13/02/2024	E	2	plasma	0.834599972	0.722190938
kerguelen	2022	southern_elephant_seal	NA	KER22-ELS-011	KER22-ELS-011	adult	AIV-H5	competition	25	13/02/2024	F	2	plasma	0.935400009	0.809414609
kerguelen	2022	southern_elephant_seal	NA	KER22-ELS-012	KER22-ELS-012	adult	AIV-H5	competition	25	13/02/2024	G	2	plasma	0.917800009	0.794185085
kerguelen	2022	southern_elephant_seal	NA	KER22-ELS-013	KER22-ELS-013	adult	AIV-H5	competition	25	13/02/2024	H	2	plasma	0.901899993	0.780426581
kerguelen	2022	southern_elephant_seal	NA	KER22-ELS-014	KER22-ELS-014	adult	AIV-H5	competition	25	13/02/2024	A	3	plasma	0.991699994	0.858131767
kerguelen	2022	southern_elephant_seal	NA	KER22-ELS-015	KER22-ELS-015	adult	AIV-H5	competition	25	13/02/2024	B	3	plasma	0.930800021	0.805434175
kerguelen	2022	southern_elephant_seal	NA	KER22-ELS-016	KER22-ELS-016	adult	AIV-H5	competition	25	13/02/2024	C	3	plasma	0.951399982	0.823259608
kerguelen	2022	southern_elephant_seal	NA	KER22-ELS-017	KER22-ELS-017	adult	AIV-H5	competition	25	13/02/2024	D	3	plasma	0.894999981	0.774455904
kerguelen	2022	southern_elephant_seal	NA	KER22-ELS-018	KER22-ELS-018	adult	AIV-H5	competition	25	13/02/2024	E	3	plasma	0.927399993	0.802492084
kerguelen	2022	southern_elephant_seal	NA	KER22-ELS-019	KER22-ELS-019	adult	AIV-H5	competition	25	13/02/2024	F	3	plasma	0.953599989	0.825163305
kerguelen	2022	southern_elephant_seal	NA	KER22-ELS-020	KER22-ELS-020	adult	AIV-H5	competition	25	13/02/2024	G	3	plasma	0.847299993	0.733180443
kerguelen	2022	southern_elephant_seal	NA	KER22-ELS-021	KER22-ELS-021	adult	AIV-H5	competition	25	13/02/2024	H	3	plasma	0.842199981	0.728767332
kerguelen	2022	southern_elephant_seal	NA	KER22-ELS-022	KER22-ELS-022	adult	AIV-H5	competition	25	13/02/2024	A	4	plasma	0.956499994	0.827672719
kerguelen	2022	southern_elephant_seal	NA	KER22-ELS-023	KER22-ELS-023	adult	AIV-H5	competition	25	13/02/2024	B	4	plasma	0.96420002	0.834335658
kerguelen	2022	southern_elephant_seal	NA	KER22-ELS-024	KER22-ELS-024	adult	AIV-H5	competition	25	13/02/2024	C	4	plasma	0.957599998	0.828624567
kerguelen	2022	southern_elephant_seal	NA	KER22-ELS-025	KER22-ELS-025	adult	AIV-H5	competition	25	13/02/2024	D	4	plasma	0.944400012	0.817202437
kerguelen	2022	southern_elephant_seal	NA	KER22-ELS-026	KER22-ELS-026	adult	AIV-H5	competition	25	13/02/2024	E	4	plasma	0.899399996	0.778263298
kerguelen	2022	southern_elephant_seal	NA	KER22-ELS-027	KER22-ELS-027	adult	AIV-H5	competition	25	13/02/2024	F	4	plasma	0.840900004	0.727642443
kerguelen	2022	southern_elephant_seal	NA	KER22-ELS-028	KER22-ELS-028	adult	AIV-H5	competition	25	13/02/2024	G	4	plasma	0.932799995	0.807164781
kerguelen	2022	southern_elephant_seal	NA	KER22-ELS-029	KER22-ELS-029	adult	AIV-H5	competition	25	13/02/2024	H	4	plasma	0.914099991	0.790983408
kerguelen	2022	southern_elephant_seal	NA	KER22-ELS-030	KER22-ELS-030	adult	AIV-H5	competition	25	13/02/2024	A	5	plasma	0.930299997	0.805001498
kerguelen	2022	southern_elephant_seal	NA	KER22-ELS-031	KER22-ELS-031	adult	AIV-H5	competition	25	13/02/2024	B	5	plasma	0.941900015	0.815039154
kerguelen	2022	southern_elephant_seal	NA	KER22-ELS-032	KER22-ELS-032	adult	AIV-H5	competition	25	13/02/2024	C	5	plasma	0.915400028	0.792108348
kerguelen	2022	southern_elephant_seal	NA	KER22-ELS-033	KER22-ELS-033	adult	AIV-H5	competition	25	13/02/2024	D	5	plasma	0.926500022	0.801713327
kerguelen	2022	southern_elephant_seal	NA	KER22-ELS-034	KER22-ELS-034	adult	AIV-H5	competition	25	13/02/2024	E	5	plasma	0.865100026	0.748583058
kerguelen	2022	southern_elephant_seal	NA	KER22-ELS-035	KER22-ELS-035	adult	AIV-H5	competition	25	13/02/2024	A	6	plasma	0.975499988	0.844113677
kerguelen	2022	southern_elephant_seal	NA	KER22-ELS-036	KER22-ELS-036	adult	AIV-H5	competition	25	13/02/2024	G	5	plasma	0.847500026	0.733353534
kerguelen	2022	southern_elephant_seal	NA	KER22-ELS-037	KER22-ELS-037	adult	AIV-H5	competition	25	13/02/2024	H	5	plasma	0.909699976	0.787176014
kerguelen	2022	southern_elephant_seal	NA	KER22-ELS-038	KER22-ELS-038	adult	AIV-H5	competition	25	13/02/2024	F	5	plasma	0.942200005	0.81529874
kerguelen	2022	southern_elephant_seal	NA	KER22-ELS-039	KER22-ELS-039	adult	AIV-H5	competition	25	13/02/2024	B	6	plasma	0.984000027	0.851468879
kerguelen	2022	southern_elephant_seal	NA	KER22-ELS-040	KER22-ELS-040	adult	AIV-H5	competition	25	13/02/2024	C	6	plasma	1.007699966	0.871976766
kerguelen	2022	southern_elephant_seal	NA	KER22-ELS-043	KER22-ELS-043	adult	AIV-H5	competition	25	13/02/2024	D	6	plasma	1.125699997	0.97408383
kerguelen	2022	southern_elephant_seal	NA	KER22-ELS-044	KER22-ELS-044	adult	AIV-H5	competition	25	13/02/2024	E	6	plasma	0.973800004	0.842642657
kerguelen	2022	southern_elephant_seal	NA	KER22-ELS-045	KER22-ELS-045	adult	AIV-H5	competition	25	13/02/2024	F	6	plasma	0.935599983	0.809587649
kerguelen	2022	southern_elephant_seal	NA	KER22-ELS-046	KER22-ELS-046	adult	AIV-H5	competition	25	13/02/2024	G	6	plasma	0.873199999	0.755592078
kerguelen	2022	southern_elephant_seal	NA	KER22-ELS-047	KER22-ELS-047	adult	AIV-H5	competition	25	13/02/2024	H	6	plasma	0.920099974	0.796175276
kerguelen	2022	southern_elephant_seal	NA	KER22-ELS-048	KER22-ELS-048	adult	AIV-H5	competition	25	13/02/2024	A	7	plasma	0.95450002	0.825942113
kerguelen	2023	southern_elephant_seal	03/02/2024	F003	KER23-ELS-001	adult	AIV-H5	competition	24	12/02/2025	F	2	plasma	0.969399989	0.74357595
kerguelen	2023	southern_elephant_seal	19/01/2024	F004	KER23-ELS-002	adult	AIV-H5	competition	24	12/02/2025	G	2	plasma	0.779100001	0.597606798
kerguelen	2023	southern_elephant_seal	05/02/2024	F005	KER23-ELS-003	adult	AIV-H5	competition	24	12/02/2025	H	2	plasma	0.943300009	0.723556023
kerguelen	2023	southern_elephant_seal	09/01/2024	F008	KER23-ELS-004	adult	AIV-H5	competition	24	12/02/2025	A	3	plasma	1.020300031	0.782618706
kerguelen	2023	southern_elephant_seal	09/01/2024	F009	KER23-ELS-005	adult	AIV-H5	competition	24	12/02/2025	B	3	plasma	0.922999978	0.707984933
kerguelen	2023	southern_elephant_seal	10/01/2024	F010	KER23-ELS-006	adult	AIV-H5	competition	24	12/02/2025	C	3	plasma	1.194300056	0.91608501
kerguelen	2023	southern_elephant_seal	10/01/2024	F011	KER23-ELS-007	adult	AIV-H5	competition	24	12/02/2025	D	3	plasma	1.136199951	0.871519464
kerguelen	2023	southern_elephant_seal	08/02/2024	F012	KER23-ELS-008	adult	AIV-H5	competition	24	12/02/2025	E	3	plasma	1.010599971	0.775178298
kerguelen	2023	southern_elephant_seal	26/01/2024	F013	KER23-ELS-009	adult	AIV-H5	competition	24	12/02/2025	F	3	plasma	1.069300056	0.820204058
kerguelen	2023	southern_elephant_seal	26/01/2024	F014	KER23-ELS-010	adult	AIV-H5	competition	24	12/02/2025	G	3	plasma	1.067000031	0.818439831
kerguelen	2023	southern_elephant_seal	08/02/2024	M015	KER23-ELS-011	adult	AIV-H5	competition	19	08/01/2025	E	3	plasma	0.799799979	0.756992058
kerguelen	2023	southern_elephant_seal	08/02/2024	F016	KER23-ELS-012	adult	AIV-H5	competition	24	12/02/2025	C	4	plasma	1.102300048	0.845516624
kerguelen	2023	southern_elephant_seal	09/02/2024	F017	KER23-ELS-013	adult	AIV-H5	competition	19	08/01/2025	F	3	plasma	0.824299991	0.78018075
kerguelen	2023	southern_elephant_seal	09/02/2024	F018	KER23-ELS-014	adult	AIV-H5	competition	24	12/02/2025	E	4	plasma	1.218099952	0.934340664
kerguelen	2023	southern_elephant_seal	09/02/2024	F019	KER23-ELS-015	adult	AIV-H5	competition	24	12/02/2025	F	4	plasma	1.092399955	0.837922781
kerguelen	2023	southern_elephant_seal	09/02/2024	F020	KER23-ELS-016	adult	AIV-H5	competition	24	12/02/2025	G	4	plasma	1.106099963	0.84843134
kerguelen	2023	southern_elephant_seal	09/02/2024	F021	KER23-ELS-017	adult	AIV-H5	competition	24	12/02/2025	H	4	plasma	1.021499991	0.783539133
kerguelen	2023	southern_elephant_seal	09/02/2024	F022	KER23-ELS-018	adult	AIV-H5	competition	24	12/02/2025	A	5	plasma	1.010900021	0.775408451
kerguelen	2023	southern_elephant_seal	10/02/2024	M023	KER23-ELS-019	adult	AIV-H5	competition	24	12/02/2025	B	5	plasma	1.046800017	0.802945458
kerguelen	2023	southern_elephant_seal	10/02/2024	M024	KER23-ELS-020	adult	AIV-H5	competition	24	12/02/2025	C	5	plasma	1.101799965	0.845133036
kerguelen	2023	southern_elephant_seal	11/02/2024	F025	KER23-ELS-021	adult	AIV-H5	competition	24	12/02/2025	D	5	plasma	1.306399941	1.002070961
kerguelen	2023	southern_elephant_seal	11/02/2024	F026	KER23-ELS-022	adult	AIV-H5	competition	24	12/02/2025	E	5	plasma	0.978399992	0.750479381
kerguelen	2023	southern_elephant_seal	11/02/2024	F027	KER23-ELS-023	adult	AIV-H5	competition	24	12/02/2025	F	5	plasma	1.091699958	0.83738585
kerguelen	2023	southern_elephant_seal	11/02/2024	M028	KER23-ELS-024	adult	AIV-H5	competition	24	12/02/2025	G	5	plasma	1.035400033	0.794201127
kerguelen	2023	southern_elephant_seal	26/12/2023	F599	KER23-ELS-025	adult	AIV-H5	competition	24	12/02/2025	H	5	plasma	1.025699973	0.786760719
kerguelen	2023	southern_elephant_seal	20/01/2024	M631	KER23-ELS-026	adult	AIV-H5	competition	24	12/02/2025	A	6	plasma	1.033400059	0.792667052
kerguelen	2023	southern_elephant_seal	02/01/2024	F731	KER23-ELS-027	adult	AIV-H5	competition	24	12/02/2025	B	6	plasma	1.06280005	0.815218245
kerguelen	2023	southern_elephant_seal	16/01/2024	F802	KER23-ELS-028	adult	AIV-H5	competition	24	12/02/2025	C	6	plasma	1.074699998	0.824346071
kerguelen	2023	southern_elephant_seal	05/01/2024	F824	KER23-ELS-029	adult	AIV-H5	competition	24	12/02/2025	D	6	plasma	1.087800026	0.834394417
kerguelen	2023	southern_elephant_seal	25/01/2024	F830	KER23-ELS-030	adult	AIV-H5	competition	24	12/02/2025	E	6	plasma	0.908100009	0.696555947
kerguelen	2023	southern_elephant_seal	28/01/2024	F831	KER23-ELS-031	adult	AIV-H5	competition	24	12/02/2025	F	6	plasma	1.057899952	0.811459636
kerguelen	2023	southern_elephant_seal	24/01/2024	F834	KER23-ELS-032	adult	AIV-H5	competition	24	12/02/2025	G	6	plasma	1.180799961	0.905729795
kerguelen	2023	southern_elephant_seal	16/01/2024	F837	KER23-ELS-033	adult	AIV-H5	competition	24	12/02/2025	H	6	plasma	1.076200008	0.825496651
kerguelen	2023	southern_elephant_seal	22/01/2024	F839	KER23-ELS-034	adult	AIV-H5	competition	24	12/02/2025	A	7	plasma	0.999800026	0.766894227
kerguelen	2023	southern_elephant_seal	17/01/2024	F844	KER23-ELS-035	adult	AIV-H5	competition	24	12/02/2025	B	7	plasma	1.072100043	0.822351782
kerguelen	2023	southern_elephant_seal	16/12/2023	M845	KER23-ELS-036	adult	AIV-H5	competition	24	12/02/2025	C	7	plasma	1.088799953	0.835161409
kerguelen	2023	southern_elephant_seal	17/12/2023	M846	KER23-ELS-037	adult	AIV-H5	competition	24	12/02/2025	D	7	plasma	1.013100028	0.777095961
kerguelen	2023	southern_elephant_seal	19/12/2023	M847	KER23-ELS-038	adult	AIV-H5	competition	24	12/02/2025	E	7	plasma	1.036299944	0.794891402
kerguelen	2023	southern_elephant_seal	19/12/2023	M848	KER23-ELS-039	adult	AIV-H5	competition	24	12/02/2025	F	7	plasma	0.992799997	0.761524871
kerguelen	2023	southern_elephant_seal	19/12/2023	M849	KER23-ELS-040	adult	AIV-H5	competition	24	12/02/2025	G	7	plasma	1.010800004	0.775331733
kerguelen	2023	southern_elephant_seal	19/12/2023	M850	KER23-ELS-041	adult	AIV-H5	competition	24	12/02/2025	H	7	plasma	0.680199981	0.521745774
kerguelen	2023	southern_elephant_seal	19/12/2023	M851	KER23-ELS-042	adult	AIV-H5	competition	24	12/02/2025	A	8	plasma	1.017099977	0.780164112
kerguelen	2023	southern_elephant_seal	20/12/2023	M852	KER23-ELS-043	adult	AIV-H5	competition	24	12/02/2025	B	8	plasma	0.657899976	0.504640608
kerguelen	2023	southern_elephant_seal	20/12/2023	M853	KER23-ELS-044	adult	AIV-H5	competition	24	12/02/2025	C	8	plasma	1.069499969	0.820357402
kerguelen	2023	southern_elephant_seal	20/12/2023	M854	KER23-ELS-045	adult	AIV-H5	competition	24	12/02/2025	D	8	plasma	1.291800022	0.990872127
kerguelen	2023	southern_elephant_seal	21/12/2023	M855	KER23-ELS-046	adult	AIV-H5	competition	24	12/02/2025	E	8	plasma	1.002099991	0.768658409
kerguelen	2023	southern_elephant_seal	21/12/2023	M856	KER23-ELS-047	adult	AIV-H5	competition	24	12/02/2025	F	8	plasma	0.978900015	0.750862923
kerguelen	2023	southern_elephant_seal	21/12/2023	M857	KER23-ELS-048	adult	AIV-H5	competition	24	12/02/2025	G	8	plasma	0.970000029	0.74403621
kerguelen	2023	southern_elephant_seal	21/12/2023	M858	KER23-ELS-049	adult	AIV-H5	competition	24	12/02/2025	H	8	plasma	0.939599991	0.720717933
kerguelen	2023	southern_elephant_seal	22/12/2023	M859	KER23-ELS-050	adult	AIV-H5	competition	24	12/02/2025	A	9	plasma	0.947700024	0.726931044
kerguelen	2023	southern_elephant_seal	22/12/2023	M860	KER23-ELS-051	adult	AIV-H5	competition	24	12/02/2025	B	9	plasma	1.005699992	0.771419782
kerguelen	2023	southern_elephant_seal	23/12/2023	M861	KER23-ELS-052	adult	AIV-H5	competition	24	12/02/2025	C	9	plasma	1.025599957	0.786684002
kerguelen	2023	southern_elephant_seal	23/12/2023	M862	KER23-ELS-053	adult	AIV-H5	competition	24	12/02/2025	D	9	plasma	0.865700006	0.664033126
kerguelen	2023	southern_elephant_seal	23/12/2023	M863	KER23-ELS-054	adult	AIV-H5	competition	24	12/02/2025	E	9	plasma	0.573599994	0.439978508
kerguelen	2023	southern_elephant_seal	24/12/2023	M864	KER23-ELS-055	adult	AIV-H5	competition	24	12/02/2025	F	10	plasma	0.925199986	0.709672443
kerguelen	2023	southern_elephant_seal	31/12/2023	M865	KER23-ELS-056	adult	AIV-H5	competition	24	12/02/2025	G	10	plasma	0.908399999	0.696786054
kerguelen	2024	southern_elephant_seal	01/12/2024	KER24-ELS-001	KER24-ELS-001	pup	AIV-H5	competition	24	12/02/2025	H	10	plasma	0.954100013	0.73184014
kerguelen	2024	southern_elephant_seal	01/12/2024	KER24-ELS-002	KER24-ELS-002	pup	AIV-H5	competition	24	12/02/2025	A	10	plasma	1.167400002	0.895451389
kerguelen	2024	southern_elephant_seal	01/12/2024	KER24-ELS-003	KER24-ELS-003	pup	AIV-H5	competition	24	12/02/2025	B	10	plasma	1.067899942	0.819130105
kerguelen	2024	southern_elephant_seal	01/12/2024	KER24-ELS-004	KER24-ELS-004	pup	AIV-H5	competition	24	12/02/2025	C	10	plasma	1.00759995	0.77287714
kerguelen	2024	southern_elephant_seal	01/12/2024	KER24-ELS-005	KER24-ELS-005	pup	AIV-H5	competition	24	12/02/2025	D	10	plasma	0.884800017	0.678683744
kerguelen	2024	southern_elephant_seal	01/12/2024	KER24-ELS-006	KER24-ELS-006	pup	AIV-H5	competition	24	12/02/2025	E	10	plasma	0.930599988	0.713814502
kerguelen	2024	southern_elephant_seal	01/12/2024	KER24-ELS-007	KER24-ELS-007	pup	AIV-H5	competition	24	12/02/2025	F	10	plasma	0.941699982	0.722328726
kerguelen	2024	southern_elephant_seal	01/12/2024	KER24-ELS-008	KER24-ELS-008	pup	AIV-H5	competition	20	08/01/2025	F	3	plasma	1.004500031	0.89075109
kerguelen	2024	southern_elephant_seal	01/12/2024	KER24-ELS-009	KER24-ELS-009	pup	AIV-H5	competition	24	12/02/2025	H	10	plasma	1.05219996	0.807087471
kerguelen	2024	southern_elephant_seal	01/12/2024	KER24-ELS-010	KER24-ELS-010	pup	AIV-H5	competition	24	12/02/2025	A	11	plasma	1.00150001	0.768198196
kerguelen	2024	southern_elephant_seal	01/12/2024	KER24-ELS-011	KER24-ELS-011	pup	AIV-H5	competition	24	12/02/2025	B	11	plasma	0.978699982	0.750709488
kerguelen	2024	southern_elephant_seal	01/12/2024	KER24-ELS-012	KER24-ELS-012	pup	AIV-H5	competition	24	12/02/2025	C	11	plasma	1.011999965	0.77625216
kerguelen	2024	southern_elephant_seal	01/12/2024	KER24-ELS-013	KER24-ELS-013	pup	AIV-H5	competition	24	12/02/2025	D	11	plasma	0.936399996	0.718263385
kerguelen	2024	southern_elephant_seal	01/12/2024	KER24-ELS-014	KER24-ELS-014	pup	AIV-H5	competition	24	12/02/2025	E	11	plasma	0.935800016	0.717803171
kerguelen	2024	southern_elephant_seal	01/12/2024	KER24-ELS-015	KER24-ELS-015	pup	AIV-H5	competition	24	12/02/2025	F	11	plasma	0.978900015	0.750862923
kerguelen	2024	southern_elephant_seal	01/12/2024	KER24-ELS-016	KER24-ELS-016	pup	AIV-H5	competition	24	12/02/2025	G	11	plasma	1.035599947	0.794354471
kerguelen	2024	southern_elephant_seal	01/12/2024	KER24-ELS-017	KER24-ELS-017	pup	AIV-H5	competition	20	08/01/2025	G	2	plasma	0.193299994	0.171410826
kerguelen	2024	southern_elephant_seal	01/12/2024	KER24-ELS-018	KER24-ELS-018	pup	AIV-H5	competition	24	12/02/2025	A	12	plasma	1.160899997	0.890465575
kerguelen	2024	southern_elephant_seal	01/12/2024	KER24-ELS-019	KER24-ELS-019	pup	AIV-H5	competition	24	12/02/2025	B	12	plasma	1.088099957	0.834624478
kerguelen	2024	southern_elephant_seal	01/12/2024	KER24-ELS-020	KER24-ELS-020	pup	AIV-H5	competition	24	12/02/2025	C	12	plasma	0.977999985	0.750172557
kerguelen	2024	southern_elephant_seal	01/12/2024	KER24-ELS-021	KER24-ELS-021	pup	AIV-H5	competition	24	12/02/2025	D	12	plasma	0.950200021	0.728848661
kerguelen	2024	southern_elephant_seal	01/12/2024	KER24-ELS-022	KER24-ELS-022	pup	AIV-H5	competition	24	12/02/2025	E	12	plasma	0.84920001	0.651376843
kerguelen	2024	southern_elephant_seal	01/12/2024	KER24-ELS-023	KER24-ELS-023	pup	AIV-H5	competition	20	08/01/2025	H	2	plasma	0.055	0.048771835
kerguelen	2024	southern_elephant_seal	01/12/2024	KER24-ELS-024	KER24-ELS-024	pup	AIV-H5	competition	24	12/02/2025	G	12	plasma	1.074399948	0.824115919
kerguelen	2024	southern_elephant_seal	01/12/2024	KER24-ELS-025	KER24-ELS-025	pup	AIV-H5	competition	24	12/02/2025	H	12	plasma	1.01730001	0.780317547
kerguelen	2024	southern_elephant_seal	01/12/2024	KER24-ELS-026	KER24-ELS-026	pup	AIV-H5	competition	24	12/02/2025	H	3	plasma	1.077200055	0.826263734
kerguelen	2022	southern_elephant_seal	NA	KER22-ELS-002	KER22-ELS-002	adult	AIV-H5	competition_V3	8	22/05/2025	B	2	plasma	1.001799941	0.901507272
kerguelen	2022	southern_elephant_seal	NA	KER22-ELS-006	KER22-ELS-006	adult	AIV-H5	competition_V3	8	22/05/2025	D	2	plasma	0.99940002	0.899347613
kerguelen	2022	southern_elephant_seal	NA	KER22-ELS-010	KER22-ELS-010	adult	AIV-H5	competition_V3	8	22/05/2025	E	2	plasma	1.07249999	0.965129365
kerguelen	2022	southern_elephant_seal	NA	KER22-ELS-027	KER22-ELS-027	adult	AIV-H5	competition_V3	8	22/05/2025	F	2	plasma	1.083199978	0.97475815
kerguelen	2022	southern_elephant_seal	NA	KER22-ELS-029	KER22-ELS-029	adult	AIV-H5	competition_V3	8	22/05/2025	G	2	plasma	1.021999955	0.919685013
kerguelen	2022	southern_elephant_seal	NA	KER22-ELS-043	KER22-ELS-043	adult	AIV-H5	competition_V3	8	22/05/2025	C	2	plasma	1.00999999	0.908886394
kerguelen	2023	southern_elephant_seal	08/02/2024	M015	KER23-ELS-011	adult	AIV-H5	competition_V3	8	22/05/2025	H	1	plasma	1.059499979	0.953430817
kerguelen	2023	southern_elephant_seal	19/12/2023	M850	KER23-ELS-041	adult	AIV-H5	competition_V3	8	22/05/2025	G	1	plasma	1.063500047	0.957030428
kerguelen	2023	southern_elephant_seal	20/12/2023	M852	KER23-ELS-043	adult	AIV-H5	competition_V3	8	22/05/2025	F	1	plasma	1.118999958	1.006974106
kerguelen	2023	southern_elephant_seal	21/12/2023	M855	KER23-ELS-046	adult	AIV-H5	competition_V3	8	22/05/2025	A	2	plasma	1.024299979	0.921754776
kerguelen	2023	southern_elephant_seal	23/12/2023	M863	KER23-ELS-054	adult	AIV-H5	competition_V3	8	22/05/2025	E	1	plasma	1.108100057	0.99716542
kerguelen	2024	southern_elephant_seal	01/12/2024	KER24-ELS-005	KER24-ELS-005	pup	AIV-H5	competition_V3	8	22/05/2025	C	3	plasma	1.031999946	0.92868388
kerguelen	2024	southern_elephant_seal	01/12/2024	KER24-ELS-008	KER24-ELS-008	pup	AIV-H5	competition_V3	8	22/05/2025	E	3	plasma	1.057199955	0.951361054
kerguelen	2024	southern_elephant_seal	01/12/2024	KER24-ELS-016	KER24-ELS-016	pup	AIV-H5	competition_V3	8	22/05/2025	D	3	plasma	1.021600008	0.919325105
kerguelen	2024	southern_elephant_seal	01/12/2024	KER24-ELS-017	KER24-ELS-017	pup	AIV-H5	competition_V3	8	22/05/2025	A	3	plasma	0.051899999	0.046704162
kerguelen	2024	southern_elephant_seal	01/12/2024	KER24-ELS-022	KER24-ELS-022	pup	AIV-H5	competition_V3	8	22/05/2025	B	3	plasma	0.979600012	0.881529833
kerguelen	2024	southern_elephant_seal	01/12/2024	KER24-ELS-023	KER24-ELS-023	pup	AIV-H5	competition_V3	8	22/05/2025	H	2	plasma	0.107199997	0.09646794
kerguelen	2024	southern_elephant_seal	01/12/2024	KER24-ELS-024	KER24-ELS-024	pup	AIV-H5	competition_V3	8	22/05/2025	F	3	plasma	1.065899968	0.959190087
kerguelen	2022	southern_elephant_seal	NA	KER22-ELS-002	KER22-ELS-002	adult	AIV-H5	indirect	14	15/05/2025	B	2	plasma	0.280499995	0.592146915	anti-canin conjugate
kerguelen	2022	southern_elephant_seal	NA	KER22-ELS-006	KER22-ELS-006	adult	AIV-H5	indirect	14	15/05/2025	D	2	plasma	0.402200013	0.849060612	anti-canin conjugate
kerguelen	2022	southern_elephant_seal	NA	KER22-ELS-010	KER22-ELS-010	adult	AIV-H5	indirect	14	15/05/2025	E	2	plasma	0.2403	0.507283088	anti-canin conjugate
kerguelen	2022	southern_elephant_seal	NA	KER22-ELS-027	KER22-ELS-027	adult	AIV-H5	indirect	14	15/05/2025	F	2	plasma	0.251199991	0.530293413	anti-canin conjugate
kerguelen	2022	southern_elephant_seal	NA	KER22-ELS-029	KER22-ELS-029	adult	AIV-H5	indirect	14	15/05/2025	G	2	plasma	0.380400002	0.8030399	anti-canin conjugate
kerguelen	2022	southern_elephant_seal	NA	KER22-ELS-043	KER22-ELS-043	adult	AIV-H5	indirect	14	15/05/2025	C	2	plasma	0.254200011	0.536626579	anti-canin conjugate
kerguelen	2023	southern_elephant_seal	08/02/2024	M015	KER23-ELS-011	adult	AIV-H5	indirect	14	15/05/2025	H	1	plasma	0.326599985	0.689465873	anti-canin conjugate
kerguelen	2023	southern_elephant_seal	19/12/2023	M850	KER23-ELS-041	adult	AIV-H5	indirect	14	15/05/2025	G	1	plasma	0.420700014	0.888114866	anti-canin conjugate
kerguelen	2023	southern_elephant_seal	21/12/2023	M855	KER23-ELS-046	adult	AIV-H5	indirect	14	15/05/2025	A	2	plasma	0.273400009	0.577158555	anti-canin conjugate
kerguelen	2023	southern_elephant_seal	23/12/2023	M863	KER23-ELS-054	adult	AIV-H5	indirect	14	15/05/2025	F	1	plasma	0.350100011	0.739075384	anti-canin conjugate
kerguelen	2023	southern_elephant_seal	23/12/2023	M863	KER23-ELS-054	adult	AIV-H5	indirect	14	15/05/2025	E	1	plasma	0.310099989	0.654633709	anti-canin conjugate
kerguelen	2024	southern_elephant_seal	01/12/2024	KER24-ELS-005	KER24-ELS-005	pup	AIV-H5	indirect	14	15/05/2025	C	3	plasma	0.248899996	0.525438031	anti-canin conjugate
kerguelen	2024	southern_elephant_seal	01/12/2024	KER24-ELS-008	KER24-ELS-008	pup	AIV-H5	indirect	14	15/05/2025	E	3	plasma	0.221200004	0.466962219	anti-canin conjugate
kerguelen	2024	southern_elephant_seal	01/12/2024	KER24-ELS-016	KER24-ELS-016	pup	AIV-H5	indirect	14	15/05/2025	D	3	plasma	0.231900007	0.48955036	anti-canin conjugate
kerguelen	2024	southern_elephant_seal	01/12/2024	KER24-ELS-017	KER24-ELS-017	pup	AIV-H5	indirect	14	15/05/2025	A	3	plasma	1.010800004	2.133839983	anti-canin conjugate
kerguelen	2024	southern_elephant_seal	01/12/2024	KER24-ELS-022	KER24-ELS-022	pup	AIV-H5	indirect	14	15/05/2025	B	3	plasma	0.252600014	0.53324892	anti-canin conjugate
kerguelen	2024	southern_elephant_seal	01/12/2024	KER24-ELS-023	KER24-ELS-023	pup	AIV-H5	indirect	14	15/05/2025	H	2	plasma	0.654100001	1.380831747	anti-canin conjugate
kerguelen	2024	southern_elephant_seal	01/12/2024	KER24-ELS-024	KER24-ELS-024	pup	AIV-H5	indirect	14	15/05/2025	F	3	plasma	0.25150001	0.530926767	anti-canin conjugate
