# Supplementary material for: Circumpolar spread of avian influenza H5N1 to southern Indian Ocean islands
Source: Nat Commun. 2025 Sep 29;16:8463. doi: 10.1038/s41467-025-64297-y (PMC12479825; doi:10.1038/s41467-025-64297-y)
Supplement: Supplementary file 7 — Supplementary Data 4 [file 41467_2025_64297_MOESM7_ESM.txt]

#NEXUS
begin taxa;
	dimensions ntax=1227;
	taxlabels
	'24P021402_H5N1_D-24-09077_HP_B3.2_CRO_2024-10-20'
	'24P021403_H5N1_D-24-09077_HP_B3.2_CRO_2024-10-20'
	'24P021404_H5N1_D-24-09077_HP_B3.2_CRO_2024-10-20'
	'24P021407_H5N1_D-24-09077_HP_B3.2_CRO_2024-10-20'
	'24P021412_H5N1_D-24-09077_HP_B3.2_CRO_2024-10-20'
	'24P021415_H5N1_D-24-09077_HP_B3.2_CRO_2024-10-20'
	'24P021416_H5N1_D-24-09077_HP_B3.2_CRO_2024-10-20'
	'24P021417_H5N1_D-24-09077_HP_B3.2_CRO_2024-10-20'
	'24P021420_H5N1_D-24-09077_HP_B3.2_CRO_2024-10-25'
	'24P021422_H5N1_D-24-09077_HP_B3.2_CRO_2024-10-25'
	'24P023398_H5N1_D-24-10045_HP_B3.2_CRO_2024-11-07'
	'24P023401_H5N1_D-24-10045_HP_B3.2_CRO_2024-11-07'
	'24P023403_H5N1_D-24-10045_HP_B3.2_CRO_2024-11-06'
	'24P023407_H5N1_D-24-10045_HP_B3.2_CRO_2024-11-08'
	'24P023412_H5N1_D-24-10045_HP_B3.2_CRO_2024-11-14'
	'24P023414_H5N1_D-24-10045_HP_B3.2_CRO_2024-11-11'
	'24P023417_H5N1_D-24-10045_HP_B3.2_CRO_2024-11-12'
	'24P023419_H5N1_D-24-10045_HP_B3.2_CRO_2024-11-12'
	'24P023422_H5N1_D-24-10045_HP_B3.2_CRO_2024-11-16'
	'24P023427_H5N1_D-24-10045_HP_B3.2_CRO_2024-11-22'
	'24P023433_H5N1_D-24-10045_HP_B3.2_KER_2024-12-01'
	'24P023439_H5N1_D-24-10045_HP_B3.2_KER_2024-12-01'
	'24P023440_H5N1_D-24-10045_HP_B3.2_KER_2024-12-01'
	'24P023443_H5N1_D-24-10045_HP_B3.2_KER_2024-12-02'
	'24P023446_H5N1_D-24-10045_HP_B3.2_KER_2024-12-01'
	'A/American_Crow/BC/AIVPHL-861/2022|EPI_ISL_18665555|A_/_H5N1|Original||2.3.4.4b|30.12.2022|Caleta_Jessica_Marija|||21.12.2023|B.C._Centre_for_Disease_Control|Public_Health_Agency_of_Canada|HA|4|A/American_Crow/BC/AIVPHL-861/2022_HA|EPI2856376|DNA_INS'
	'A/American_Crow/BC/AIVPHL-864/2022|EPI_ISL_18665557|A_/_H5N1|Original||2.3.4.4b|30.12.2022|Caleta_Jessica_Marija|||21.12.2023|B.C._Centre_for_Disease_Control|Public_Health_Agency_of_Canada|HA|4|A/American_Crow/BC/AIVPHL-864/2022_HA|EPI2856394|DNA_INS'
	'A/American_Crow/BC/AIVPHL-874/2023|EPI_ISL_18665565|A_/_H5N1|Original||2.3.4.4b|09.01.2023|Caleta_Jessica_Marija|||21.12.2023|B.C._Centre_for_Disease_Control|Public_Health_Agency_of_Canada|HA|4|A/American_Crow/BC/AIVPHL-874/2023_HA|EPI2856448|DNA_INS'
	'A/American_Crow/BC/AIVPHL-900/2023|EPI_ISL_18665492|A_/_H5N1|Original||2.3.4.4b|16.01.2023|Caleta_Jessica_Marija|||21.12.2023|B.C._Centre_for_Disease_Control|Public_Health_Agency_of_Canada|HA|4|A/American_Crow/BC/AIVPHL-900/2023_HA|EPI2855906|DNA_INS'
	'A/American_Crow/BC/AIVPHL-921/2023|EPI_ISL_18665496|A_/_H5N1|Original||2.3.4.4b|30.01.2023|Caleta_Jessica_Marija|||21.12.2023|B.C._Centre_for_Disease_Control|Public_Health_Agency_of_Canada|HA|4|A/American_Crow/BC/AIVPHL-921/2023_HA|EPI2855933|DNA_INS'
	'A/American_Crow/BC/AIVPHL-922/2023|EPI_ISL_18665498|A_/_H5N1|Original||2.3.4.4b|30.01.2023|Caleta_Jessica_Marija|||21.12.2023|B.C._Centre_for_Disease_Control|Public_Health_Agency_of_Canada|HA|4|A/American_Crow/BC/AIVPHL-922/2023_HA|EPI2855949|DNA_INS'
	'A/American_Crow/BC/AIVPHL-929/2023|EPI_ISL_18665506|A_/_H5N1|Original||2.3.4.4b|30.01.2023|Caleta_Jessica_Marija|||21.12.2023|B.C._Centre_for_Disease_Control|Public_Health_Agency_of_Canada|HA|4|A/American_Crow/BC/AIVPHL-929/2023_HA|EPI2856013|DNA_INS'
	'A/American_Crow/BC/FAV-0053-11/2022|EPI_ISL_19155031|A_/_H5N1|||2.3.4.4b|02.12.2022|Signore_Anthony|||21.05.2024|Canadian_Food_Inspection_Agency|Canadian_Food_Inspection_Agency|HA|4|A/American_Crow/BC/FAV-0053-11/2022_HA|EPI3314928|DNA_IN'
	'A/American_Crow/BC/FAV-0053-19/2022|EPI_ISL_19155032|A_/_H5N1|||2.3.4.4b|02.12.2022|Signore_Anthony|||21.05.2024|Canadian_Food_Inspection_Agency|Canadian_Food_Inspection_Agency|HA|4|A/American_Crow/BC/FAV-0053-19/2022_HA|EPI3314936|DNA_IN'
	'A/American_Crow/BC/FAV-0053-21/2022|EPI_ISL_19155079|A_/_H5N1|||2.3.4.4b|11.12.2022|Signore_Anthony|||21.05.2024|Canadian_Food_Inspection_Agency|Canadian_Food_Inspection_Agency|HA|4|A/American_Crow/BC/FAV-0053-21/2022_HA|EPI3315312|DNA_IN'
	'A/American_Crow/BC/FAV-0053-22/2022|EPI_ISL_19155033|A_/_H5N1|||2.3.4.4b|02.12.2022|Signore_Anthony|||21.05.2024|Canadian_Food_Inspection_Agency|Canadian_Food_Inspection_Agency|HA|4|A/American_Crow/BC/FAV-0053-22/2022_HA|EPI3314944|DNA_IN'
	'A/American_Crow/BC/FAV-0053-24/2022|EPI_ISL_19155111|A_/_H5N1|||2.3.4.4b|16.12.2022|Signore_Anthony|||21.05.2024|Canadian_Food_Inspection_Agency|Canadian_Food_Inspection_Agency|HA|4|A/American_Crow/BC/FAV-0053-24/2022_HA|EPI3315568|DNA_IN'
	'A/American_Crow/BC/FAV-0053-42/2023|EPI_ISL_19155140|A_/_H5N1|||2.3.4.4b|02.01.2023|Signore_Anthony|||21.05.2024|B.C._Centre_for_Disease_Control|Canadian_Food_Inspection_Agency|HA|4|A/American_Crow/BC/FAV-0053-42/2023_HA|EPI3315800|DNA_IN'
	'A/American_crow/Iowa/23-007468-001/2023|EPI_ISL_17964890|A_/_H5N1|Original||2.3.4.4b|02.03.2023|Killian_Mary_Lea||23-007468-001|06.07.2023|National_Veterinary_Services_Laboratories_-_USDA|National_Veterinary_Services_Laboratories_-_USDA|HA|4|HA_A/Amer'
	'A/American_crow/Iowa/23-007781-002/2023|EPI_ISL_17964893|A_/_H5N1|Original||2.3.4.4b|05.03.2023|Killian_Mary_Lea||23-007781-002|06.07.2023|National_Veterinary_Services_Laboratories_-_USDA|National_Veterinary_Services_Laboratories_-_USDA|HA|4|HA_A/Amer'
	'A/American_crow/Utah/23-007867-006/2023|EPI_ISL_17964896|A_/_H5N1|Original||2.3.4.4b|03.03.2023|Killian_Mary_Lea||23-007867-006|06.07.2023|National_Veterinary_Services_Laboratories_-_USDA|National_Veterinary_Services_Laboratories_-_USDA|HA|4|HA_A/Amer'
	'A/Antarctic_Fur_Seal/Jason_Harbour/141037/2023|EPI_ISL_18742212|A_/_H5N1|Clinical_Sample||2.3.4.4b|09.12.2023|Mollett_Benjamin|||25.06.2024|Animal_and_Plant_Health_Agency__APHA_|Animal_and_Plant_Health_Agency__APHA_|HA|4|A/Antarctic_Fur_Seal/Jason_Har'
	'A/Antarctic_Fur_Seal/South_Georgia_and_the_South_Sandwich_Islands/128/2023|EPI_ISL_19313608|A_/_H5N1|Original||2.3.4.4b|09.12.2023||||06.08.2024|Animal_and_Plant_Health_Agency__APHA_||HA|4|A/Antarctic_Fur_Seal/South_Georgia_and_the_South_Sandwich_Islan'
	'A/Antarctic_Tern/South_Georgia_and_the_South_Sandwich_Islands/40/2023|EPI_ISL_19313616|A_/_H5N1|Original||2.3.4.4b|06.12.2023||||06.08.2024|Animal_and_Plant_Health_Agency__APHA_||HA|4|A/Antarctic_Tern/South_Georgia_and_the_South_Sandwich_Islands/40/202'
	'A/Antarctic_tern/King_Edward_Point/141271/2023|EPI_ISL_18742220|A_/_H5N1|Clinical_Sample||2.3.4.4b|06.12.2023|Mollett_Benjamin|||25.06.2024|Animal_and_Plant_Health_Agency__APHA_|Animal_and_Plant_Health_Agency__APHA_|HA|4|A/Antarctic_tern/King_Edward_P'
	'A/Antofagasta/25945/2023|EPI_ISL_19391463|A_/_H5N1|Original||2.3.4.4b|24.03.2023||||09.09.2024|Instituto_de_Salud_Publica_de_Chile||HA|4|A/Antofagasta/25945/2023_HA|EPI3549652|DNA_IN'
	'A/Avian/Argentina/1762-2/2023|EPI_ISL_18698516|A_/_H5N1|||2.3.4.4b|21.04.2023|Benedetti_Estefania|||28.12.2023|Direccion_del_Laboratorio_Animal_Direccion_General_de_Laboratorios_y_Control_Tecnico_SENASA.|Instituto_Nacional_de_Enfermedades_Infecciosa'
	'A/Avian/Argentina/1790-5/2023|EPI_ISL_18698517|A_/_H5N1|||2.3.4.4b|24.04.2023|Benedetti_Estefania|||28.12.2023|Direccion_del_Laboratorio_Animal_Direccion_General_de_Laboratorios_y_Control_Tecnico_SENASA.|Instituto_Nacional_de_Enfermedades_Infecciosa'
	'A/Avian/Argentina/579-5/2023|EPI_ISL_18698485|A_/_H5N1|||2.3.4.4b|24.02.2023|Benedetti_Estefania|||28.12.2023|Direccion_del_Laboratorio_Animal_Direccion_General_de_Laboratorios_y_Control_Tecnico_SENASA.|Instituto_Nacional_de_Enfermedades_Infecciosas'
	'A/Avian/Argentina/586-4/2023|EPI_ISL_18698487|A_/_H5N1|||2.3.4.4b|24.02.2023|Benedetti_Estefania|||28.12.2023|Direccion_del_Laboratorio_Animal_Direccion_General_de_Laboratorios_y_Control_Tecnico_SENASA.|Instituto_Nacional_de_Enfermedades_Infecciosas'
	'A/Band-tailed_gull/Antofagasta/228525-1/2022|EPI_ISL_19131166|A_/_H5N1|Original||2.3.4.4b|19.12.2022||||10.05.2024|Emory_University__CEIRR_|Emory_University__CEIRR_|HA|4|A/Band-tailed_gull/Antofagasta/228525-1/2022_HA|EPI3276855|DNA_IN'
	'A/Band-tailed_gull/Arica_y_Parinacota/232200-1/2023|EPI_ISL_19131168|A_/_H5N1|Original||2.3.4.4b|11.01.2023||||10.05.2024|Emory_University__CEIRR_|Emory_University__CEIRR_|HA|4|A/Band-tailed_gull/Arica_y_Parinacota/232200-1/2023_HA|EPI3276870|DNA_IN'
	'A/Barn_Owl/BC/AIVPHL-1011/2023|EPI_ISL_18665563|A_/_H5N1|Original||2.3.4.4b|20.03.2023|Caleta_Jessica_Marija|||21.12.2023|B.C._Centre_for_Disease_Control|Public_Health_Agency_of_Canada|HA|4|A/Barn_Owl/BC/AIVPHL-1011/2023_HA|EPI2856439|DNA_INS'
	'A/Barn_Owl/BC/AIVPHL-926/2023|EPI_ISL_18665504|A_/_H5N1|Original||2.3.4.4b|30.01.2023|Caleta_Jessica_Marija|||21.12.2023|B.C._Centre_for_Disease_Control|Public_Health_Agency_of_Canada|HA|4|A/Barn_Owl/BC/AIVPHL-926/2023_HA|EPI2855997|DNA_INS'
	'A/Barn_Owl/BC/AIVPHL-995/2023|EPI_ISL_18665547|A_/_H5N1|Original||2.3.4.4b|13.03.2023|Caleta_Jessica_Marija|||21.12.2023|B.C._Centre_for_Disease_Control|Public_Health_Agency_of_Canada|HA|4|A/Barn_Owl/BC/AIVPHL-995/2023_HA|EPI2856323|DNA_INS'
	'A/Barred_Owl/BC/AIVPHL-1008/2023|EPI_ISL_18665556|A_/_H5N1|Original||2.3.4.4b|20.03.2023|Caleta_Jessica_Marija|||21.12.2023|B.C._Centre_for_Disease_Control|Public_Health_Agency_of_Canada|HA|4|A/Barred_Owl/BC/AIVPHL-1008/2023_HA|EPI2856390|DNA_INS'
	'A/Barred_Owl/BC/AIVPHL-982/2023|EPI_ISL_18665541|A_/_H5N1|Original||2.3.4.4b|10.03.2023|Caleta_Jessica_Marija|||21.12.2023|B.C._Centre_for_Disease_Control|Public_Health_Agency_of_Canada|HA|4|A/Barred_Owl/BC/AIVPHL-982/2023_HA|EPI2856275|DNA_INS'
	'A/Barred_Owl/BC/FAV-0053-23/2022|EPI_ISL_19155098|A_/_H5N1|||2.3.4.4b|13.12.2022|Signore_Anthony|||21.05.2024|Canadian_Food_Inspection_Agency|Canadian_Food_Inspection_Agency|HA|4|A/Barred_Owl/BC/FAV-0053-23/2022_HA|EPI3315464|DNA_IN'
	'A/Black-crowned_night-heron/Antofagasta/228705-2/2022|EPI_ISL_18005786|A_/_H5N1|Original||2.3.4.4b|20.12.2022|GISAID_EpiFlu_Data_Curator|||19.07.2023|CEIRS_Data_Processing_and_Coordinating_Center_Center_for_Research_on_Influenza_Pathogenesis__CRIP_|C'
	'A/Black_Skimmer/Maule/240379/2023|EPI_ISL_17885849|A_/_H5N1|Original||2.3.4.4b|06.03.2023|GISAID_EpiFlu_Data_Curator|||19.07.2023|CEIRS_Data_Processing_and_Coordinating_Center_Center_for_Research_on_Influenza_Pathogenesis__CRIP_|CEIRS_Data_Processing'
	'A/Blackish_oystercatcher/OHiggins/240628/2023|EPI_ISL_17885967|A_/_H5N1|Original||2.3.4.4b|06.03.2023|GISAID_EpiFlu_Data_Curator|||24.07.2023|CEIRS_Data_Processing_and_Coordinating_Center_Center_for_Research_on_Influenza_Pathogenesis__CRIP_|CEIRS_Dat'
	'A/Broiler_Breeders_Chicken/BC/FAV-1616-1/2022|EPI_ISL_19155042|A_/_H5N1|||2.3.4.4b|05.12.2022|Signore_Anthony|||21.05.2024|Canadian_Food_Inspection_Agency|Canadian_Food_Inspection_Agency|HA|4|A/Broiler_Breeders_Chicken/BC/FAV-1616-1/2022_HA|EPI3315016'
	'A/Broiler_Breeders_Chicken/BC/FAV-1616-2/2022|EPI_ISL_19155043|A_/_H5N1|||2.3.4.4b|05.12.2022|Signore_Anthony|||21.05.2024|Canadian_Food_Inspection_Agency|Canadian_Food_Inspection_Agency|HA|4|A/Broiler_Breeders_Chicken/BC/FAV-1616-2/2022_HA|EPI3315024'
	'A/Brown_Skua/Bird_Island/141232/2023|EPI_ISL_18742214|A_/_H5N1|Clinical_Sample||2.3.4.4b|11.11.2023|Mollett_Benjamin|||25.06.2024|Animal_and_Plant_Health_Agency__APHA_|Animal_and_Plant_Health_Agency__APHA_|HA|4|A/Brown_Skua/Bird_Island/141232/2023|HA|'
	'A/Brown_Skua/Hound_Bay/133949/2023|EPI_ISL_18592429|A_/_H5N1|Egg_Passage_1||2.3.4.4b|30.10.2023|Mollett_Benjamin|||06.12.2023|Animal_and_Plant_Health_Agency__APHA_|Animal_and_Plant_Health_Agency__APHA_|HA|4|A/Brown_Skua/Hound_Bay/133949/2023|HA|EPI281'
	'A/Brown_Skua/Moltke_Harbour/133752/2023|EPI_ISL_18592424|A_/_H5N1|Clinical_Sample||2.3.4.4b|31.10.2023|Mollett_Benjamin|||06.12.2023|Animal_and_Plant_Health_Agency__APHA_|Animal_and_Plant_Health_Agency__APHA_|HA|4|A/Brown_Skua/Moltke_Harbour/133752/20'
	'A/Brown_Skua/Moltke_Harbour/133755/2023|EPI_ISL_18592426|A_/_H5N1|Clinical_Sample||2.3.4.4b|31.10.2023|Mollett_Benjamin|||06.12.2023|Animal_and_Plant_Health_Agency__APHA_|Animal_and_Plant_Health_Agency__APHA_|HA|4|A/Brown_Skua/Moltke_Harbour/133755/20'
	'A/Brown_Skua/Penguin_River/141236/2023|EPI_ISL_18742216|A_/_H5N1|Clinical_Sample||2.3.4.4b|08.11.2023|Mollett_Benjamin|||25.06.2024|Animal_and_Plant_Health_Agency__APHA_|Animal_and_Plant_Health_Agency__APHA_|HA|4|A/Brown_Skua/Penguin_River/141236/2023'
	'A/Brown_Skua/Penguin_River/141240/2023|EPI_ISL_18742218|A_/_H5N1|Clinical_Sample||2.3.4.4b|08.11.2023|Mollett_Benjamin|||25.06.2024|Animal_and_Plant_Health_Agency__APHA_|Animal_and_Plant_Health_Agency__APHA_|HA|4|A/Brown_Skua/Penguin_River/141240/2023'
	'A/Brown_Skua/South_Georgia_and_the_South_Sandwich_Islands/104/2023|EPI_ISL_19313621|A_/_H5N1|Original||2.3.4.4b|15.11.2023||||06.08.2024|Animal_and_Plant_Health_Agency__APHA_||HA|4|A/Brown_Skua/South_Georgia_and_the_South_Sandwich_Islands/104/2023_HA|E'
	'A/Brown_Skua/South_Georgia_and_the_South_Sandwich_Islands/112/2023|EPI_ISL_19313575|A_/_H5N1|Original||2.3.4.4b|30.10.2023||||06.08.2024|Animal_and_Plant_Health_Agency__APHA_||HA|4|A/Brown_Skua/South_Georgia_and_the_South_Sandwich_Islands/112/2023_HA|E'
	'A/Brown_Skua/South_Georgia_and_the_South_Sandwich_Islands/144/2023|EPI_ISL_19313583|A_/_H5N1|Original||2.3.4.4b|11.11.2023||||06.08.2024|Animal_and_Plant_Health_Agency__APHA_||HA|4|A/Brown_Skua/South_Georgia_and_the_South_Sandwich_Islands/144/2023_HA|E'
	'A/Brown_Skua/South_Georgia_and_the_South_Sandwich_Islands/16/2023|EPI_ISL_19321280|A_/_H5N1|Original||2.3.4.4b|08.10.2023||||08.08.2024|Animal_and_Plant_Health_Agency__APHA_||HA|4|A/Brown_Skua/South_Georgia_and_the_South_Sandwich_Islands/16/2023_HA|EPI'
	'A/Brown_Skua/South_Georgia_and_the_South_Sandwich_Islands/24/2023|EPI_ISL_19321271|A_/_H5N1|Original||2.3.4.4b|08.10.2023||||08.08.2024|Animal_and_Plant_Health_Agency__APHA_||HA|4|A/Brown_Skua/South_Georgia_and_the_South_Sandwich_Islands/24/2023_HA|EPI'
	'A/Brown_Skua/South_Georgia_and_the_South_Sandwich_Islands/48/2023|EPI_ISL_19313591|A_/_H5N1|Original||2.3.4.4b|31.10.2023||||06.08.2024|Animal_and_Plant_Health_Agency__APHA_||HA|4|A/Brown_Skua/South_Georgia_and_the_South_Sandwich_Islands/48/2023_HA|EPI'
	'A/Brown_Skua/South_Georgia_and_the_South_Sandwich_Islands/64/2023|EPI_ISL_19313626|A_/_H5N1|Original||2.3.4.4b|31.10.2023||||06.08.2024|Animal_and_Plant_Health_Agency__APHA_||HA|4|A/Brown_Skua/South_Georgia_and_the_South_Sandwich_Islands/64/2023_HA|EPI'
	'A/Brown_Skua/South_Georgia_and_the_South_Sandwich_Islands/8/2023|EPI_ISL_19321287|A_/_H5N1|Original||2.3.4.4b|08.10.2023||||08.08.2024|Animal_and_Plant_Health_Agency__APHA_||HA|4|A/Brown_Skua/South_Georgia_and_the_South_Sandwich_Islands/8/2023_HA|EPI34'
	'A/Brown_Skua/South_Georgia_and_the_South_Sandwich_Islands/80/2023|EPI_ISL_19313660|A_/_H5N1|Original||2.3.4.4b|08.11.2023||||06.08.2024|Animal_and_Plant_Health_Agency__APHA_||HA|4|A/Brown_Skua/South_Georgia_and_the_South_Sandwich_Islands/80/2023_HA|EPI'
	'A/Brown_Skua/South_Georgia_and_the_South_Sandwich_Islands/96/2023|EPI_ISL_19313668|A_/_H5N1|Original||2.3.4.4b|30.10.2023||||06.08.2024|Animal_and_Plant_Health_Agency__APHA_||HA|4|A/Brown_Skua/South_Georgia_and_the_South_Sandwich_Islands/96/2023_HA|EPI'
	'A/Brown_Skua/Torgersen_Island/o81-b82/2024|2024-12-17|2.3.4.4b||PB2|EPI_ISL_19645365'
	'A/Brown_skua/Bird_Island/128287/2023|EPI_ISL_18439562|A_/_H5N1|Clinical_Sample||2.3.4.4b|08.10.2023|Byrne_Alex|||27.10.2023|Animal_and_Plant_Health_Agency__APHA_|Animal_and_Plant_Health_Agency__APHA_|HA|4|A/Brown_skua/Bird_Island/128287/2023|HA|EPI278'
	'A/Brown_skua/Bird_Island/128288/2023|EPI_ISL_18439563|A_/_H5N1|Clinical_Sample||2.3.4.4b|08.10.2023|Byrne_Alex|||27.10.2023|Animal_and_Plant_Health_Agency__APHA_|Animal_and_Plant_Health_Agency__APHA_|HA|4|A/Brown_skua/Bird_Island/128288/2023|HA|EPI278'
	'A/Brown_skua/Bird_Island/128289/2023|EPI_ISL_18439564|A_/_H5N1|Clinical_Sample||2.3.4.4b|08.10.2023|Byrne_Alex|||27.10.2023|Animal_and_Plant_Health_Agency__APHA_|Animal_and_Plant_Health_Agency__APHA_|HA|4|A/Brown_skua/Bird_Island/128289/2023|HA|EPI278'
	'A/Brown_skua/Fildes_Peninsula/B1/2024(H5N1)|2024-12-10|2.3.4.4b||PB2|EPI_ISL_19847535'
	'A/Brown_skua/Fildes_Peninsula/B2/2024(H5N1)|2024-12-25|2.3.4.4b||PB2|EPI_ISL_19847536'
	'A/Brown_skua/Fildes_Peninsula/B3/2024(H5N1)|2024-12-26|2.3.4.4b||PB2|EPI_ISL_19847538'
	'A/Brown_skua/Fildes_Peninsula/F4/2024(H5N1)|2024-12-26|2.3.4.4b||PB2|EPI_ISL_19847539'
	'A/Brown_skua/Torgersen_Island/o8182/2024|2024-12-01|2.3.4.4b||PB2|EPI_ISL_19745586'
	'A/Cackling_Goose/BC/AIVPHL-875/2023|EPI_ISL_18665568|A_/_H5N1|Original||2.3.4.4b|09.01.2023|Caleta_Jessica_Marija|||21.12.2023|B.C._Centre_for_Disease_Control|Public_Health_Agency_of_Canada|HA|4|A/Cackling_Goose/BC/AIVPHL-875/2023_HA|EPI2856470|DNA_IN'
	'A/Cackling_Goose/BC/AIVPHL-876/2023|EPI_ISL_18665571|A_/_H5N1|Original||2.3.4.4b|09.01.2023|Caleta_Jessica_Marija|||21.12.2023|B.C._Centre_for_Disease_Control|Public_Health_Agency_of_Canada|HA|4|A/Cackling_Goose/BC/AIVPHL-876/2023_HA|EPI2856496|DNA_IN'
	'A/Calidris_alba/Lima/HA_4/2023|EPI_ISL_19158339|A_/_H5N1|Original||2.3.4.4b|20.04.2023||||22.05.2024|National_University_of_San_Marcos_Biology_Sciences||HA|4|A/Calidris_alba/Lima/HA_4/2023_HA|EPI3324598|DNA_IN'
	'A/Calidris_alba/Lima/Villa01/2023___this_|EPI_ISL_19070288|A_/_H5N1|||2.3.4.4b|20.04.2023|Landazabal_Castillo_Sandra_Liliana|||24.04.2024|Molecular_and_Clinical_Virology_Laboratory_National_University_of_San_Marcos|National_University_of_San_Marcos|HA'
	'A/Canada_Goose/BC/AIVPHL-844/2022|EPI_ISL_18665543|A_/_H5N1|Original||2.3.4.4b|16.12.2022|Caleta_Jessica_Marija|||21.12.2023|B.C._Centre_for_Disease_Control|Public_Health_Agency_of_Canada|HA|4|A/Canada_Goose/BC/AIVPHL-844/2022_HA|EPI2856282|DNA_INS'
	'A/Canada_goose/Iowa/23-028688-001-original/2023|EPI_ISL_19371749|A_/_H5N1|original||2.3.4.4b|13.01.2023|Killian_Mary_Lea||23-028688-001|31.08.2024|National_Veterinary_Services_Laboratories_-_USDA|National_Veterinary_Services_Laboratories_-_USDA|HA|4|H'
	'A/Canada_goose/Iowa/23-030290-001/2022|EPI_ISL_19131437|A_/_H5N1|Original||2.3.4.4b|07.12.2022|Killian_Mary_Lea||23-030290-001|12.12.2024|National_Veterinary_Services_Laboratories_-_USDA|National_Veterinary_Services_Laboratories_-_USDA|HA|4|HA_A/Canad'
	'A/Canada_goose/Washington/23-007799-001/2023|EPI_ISL_17964894|A_/_H5N1|Original||2.3.4.4b|27.02.2023|Killian_Mary_Lea||23-007799-001|07.07.2023|National_Veterinary_Services_Laboratories_-_USDA|National_Veterinary_Services_Laboratories_-_USDA|HA|4|HA_A'
	'A/Caspian_tern/Oregon/23-018836-001/2023|EPI_ISL_18311014|A_/_H5N1|Original||2.3.4.4b|15.06.2023|Killian_Mary_Lea||23-018836-001|26.09.2023|National_Veterinary_Services_Laboratories_-_USDA|National_Veterinary_Services_Laboratories_-_USDA|HA|4|HA_A/Cas'
	'A/Caspian_tern/Oregon/23-018836-002/2023|EPI_ISL_18311015|A_/_H5N1|Original||2.3.4.4b|15.06.2023|Killian_Mary_Lea||23-018836-002|26.09.2023|National_Veterinary_Services_Laboratories_-_USDA|National_Veterinary_Services_Laboratories_-_USDA|HA|4|HA_A/Cas'
	'A/Caspian_tern/Oregon/23-018836-003/2023|EPI_ISL_18311016|A_/_H5N1|Original||2.3.4.4b|15.06.2023|Killian_Mary_Lea||23-018836-003|26.09.2023|National_Veterinary_Services_Laboratories_-_USDA|National_Veterinary_Services_Laboratories_-_USDA|HA|4|HA_A/Cas'
	'A/Caspian_tern/Washington/23-021119-003/2023|EPI_ISL_18311017|A_/_H5N1|Original||2.3.4.4b|11.07.2023|Killian_Mary_Lea||23-021119-003|26.09.2023|National_Veterinary_Services_Laboratories_-_USDA|National_Veterinary_Services_Laboratories_-_USDA|HA|4|HA_A'
	'A/Caspian_tern/Washington/23-023703-001/2023|EPI_ISL_18311018|A_/_H5N1|Original||2.3.4.4b|31.07.2023|Killian_Mary_Lea||23-023703-001|26.09.2023|National_Veterinary_Services_Laboratories_-_USDA|National_Veterinary_Services_Laboratories_-_USDA|HA|4|HA_A'
	'A/Caspian_tern/Washington/23-023703-002/2023|EPI_ISL_18311019|A_/_H5N1|Original||2.3.4.4b|31.07.2023|Killian_Mary_Lea||23-023703-002|26.09.2023|National_Veterinary_Services_Laboratories_-_USDA|National_Veterinary_Services_Laboratories_-_USDA|HA|4|HA_A'
	'A/Caspian_tern/Washington/W231930045-3/2023|EPI_ISL_19592591|A_/_H5N1|Original||2.3.4.4b|10.07.2023||||06.12.2024|Washington_State_University||HA|4|A/Caspian_tern/Washington/W231930045-3/2023_HA|EPI3675293|DNA_IN'
	'A/Caspian_tern/Washington/W232140074-1/2023|EPI_ISL_19592592|A_/_H5N1|Original||2.3.4.4b|31.07.2023||||06.12.2024|Washington_State_University||HA|4|A/Caspian_tern/Washington/W232140074-1/2023_HA|EPI3675301|DNA_IN'
	'A/Caspian_tern/Washington/W232140074-2/2023|EPI_ISL_19592593|A_/_H5N1|Original||2.3.4.4b|31.07.2023||||06.12.2024|Washington_State_University||HA|4|A/Caspian_tern/Washington/W232140074-2/2023_HA|EPI3675309|DNA_IN'
	'A/Caspian_tern/Washington/W232270041-1/2023|EPI_ISL_19592594|A_/_H5N1|Original||2.3.4.4b|11.08.2023||||06.12.2024|Washington_State_University||HA|4|A/Caspian_tern/Washington/W232270041-1/2023_HA|EPI3675317|DNA_IN'
	'A/Chicken/Argentina/1035-1/2023|EPI_ISL_18698504|A_/_H5N1|||2.3.4.4b|16.03.2023|Benedetti_Estefania|||28.12.2023|Direccion_del_Laboratorio_Animal_Direccion_General_de_Laboratorios_y_Control_Tecnico_SENASA.|Instituto_Nacional_de_Enfermedades_Infeccio'
	'A/Chicken/Argentina/1147-2/2023|EPI_ISL_18698505|A_/_H5N1|||2.3.4.4b|21.03.2023|Benedetti_Estefania|||28.12.2023|Direccion_del_Laboratorio_Animal_Direccion_General_de_Laboratorios_y_Control_Tecnico_SENASA.|Instituto_Nacional_de_Enfermedades_Infeccio'
	'A/Chicken/Argentina/1200-1/2023|EPI_ISL_18698506|A_/_H5N1|||2.3.4.4b|27.03.2023|Benedetti_Estefania|||28.12.2023|Direccion_del_Laboratorio_Animal_Direccion_General_de_Laboratorios_y_Control_Tecnico_SENASA.|Instituto_Nacional_de_Enfermedades_Infeccio'
	'A/Chicken/Argentina/1340-2/2023|EPI_ISL_18698507|A_/_H5N1|||2.3.4.4b|31.03.2023|Benedetti_Estefania|||28.12.2023|Direccion_del_Laboratorio_Animal_Direccion_General_de_Laboratorios_y_Control_Tecnico_SENASA.|Instituto_Nacional_de_Enfermedades_Infeccio'
	'A/Chicken/Argentina/1375-6/2023|EPI_ISL_18698509|A_/_H5N1|||2.3.4.4b|03.04.2023|Benedetti_Estefania|||28.12.2023|Direccion_del_Laboratorio_Animal_Direccion_General_de_Laboratorios_y_Control_Tecnico_SENASA.|Instituto_Nacional_de_Enfermedades_Infeccio'
	'A/Chicken/Argentina/1416-3/2023|EPI_ISL_18698510|A_/_H5N1|||2.3.4.4b|03.04.2023|Benedetti_Estefania|||28.12.2023|Direccion_del_Laboratorio_Animal_Direccion_General_de_Laboratorios_y_Control_Tecnico_SENASA.|Instituto_Nacional_de_Enfermedades_Infeccio'
	'A/Chicken/Argentina/1495-4/2023|EPI_ISL_18698719|A_/_H5N1|||2.3.4.4b|10.04.2023|Benedetti_Estefania|||28.12.2023|Direccion_del_Laboratorio_Animal_Direccion_General_de_Laboratorios_y_Control_Tecnico_SENASA.|Instituto_Nacional_de_Enfermedades_Infeccio'
	'A/Chicken/Argentina/1530-3/2023|EPI_ISL_18698511|A_/_H5N1|||2.3.4.4b|12.04.2023|Benedetti_Estefania|||28.12.2023|Direccion_del_Laboratorio_Animal_Direccion_General_de_Laboratorios_y_Control_Tecnico_SENASA.|Instituto_Nacional_de_Enfermedades_Infeccio'
	'A/Chicken/Argentina/1708-1/2023|EPI_ISL_18698512|A_/_H5N1|||2.3.4.4b|19.04.2023|Benedetti_Estefania|||28.12.2023|Direccion_del_Laboratorio_Animal_Direccion_General_de_Laboratorios_y_Control_Tecnico_SENASA.|Instituto_Nacional_de_Enfermedades_Infeccio'
	'A/Chicken/Argentina/1976-2/2023|EPI_ISL_18698518|A_/_H5N1|||2.3.4.4b|01.05.2023|Benedetti_Estefania|||28.12.2023|Direccion_del_Laboratorio_Animal_Direccion_General_de_Laboratorios_y_Control_Tecnico_SENASA.|Instituto_Nacional_de_Enfermedades_Infeccio'
	'A/Chicken/Argentina/1984-4/2023|EPI_ISL_18698519|A_/_H5N1|||2.3.4.4b|04.05.2023|Benedetti_Estefania|||28.12.2023|Direccion_del_Laboratorio_Animal_Direccion_General_de_Laboratorios_y_Control_Tecnico_SENASA.|Instituto_Nacional_de_Enfermedades_Infeccio'
	'A/Chicken/Argentina/2016-2/2023|EPI_ISL_18698732|A_/_H5N1|||2.3.4.4b|03.05.2023|Benedetti_Estefania|||28.12.2023|Direccion_del_Laboratorio_Animal_Direccion_General_de_Laboratorios_y_Control_Tecnico_SENASA.|Instituto_Nacional_de_Enfermedades_Infeccio'
	'A/Chicken/Argentina/2034-5/2023|EPI_ISL_18698520|A_/_H5N1|||2.3.4.4b|05.05.2023|Benedetti_Estefania|||28.12.2023|Direccion_del_Laboratorio_Animal_Direccion_General_de_Laboratorios_y_Control_Tecnico_SENASA.|Instituto_Nacional_de_Enfermedades_Infeccio'
	'A/Chicken/Argentina/2049-3/2023|EPI_ISL_18698521|A_/_H5N1|||2.3.4.4b|08.05.2023|Benedetti_Estefania|||28.12.2023|Direccion_del_Laboratorio_Animal_Direccion_General_de_Laboratorios_y_Control_Tecnico_SENASA.|Instituto_Nacional_de_Enfermedades_Infeccio'
	'A/Chicken/Argentina/2064-3/2023|EPI_ISL_18698522|A_/_H5N1|||2.3.4.4b|08.05.2023|Benedetti_Estefania|||28.12.2023|Direccion_del_Laboratorio_Animal_Direccion_General_de_Laboratorios_y_Control_Tecnico_SENASA.|Instituto_Nacional_de_Enfermedades_Infeccio'
	'A/Chicken/Argentina/2305-1/2023|EPI_ISL_18698524|A_/_H5N1|||2.3.4.4b|18.05.2023|Benedetti_Estefania|||28.12.2023|Direccion_del_Laboratorio_Animal_Direccion_General_de_Laboratorios_y_Control_Tecnico_SENASA.|Instituto_Nacional_de_Enfermedades_Infeccio'
	'A/Chicken/Argentina/2305-6/2023|EPI_ISL_18698525|A_/_H5N1|||2.3.4.4b|18.05.2023|Benedetti_Estefania|||28.12.2023|Direccion_del_Laboratorio_Animal_Direccion_General_de_Laboratorios_y_Control_Tecnico_SENASA.|Instituto_Nacional_de_Enfermedades_Infeccio'
	'A/Chicken/Argentina/2483-3/2023|EPI_ISL_18698526|A_/_H5N1|||2.3.4.4b|29.05.2023|Benedetti_Estefania|||28.12.2023|Direccion_del_Laboratorio_Animal_Direccion_General_de_Laboratorios_y_Control_Tecnico_SENASA.|Instituto_Nacional_de_Enfermedades_Infeccio'
	'A/Chicken/Argentina/2796-2/2023|EPI_ISL_18698527|A_/_H5N1|||2.3.4.4b|13.06.2023|Benedetti_Estefania|||28.12.2023|Direccion_del_Laboratorio_Animal_Direccion_General_de_Laboratorios_y_Control_Tecnico_SENASA.|Instituto_Nacional_de_Enfermedades_Infeccio'
	'A/Chicken/Argentina/3346-1/2023|EPI_ISL_18698528|A_/_H5N1|||2.3.4.4b|06.07.2023|Benedetti_Estefania|||28.12.2023|Direccion_del_Laboratorio_Animal_Direccion_General_de_Laboratorios_y_Control_Tecnico_SENASA.|Instituto_Nacional_de_Enfermedades_Infeccio'
	'A/Chicken/Argentina/3695-3/2023|EPI_ISL_18698530|A_/_H5N1|||2.3.4.4b|27.07.2023|Benedetti_Estefania|||28.12.2023|Direccion_del_Laboratorio_Animal_Direccion_General_de_Laboratorios_y_Control_Tecnico_SENASA.|Instituto_Nacional_de_Enfermedades_Infeccio'
	'A/Chicken/Argentina/464-4/2023|EPI_ISL_18698460|A_/_H5N1|||2.3.4.4b|16.02.2023|Benedetti_Estefania|||28.12.2023|Direccion_del_Laboratorio_Animal_Direccion_General_de_Laboratorios_y_Control_Tecnico_SENASA.|Instituto_Nacional_de_Enfermedades_Infeccios'
	'A/Chicken/Argentina/477-5/2023|EPI_ISL_18698462|A_/_H5N1|||2.3.4.4b|18.02.2023|Benedetti_Estefania|||28.12.2023|Direccion_del_Laboratorio_Animal_Direccion_General_de_Laboratorios_y_Control_Tecnico_SENASA.|Instituto_Nacional_de_Enfermedades_Infeccios'
	'A/Chicken/Argentina/481-2/2023|EPI_ISL_18698464|A_/_H5N1|||2.3.4.4b|18.02.2023|Benedetti_Estefania|||28.12.2023|Direccion_del_Laboratorio_Animal_Direccion_General_de_Laboratorios_y_Control_Tecnico_SENASA.|Instituto_Nacional_de_Enfermedades_Infeccios'
	'A/Chicken/Argentina/485-6/2023|EPI_ISL_18698466|A_/_H5N1|||2.3.4.4b|19.02.2023|Benedetti_Estefania|||28.12.2023|Direccion_del_Laboratorio_Animal_Direccion_General_de_Laboratorios_y_Control_Tecnico_SENASA.|Instituto_Nacional_de_Enfermedades_Infeccios'
	'A/Chicken/Argentina/491-2/2023|EPI_ISL_18698469|A_/_H5N1|||2.3.4.4b|20.02.2023|Benedetti_Estefania|||28.12.2023|Direccion_del_Laboratorio_Animal_Direccion_General_de_Laboratorios_y_Control_Tecnico_SENASA.|Instituto_Nacional_de_Enfermedades_Infeccios'
	'A/Chicken/Argentina/501-1/2023|EPI_ISL_18698471|A_/_H5N1|||2.3.4.4b|20.02.2023|Benedetti_Estefania|||28.12.2023|Direccion_del_Laboratorio_Animal_Direccion_General_de_Laboratorios_y_Control_Tecnico_SENASA.|Instituto_Nacional_de_Enfermedades_Infeccios'
	'A/Chicken/Argentina/506-2/2023|EPI_ISL_18698474|A_/_H5N1|||2.3.4.4b|20.02.2023|Benedetti_Estefania|||28.12.2023|Direccion_del_Laboratorio_Animal_Direccion_General_de_Laboratorios_y_Control_Tecnico_SENASA.|Instituto_Nacional_de_Enfermedades_Infeccios'
	'A/Chicken/Argentina/509-2/2023|EPI_ISL_18698476|A_/_H5N1|||2.3.4.4b|21.02.2023|Benedetti_Estefania|||28.12.2023|Direccion_del_Laboratorio_Animal_Direccion_General_de_Laboratorios_y_Control_Tecnico_SENASA.|Instituto_Nacional_de_Enfermedades_Infeccios'
	'A/Chicken/Argentina/556-6/2023|EPI_ISL_18698478|A_/_H5N1|||2.3.4.4b|23.02.2023|Benedetti_Estefania|||28.12.2023|Direccion_del_Laboratorio_Animal_Direccion_General_de_Laboratorios_y_Control_Tecnico_SENASA.|Instituto_Nacional_de_Enfermedades_Infeccios'
	'A/Chicken/Argentina/559-8/2023|EPI_ISL_18698480|A_/_H5N1|||2.3.4.4b|22.02.2023|Benedetti_Estefania|||28.12.2023|Direccion_del_Laboratorio_Animal_Direccion_General_de_Laboratorios_y_Control_Tecnico_SENASA.|Instituto_Nacional_de_Enfermedades_Infeccios'
	'A/Chicken/Argentina/578-2/2023|EPI_ISL_18698482|A_/_H5N1|||2.3.4.4b|23.02.2023|Benedetti_Estefania|||28.12.2023|Direccion_del_Laboratorio_Animal_Direccion_General_de_Laboratorios_y_Control_Tecnico_SENASA.|Instituto_Nacional_de_Enfermedades_Infeccios'
	'A/Chicken/Argentina/588-4/2023|EPI_ISL_18698490|A_/_H5N1|||2.3.4.4b|24.02.2023|Benedetti_Estefania|||28.12.2023|Direccion_del_Laboratorio_Animal_Direccion_General_de_Laboratorios_y_Control_Tecnico_SENASA.|Instituto_Nacional_de_Enfermedades_Infeccios'
	'A/Chicken/Argentina/606-1/2023|EPI_ISL_18698492|A_/_H5N1|||2.3.4.4b|27.02.2023|Benedetti_Estefania|||28.12.2023|Direccion_del_Laboratorio_Animal_Direccion_General_de_Laboratorios_y_Control_Tecnico_SENASA.|Instituto_Nacional_de_Enfermedades_Infeccios'
	'A/Chicken/Argentina/736-1/2023|EPI_ISL_18698494|A_/_H5N1|||2.3.4.4b|03.03.2023|Benedetti_Estefania|||28.12.2023|Direccion_del_Laboratorio_Animal_Direccion_General_de_Laboratorios_y_Control_Tecnico_SENASA.|Instituto_Nacional_de_Enfermedades_Infeccios'
	'A/Chicken/Argentina/747-1/2023|EPI_ISL_18698730|A_/_H5N1|||2.3.4.4b|04.03.2023|Benedetti_Estefania|||28.12.2023|Direccion_del_Laboratorio_Animal_Direccion_General_de_Laboratorios_y_Control_Tecnico_SENASA.|Instituto_Nacional_de_Enfermedades_Infeccios'
	'A/Chicken/Argentina/858-1/2023|EPI_ISL_18698499|A_/_H5N1|||2.3.4.4b|08.03.2023|Benedetti_Estefania|||28.12.2023|Direccion_del_Laboratorio_Animal_Direccion_General_de_Laboratorios_y_Control_Tecnico_SENASA.|Instituto_Nacional_de_Enfermedades_Infeccios'
	'A/Chicken/Argentina/895-1/2023|EPI_ISL_18698731|A_/_H5N1|||2.3.4.4b|09.03.2023|Benedetti_Estefania|||28.12.2023|Direccion_del_Laboratorio_Animal_Direccion_General_de_Laboratorios_y_Control_Tecnico_SENASA.|Instituto_Nacional_de_Enfermedades_Infeccios'
	'A/Chicken/Argentina/919-3/2023|EPI_ISL_18698502|A_/_H5N1|||2.3.4.4b|13.03.2023|Benedetti_Estefania|||28.12.2023|Direccion_del_Laboratorio_Animal_Direccion_General_de_Laboratorios_y_Control_Tecnico_SENASA.|Instituto_Nacional_de_Enfermedades_Infeccios'
	'A/Chicken/BC/FAV-0005-1/2023|EPI_ISL_19155141|A_/_H5N1|||2.3.4.4b|03.01.2023|Signore_Anthony|||21.05.2024|Canadian_Food_Inspection_Agency|Canadian_Food_Inspection_Agency|HA|4|A/Chicken/BC/FAV-0005-1/2023_HA|EPI3315808|DNA_IN'
	'A/Chicken/BC/FAV-0005-2/2023|EPI_ISL_19155142|A_/_H5N1|||2.3.4.4b|03.01.2023|Signore_Anthony|||21.05.2024|Canadian_Food_Inspection_Agency|Canadian_Food_Inspection_Agency|HA|4|A/Chicken/BC/FAV-0005-2/2023_HA|EPI3315816|DNA_IN'
	'A/Chicken/BC/FAV-0010-1/2023|EPI_ISL_19155147|A_/_H5N1|||2.3.4.4b|09.01.2023|Signore_Anthony|||21.05.2024|Canadian_Food_Inspection_Agency|Canadian_Food_Inspection_Agency|HA|4|A/Chicken/BC/FAV-0010-1/2023_HA|EPI3315856|DNA_IN'
	'A/Chicken/BC/FAV-0010-2/2023|EPI_ISL_19155148|A_/_H5N1|||2.3.4.4b|09.01.2023|Signore_Anthony|||21.05.2024|Canadian_Food_Inspection_Agency|Canadian_Food_Inspection_Agency|HA|4|A/Chicken/BC/FAV-0010-2/2023_HA|EPI3315864|DNA_IN'
	'A/Chicken/BC/FAV-0011-1/2023|EPI_ISL_19155149|A_/_H5N1|||2.3.4.4b|09.01.2023|Signore_Anthony|||21.05.2024|Canadian_Food_Inspection_Agency|Canadian_Food_Inspection_Agency|HA|4|A/Chicken/BC/FAV-0011-1/2023_HA|EPI3315872|DNA_IN'
	'A/Chicken/BC/FAV-0011-2/2023|EPI_ISL_19155150|A_/_H5N1|||2.3.4.4b|09.01.2023|Signore_Anthony|||21.05.2024|Canadian_Food_Inspection_Agency|Canadian_Food_Inspection_Agency|HA|4|A/Chicken/BC/FAV-0011-2/2023_HA|EPI3315880|DNA_IN'
	'A/Chicken/BC/FAV-1617-1/2022|EPI_ISL_19155051|A_/_H5N1|||2.3.4.4b|05.12.2022|Signore_Anthony|||21.05.2024|Canadian_Food_Inspection_Agency|Canadian_Food_Inspection_Agency|HA|4|A/Chicken/BC/FAV-1617-1/2022_HA|EPI3315088|DNA_IN'
	'A/Chicken/BC/FAV-1617-2/2022|EPI_ISL_19155052|A_/_H5N1|||2.3.4.4b|05.12.2022|Signore_Anthony|||21.05.2024|Canadian_Food_Inspection_Agency|Canadian_Food_Inspection_Agency|HA|4|A/Chicken/BC/FAV-1617-2/2022_HA|EPI3315096|DNA_IN'
	'A/Chicken/BC/FAV-1630-1/2022|EPI_ISL_19155066|A_/_H5N1|||2.3.4.4b|07.12.2022|Signore_Anthony|||21.05.2024|Canadian_Food_Inspection_Agency|Canadian_Food_Inspection_Agency|HA|4|A/Chicken/BC/FAV-1630-1/2022_HA|EPI3315208|DNA_IN'
	'A/Chicken/BC/FAV-1630-2/2022|EPI_ISL_19155067|A_/_H5N1|||2.3.4.4b|07.12.2022|Signore_Anthony|||21.05.2024|Canadian_Food_Inspection_Agency|Canadian_Food_Inspection_Agency|HA|4|A/Chicken/BC/FAV-1630-2/2022_HA|EPI3315216|DNA_IN'
	'A/Chicken/BC/FAV-1647-1/2022|EPI_ISL_19155091|A_/_H5N1|||2.3.4.4b|12.12.2022|Signore_Anthony|||21.05.2024|Canadian_Food_Inspection_Agency|Canadian_Food_Inspection_Agency|HA|4|A/Chicken/BC/FAV-1647-1/2022_HA|EPI3315408|DNA_IN'
	'A/Chicken/BC/FAV-1647-2/2022|EPI_ISL_19155092|A_/_H5N1|||2.3.4.4b|12.12.2022|Signore_Anthony|||21.05.2024|Canadian_Food_Inspection_Agency|Canadian_Food_Inspection_Agency|HA|4|A/Chicken/BC/FAV-1647-2/2022_HA|EPI3315416|DNA_IN'
	'A/Chicken/BC/FAV-1685-1/2022|EPI_ISL_19155130|A_/_H5N1|||2.3.4.4b|28.12.2022|Signore_Anthony|||21.05.2024|Canadian_Food_Inspection_Agency|Canadian_Food_Inspection_Agency|HA|4|A/Chicken/BC/FAV-1685-1/2022_HA|EPI3315720|DNA_IN'
	'A/Chicken/BC/FAV-1685-2/2022|EPI_ISL_19155131|A_/_H5N1|||2.3.4.4b|28.12.2022|Signore_Anthony|||21.05.2024|Canadian_Food_Inspection_Agency|Canadian_Food_Inspection_Agency|HA|4|A/Chicken/BC/FAV-1685-2/2022_HA|EPI3315728|DNA_INS'
	'A/Chicken/BC/FAV-1689-1/2022|EPI_ISL_19155136|A_/_H5N1|||2.3.4.4b|28.12.2022|Signore_Anthony|||21.05.2024|Canadian_Food_Inspection_Agency|Canadian_Food_Inspection_Agency|HA|4|A/Chicken/BC/FAV-1689-1/2022_HA|EPI3315768|DNA_IN'
	'A/Chicken/BC/FAV-1689-2/2022|EPI_ISL_19155137|A_/_H5N1|||2.3.4.4b|28.12.2022|Signore_Anthony|||21.05.2024|Canadian_Food_Inspection_Agency|Canadian_Food_Inspection_Agency|HA|4|A/Chicken/BC/FAV-1689-2/2022_HA|EPI3315776|DNA_IN'
	'A/Chicken/NB/FAV-0013/2023|EPI_ISL_19155156|A_/_H5N1|||2.3.4.4b|10.01.2023|Signore_Anthony|||21.05.2024|Canadian_Food_Inspection_Agency|Canadian_Food_Inspection_Agency|HA|4|A/Chicken/NB/FAV-0013/2023_HA|EPI3315927|DNA_IN'
	'A/Chile/25945/2023|EPI_ISL_17468386|A_/_H5N1|||2.3.4.4b|24.03.2023|Campano_Constanza|||13.04.2023|Instituto_de_Salud_Publica_de_Chile|Instituto_de_Salud_Publica_de_Chile|HA|4|A/Chile/25945/2023|EPI2510183|DNA_IN'
	'A/Chiloe_wigeon/OHiggins/240893-2/2023|EPI_ISL_17885965|A_/_H5N1|Original||2.3.4.4b|09.03.2023|GISAID_EpiFlu_Data_Curator|||19.07.2023|CEIRS_Data_Processing_and_Coordinating_Center_Center_for_Research_on_Influenza_Pathogenesis__CRIP_|CEIRS_Data_Proce'
	'A/Cooper_s_Hawk/BC/AIVPHL-1125/2023|EPI_ISL_18665595|A_/_H5N1|Original||2.3.4.4b|23.05.2023|Caleta_Jessica_Marija|||21.12.2023|B.C._Centre_for_Disease_Control|Public_Health_Agency_of_Canada|HA|4|A/Cooper_s_Hawk/BC/AIVPHL-1125/2023_HA|EPI2856671|DNA_IN'
	'A/Cooper_s_Hawk/BC/AIVPHL-924/2023|EPI_ISL_18665500|A_/_H5N1|Original||2.3.4.4b|30.01.2023|Caleta_Jessica_Marija|||21.12.2023|B.C._Centre_for_Disease_Control|Public_Health_Agency_of_Canada|HA|4|A/Cooper_s_Hawk/BC/AIVPHL-924/2023_HA|EPI2855965|DNA_INS'
	'A/Cooper_s_hawk/Montana/23-016105-001/2023|EPI_ISL_17964974|A_/_H5N1|Original||2.3.4.4b|16.04.2023|Killian_Mary_Lea||23-016105-001|06.07.2023|National_Veterinary_Services_Laboratories_-_USDA|National_Veterinary_Services_Laboratories_-_USDA|HA|4|HA_A/C'
	'A/Cooper_s_s_hawk/Colorado/23-005617-001/2023|EPI_ISL_17964858|A_/_H5N1|Original||2.3.4.4b|14.02.2023|Killian_Mary_Lea||23-005617-001|06.07.2023|National_Veterinary_Services_Laboratories_-_USDA|National_Veterinary_Services_Laboratories_-_USDA|HA|4|HA_'
	'A/Duck/Argentina/1712-5/2023|EPI_ISL_18698515|A_/_H5N1|||2.3.4.4b|19.04.2023|Benedetti_Estefania|||28.12.2023|Direccion_del_Laboratorio_Animal_Direccion_General_de_Laboratorios_y_Control_Tecnico_SENASA.|Instituto_Nacional_de_Enfermedades_Infecciosas'
	'A/Duck/Argentina/2197-1/2023|EPI_ISL_18698523|A_/_H5N1|||2.3.4.4b|11.05.2023|Benedetti_Estefania|||28.12.2023|Direccion_del_Laboratorio_Animal_Direccion_General_de_Laboratorios_y_Control_Tecnico_SENASA.|Instituto_Nacional_de_Enfermedades_Infecciosas'
	'A/Duck/BC/FAV-1593-3/2022|EPI_ISL_19155028|A_/_H5N1|||2.3.4.4b|01.12.2022|Signore_Anthony|||21.05.2024|Canadian_Food_Inspection_Agency|Canadian_Food_Inspection_Agency|HA|4|A/Duck/BC/FAV-1593-3/2022_HA|EPI3314904|DNA_IN'
	'A/Duck/BC/FAV-1593-4/2022|EPI_ISL_19155029|A_/_H5N1|||2.3.4.4b|01.12.2022|Signore_Anthony|||21.05.2024|Canadian_Food_Inspection_Agency|Canadian_Food_Inspection_Agency|HA|4|A/Duck/BC/FAV-1593-4/2022_HA|EPI3314912|DNA_IN'
	'A/Dunlin/BC/AIVPHL-940/2023|EPI_ISL_18665510|A_/_H5N1|Original||2.3.4.4b|06.02.2023|Caleta_Jessica_Marija|||21.12.2023|B.C._Centre_for_Disease_Control|Public_Health_Agency_of_Canada|HA|4|A/Dunlin/BC/AIVPHL-940/2023_HA|EPI2856045|DNA_INS'
	'A/Dunlin/BC/FAV-0053-16/2022|EPI_ISL_19155099|A_/_H5N1|||2.3.4.4b|13.12.2022|Signore_Anthony|||21.05.2024|Canadian_Food_Inspection_Agency|Canadian_Food_Inspection_Agency|HA|4|A/Dunlin/BC/FAV-0053-16/2022_HA|EPI3315472|DNA_IN'
	'A/Elegant_tern/Arica_y_Parinacota/229476-1/2022|EPI_ISL_17885955|A_/_H5N1|Original||2.3.4.4b|24.12.2022|GISAID_EpiFlu_Data_Curator|||19.07.2023|CEIRS_Data_Processing_and_Coordinating_Center_Center_for_Research_on_Influenza_Pathogenesis__CRIP_|CEIRS_D'
	'A/Elegant_tern/Tarapaca/229133-1/2022|EPI_ISL_17885953|A_/_H5N1|Original||2.3.4.4b|23.12.2022|GISAID_EpiFlu_Data_Curator|||19.07.2023|CEIRS_Data_Processing_and_Coordinating_Center_Center_for_Research_on_Influenza_Pathogenesis__CRIP_|CEIRS_Data_Proces'
	'A/Franklin_gull/OHiggins/236195-1/2023|EPI_ISL_19162729|A_/_H5N1|Original||2.3.4.4b|12.02.2023||||24.05.2024|Emory_University__CEIRR_|Emory_University__CEIRR_|HA|4|A/Franklin_gull/OHiggins/236195-1/2023_HA|EPI3333780|DNA_IN'
	'A/Gallus_gallus/Mato_Grosso_do_Sul/2108-SN52/2023|EPI_ISL_19215176|A_/_H5N1|Original||2.3.4.4b|22.09.2023||||25.06.2024|Ministerio_da_Agricultura_e_Pecuaria||HA|4|A/Gallus_gallus/Bonito/2108-SN52/2023_HA|EPI3395036|DNA_IN'
	'A/Glaucous-winged_gull/Washington/W231990001-1/2023|EPI_ISL_19592595|A_/_H5N1|Original||2.3.4.4b|13.07.2023||||06.12.2024|Washington_State_University||HA|4|A/Glaucous-winged_gull/Washington/W231990001-1/2023_HA|EPI3675325|DNA_IN'
	'A/Glaucous-winged_gull/Washington/W232270041-2/2023|EPI_ISL_19592596|A_/_H5N1|Original||2.3.4.4b|11.08.2023||||06.12.2024|Washington_State_University||HA|4|A/Glaucous-winged_gull/Washington/W232270041-2/2023_HA|EPI3675333|DNA_IN'
	'A/Glaucous-winged_gull/Washington/W232270041-4/2023|EPI_ISL_19592597|A_/_H5N1|Original||2.3.4.4b|11.08.2023||||06.12.2024|Washington_State_University||HA|4|A/Glaucous-winged_gull/Washington/W232270041-4/2023_HA|EPI3675341|DNA_IN'
	'A/Goose/Argentina/389-1/2023|EPI_ISL_18698459|A_/_H5N1|||2.3.4.4b|11.02.2023|Benedetti_Estefania|||28.12.2023|Direccion_del_Laboratorio_Animal_Direccion_General_de_Laboratorios_y_Control_Tecnico_SENASA.|Instituto_Nacional_de_Enfermedades_Infecciosas'
	'A/Gray_gull/Tarapaca/232825-1/2023|EPI_ISL_17885951|A_/_H5N1|Original||2.3.4.4b|18.01.2023|GISAID_EpiFlu_Data_Curator|||19.07.2023|CEIRS_Data_Processing_and_Coordinating_Center_Center_for_Research_on_Influenza_Pathogenesis__CRIP_|CEIRS_Data_Processin'
	'A/Great_Blue_Heron/BC/AIVPHL-835/2022|EPI_ISL_18665537|A_/_H5N1|Original||2.3.4.4b|14.12.2022|Caleta_Jessica_Marija|||21.12.2023|B.C._Centre_for_Disease_Control|Public_Health_Agency_of_Canada|HA|4|A/Great_Blue_Heron/BC/AIVPHL-835/2022_HA|EPI2856234|DN'
	'A/Great_Horned_Owl/ON/FAV-0002-2/2022|EPI_ISL_19155078|A_/_H5N1|||2.3.4.4b|10.12.2022|Signore_Anthony|||21.05.2024|Canadian_Food_Inspection_Agency|Canadian_Food_Inspection_Agency|HA|4|A/Great_Horned_Owl/ON/FAV-0002-2/2022_HA|EPI3315304|DNA_IN'
	'A/Great_egret/Araucania/240518/2023|EPI_ISL_17885950|A_/_H5N1|Original||2.3.4.4b|07.03.2023|GISAID_EpiFlu_Data_Curator|||24.07.2023|CEIRS_Data_Processing_and_Coordinating_Center_Center_for_Research_on_Influenza_Pathogenesis__CRIP_|CEIRS_Data_Processi'
	'A/Great_grabe/Atacama/231482-1/2023|EPI_ISL_19162730|A_/_H5N1|Original||2.3.4.4b|09.01.2023||||24.05.2024|Emory_University__CEIRR_|Emory_University__CEIRR_|HA|4|A/Great_grabe/Atacama/231482-1/2023_HA|EPI3333788|DNA_IN'
	'A/Great_grabe/Atacama/231482-2/2023|EPI_ISL_19162731|A_/_H5N1|Original||2.3.4.4b|09.01.2023||||24.05.2024|Emory_University__CEIRR_|Emory_University__CEIRR_|HA|4|A/Great_grabe/Atacama/231482-2/2023_HA|EPI3333795|DNA_IN'
	'A/Guanay_cormorant/Chile/239584/2023|EPI_ISL_19391460|A_/_H5N1|Original||2.3.4.4b|01.03.2023||||09.09.2024|CEIRS_Data_Processing_and_Coordinating_Center_Center_for_Research_on_Influenza_Pathogenesis__CRIP_|CEIRS_Data_Processing_and_Coordinating_Center'
	'A/Gull/Chile/227023-2/2022|EPI_ISL_17011964|A_/_H5N1|||2.3.4.4b|07.12.2022||||22.02.2023|CEIRS_Data_Processing_and_Coordinating_Center_Center_for_Research_on_Influenza_Pathogenesis__CRIP_|CEIRS_Data_Processing_and_Coordinating_Center_Center_for_Resea'
	'A/Gull/Chile/227023-3/2022|EPI_ISL_17011958|A_/_H5N1|||2.3.4.4b|07.12.2022||||22.02.2023|CEIRS_Data_Processing_and_Coordinating_Center_Center_for_Research_on_Influenza_Pathogenesis__CRIP_|CEIRS_Data_Processing_and_Coordinating_Center_Center_for_Resea'
	'A/Harbor_seal/Washington/W232490069-3/2023|EPI_ISL_19592610|A_/_H5N1|Original||2.3.4.4b|13.08.2023||||06.12.2024|Washington_State_University||HA|4|A/Harbor_seal/Washington/W232490069-3/2023_HA|EPI3675357|DNA_IN'
	'A/Humboldt_penguin/Antofagasta/236063-2/2023|EPI_ISL_18760066|A_/_H5N1|Original||2.3.4.4b|05.02.2023||||14.01.2024|Emory_University__CEIRR_|Emory_University__CEIRR_|HA|4|A/Humboldt_penguin/Antofagasta/236063-2/2023_HA|EPI2913222|DNA_IN'
	'A/Humboldt_penguin/Coquimbo/239590/2023|EPI_ISL_17885948|A_/_H5N1|Original||2.3.4.4b|28.02.2023|GISAID_EpiFlu_Data_Curator|||19.07.2023|CEIRS_Data_Processing_and_Coordinating_Center_Center_for_Research_on_Influenza_Pathogenesis__CRIP_|CEIRS_Data_Proc'
	'A/Inca_tern/Antofagasta/238083/2023|EPI_ISL_19131156|A_/_H5N1|Original||2.3.4.4b|22.02.2023||||10.05.2024|CEIRS_Data_Processing_and_Coordinating_Center_Center_for_Research_on_Influenza_Pathogenesis__CRIP_||HA|4|A/Inca_tern/Antofagasta/238083/2023_HA|E'
	'A/Inca_tern/Arica_y_Parinacota/227519-1/2022|EPI_ISL_19131159|A_/_H5N1|Original||2.3.4.4b|12.12.2022||||10.05.2024|CEIRS_Data_Processing_and_Coordinating_Center_Center_for_Research_on_Influenza_Pathogenesis__CRIP_||HA|4|A/Inca_tern/Arica_y_Parinacota/'
	'A/Inca_tern/Coquimbo/239619/2023|EPI_ISL_19131162|A_/_H5N1|Original||2.3.4.4b|01.03.2023||||10.05.2024|CEIRS_Data_Processing_and_Coordinating_Center_Center_for_Research_on_Influenza_Pathogenesis__CRIP_||HA|4|A/Inca_tern/Coquimbo/239619/2023_HA|EPI3276'
	'A/Kelp_Gull/Hound_Bay/133744/2023|EPI_ISL_18592422|A_/_H5N1|Clinical_Sample||2.3.4.4b|30.10.2023|Mollett_Benjamin|||06.12.2023|Animal_and_Plant_Health_Agency__APHA_|Animal_and_Plant_Health_Agency__APHA_|HA|4|A/Kelp_Gull/Hound_Bay/133744/2023|HA|EPI281'
	'A/Kelp_Gull/Hound_Bay/133747/2023|EPI_ISL_18592423|A_/_H5N1|Clinical_Sample||2.3.4.4b|30.10.2023|Mollett_Benjamin|||06.12.2023|Animal_and_Plant_Health_Agency__APHA_|Animal_and_Plant_Health_Agency__APHA_|HA|4|A/Kelp_Gull/Hound_Bay/133747/2023|HA|EPI281'
	'A/Kelp_Gull/Moltke_Harbour/133754/2023|EPI_ISL_18592425|A_/_H5N1|Clinical_Sample||2.3.4.4b|31.10.2023|Mollett_Benjamin|||06.12.2023|Animal_and_Plant_Health_Agency__APHA_|Animal_and_Plant_Health_Agency__APHA_|HA|4|A/Kelp_Gull/Moltke_Harbour/133754/2023'
	'A/Kelp_Gull/Penguin_River/141234/2023|EPI_ISL_18742215|A_/_H5N1|Clinical_Sample||2.3.4.4b|08.11.2023|Mollett_Benjamin|||25.06.2024|Animal_and_Plant_Health_Agency__APHA_|Animal_and_Plant_Health_Agency__APHA_|HA|4|A/Kelp_Gull/Penguin_River/141234/2023|H'
	'A/Kelp_Gull/Penguin_River/141239/2023|EPI_ISL_18742217|A_/_H5N1|Clinical_Sample||2.3.4.4b|08.11.2023|Mollett_Benjamin|||25.06.2024|Animal_and_Plant_Health_Agency__APHA_|Animal_and_Plant_Health_Agency__APHA_|HA|4|A/Kelp_Gull/Penguin_River/141239/2023|H'
	'A/Kelp_Gull/South_Georgia_and_the_South_Sandwich_Islands/136/2023|EPI_ISL_19313644|A_/_H5N1|Original||2.3.4.4b|08.11.2023||||06.08.2024|Animal_and_Plant_Health_Agency__APHA_||HA|4|A/Kelp_Gull/South_Georgia_and_the_South_Sandwich_Islands/136/2023_HA|EPI'
	'A/Kelp_Gull/South_Georgia_and_the_South_Sandwich_Islands/152/2023|EPI_ISL_19313573|A_/_H5N1|Original||2.3.4.4b|30.10.2023||||06.08.2024|Animal_and_Plant_Health_Agency__APHA_||HA|4|A/Kelp_Gull/South_Georgia_and_the_South_Sandwich_Islands/152/2023_HA|EPI'
	'A/Kelp_Gull/South_Georgia_and_the_South_Sandwich_Islands/160/2023|EPI_ISL_19313506|A_/_H5N1|Original||2.3.4.4b|30.10.2023||||06.08.2024|Animal_and_Plant_Health_Agency__APHA_||HA|4|A/Kelp_Gull/South_Georgia_and_the_South_Sandwich_Islands/160/2023_HA|EPI'
	'A/Kelp_Gull/South_Georgia_and_the_South_Sandwich_Islands/32/2023|EPI_ISL_19313514|A_/_H5N1|Original||2.3.4.4b|03.11.2023||||06.08.2024|Animal_and_Plant_Health_Agency__APHA_||HA|4|A/Kelp_Gull/South_Georgia_and_the_South_Sandwich_Islands/32/2023_HA|EPI34'
	'A/Kelp_Gull/South_Georgia_and_the_South_Sandwich_Islands/56/2023|EPI_ISL_19313522|A_/_H5N1|Original||2.3.4.4b|31.10.2023||||06.08.2024|Animal_and_Plant_Health_Agency__APHA_||HA|4|A/Kelp_Gull/South_Georgia_and_the_South_Sandwich_Islands/56/2023_HA|EPI34'
	'A/Kelp_Gull/South_Georgia_and_the_South_Sandwich_Islands/72/2023|EPI_ISL_19313477|A_/_H5N1|Original||2.3.4.4b|08.11.2023||||06.08.2024|Animal_and_Plant_Health_Agency__APHA_||HA|4|A/Kelp_Gull/South_Georgia_and_the_South_Sandwich_Islands/72/2023_HA|EPI34'
	'A/Kelp_gull/Maule/239349/2023|EPI_ISL_17885972|A_/_H5N1|Original||2.3.4.4b|01.03.2023|GISAID_EpiFlu_Data_Curator|||19.07.2023|CEIRS_Data_Processing_and_Coordinating_Center_Center_for_Research_on_Influenza_Pathogenesis__CRIP_|CEIRS_Data_Processing_and'
	'A/Layer_Chicken/BC/FAV-1623-1/2022|EPI_ISL_19155058|A_/_H5N1|||2.3.4.4b|06.12.2022|Signore_Anthony|||21.05.2024|Canadian_Food_Inspection_Agency|Canadian_Food_Inspection_Agency|HA|4|A/Layer_Chicken/BC/FAV-1623-1/2022_HA|EPI3315144|DNA_IN'
	'A/Layer_Chicken/BC/FAV-1623-2/2022|EPI_ISL_19155059|A_/_H5N1|||2.3.4.4b|06.12.2022|Signore_Anthony|||21.05.2024|Canadian_Food_Inspection_Agency|Canadian_Food_Inspection_Agency|HA|4|A/Layer_Chicken/BC/FAV-1623-2/2022_HA|EPI3315152|DNA_IN'
	'A/Long_Eared_Owl/BC/AIVPHL-925/2023|EPI_ISL_18665502|A_/_H5N1|Original||2.3.4.4b|30.01.2023|Caleta_Jessica_Marija|||21.12.2023|B.C._Centre_for_Disease_Control|Public_Health_Agency_of_Canada|HA|4|A/Long_Eared_Owl/BC/AIVPHL-925/2023_HA|EPI2855981|DNA_IN'
	'A/Mixed/AB/FAV-1654/2022|EPI_ISL_19155100|A_/_H5N1|||2.3.4.4b|14.12.2022|Signore_Anthony|||21.05.2024|Canadian_Food_Inspection_Agency|Canadian_Food_Inspection_Agency|HA|4|A/Mixed/AB/FAV-1654/2022_HA|EPI3315480|DNA_IN'
	'A/Northern_Pintail/BC/FAV-0053-43/2023|EPI_ISL_19155143|A_/_H5N1|||2.3.4.4b|06.01.2023|Signore_Anthony|||21.05.2024|B.C._Centre_for_Disease_Control|Canadian_Food_Inspection_Agency|HA|4|A/Northern_Pintail/BC/FAV-0053-43/2023_HA|EPI3315824|DNA_IN'
	'A/Numida_meleagris/Santa_Catarina/1843-N3/2023|EPI_ISL_19215178|A_/_H5N1|Original||2.3.4.4b|15.09.2023||||25.11.2024|Ministerio_da_Agricultura_e_Pecuaria||HA|4|A/Numida_meleagris/Maracaja/1843-N3/2023_HA|EPI3395052|DNA_IN'
	'A/Otaria_flavescens/Rio_Grande_do_Sul/2165-SO/2023|EPI_ISL_19215180|A_/_H5N1|Original||2.3.4.4b|11.10.2023||||25.06.2024|Ministerio_da_Agricultura_e_Pecuaria||HA|4|A/Otaria_flavescens/Torres/2165-SO/2023_HA|EPI3395068|DNA_IN'
	'A/Pelecanus/Peru/VFAR-140/2022|EPI_ISL_17099964|A_/_H5N1|SPF_Eggs||2.3.4.4b|01.12.2022|Tataje_Luis|VFAR-140|VFAR-140|06.03.2023|Farmacologicos_Veterinarios_S.A.C.__FARVET_SAC_|Universidad_Privada_San_Juan_Bautista|HA|4|A/Pelecanus/Peru/VFAR-140/2022|E'
	'A/Pelican/Antofagasta/228244-2/2022|EPI_ISL_17885944|A_/_H5N1|Original||2.3.4.4b|16.12.2022|GISAID_EpiFlu_Data_Curator|||29.06.2023|CEIRS_Data_Processing_and_Coordinating_Center_Center_for_Research_on_Influenza_Pathogenesis__CRIP_|CEIRS_Data_Processi'
	'A/Pelican/Antofagasta/228246-2/2022|EPI_ISL_17885934|A_/_H5N1|Original||2.3.4.4b|15.12.2022|GISAID_EpiFlu_Data_Curator|||19.07.2023|CEIRS_Data_Processing_and_Coordinating_Center_Center_for_Research_on_Influenza_Pathogenesis__CRIP_|CEIRS_Data_Processi'
	'A/Pelican/Antofagasta/228246-3/2022|EPI_ISL_17885931|A_/_H5N1|Original||2.3.4.4b|15.12.2022|GISAID_EpiFlu_Data_Curator|||19.07.2023|CEIRS_Data_Processing_and_Coordinating_Center_Center_for_Research_on_Influenza_Pathogenesis__CRIP_|CEIRS_Data_Processi'
	'A/Pelican/Antofagasta/228272-1/2022|EPI_ISL_17885929|A_/_H5N1|Original||2.3.4.4b|18.12.2022|GISAID_EpiFlu_Data_Curator|||19.07.2023|CEIRS_Data_Processing_and_Coordinating_Center_Center_for_Research_on_Influenza_Pathogenesis__CRIP_|CEIRS_Data_Processi'
	'A/Pelican/Atacama/229424-2/2022|EPI_ISL_17885927|A_/_H5N1|Original||2.3.4.4b|22.12.2022|GISAID_EpiFlu_Data_Curator|||19.07.2023|CEIRS_Data_Processing_and_Coordinating_Center_Center_for_Research_on_Influenza_Pathogenesis__CRIP_|CEIRS_Data_Processing_a'
	'A/Pelican/Atacama/229450-2/2022|EPI_ISL_17885926|A_/_H5N1|Original||2.3.4.4b|26.12.2022|GISAID_EpiFlu_Data_Curator|||19.07.2023|CEIRS_Data_Processing_and_Coordinating_Center_Center_for_Research_on_Influenza_Pathogenesis__CRIP_|CEIRS_Data_Processing_a'
	'A/Pelican/Atacama/230158-1/2022|EPI_ISL_17885925|A_/_H5N1|Original||2.3.4.4b|30.12.2022|GISAID_EpiFlu_Data_Curator|||19.07.2023|CEIRS_Data_Processing_and_Coordinating_Center_Center_for_Research_on_Influenza_Pathogenesis__CRIP_|CEIRS_Data_Processing_a'
	'A/Pelican/Atacama/230158-2/2022|EPI_ISL_17885924|A_/_H5N1|Original||2.3.4.4b|30.12.2022|GISAID_EpiFlu_Data_Curator|||29.06.2023|CEIRS_Data_Processing_and_Coordinating_Center_Center_for_Research_on_Influenza_Pathogenesis__CRIP_|CEIRS_Data_Processing_a'
	'A/Pelican/Chile/227023-1/2022|EPI_ISL_17050893|A_/_H5N1|||2.3.4.4b|07.12.2022||||26.02.2023|||HA|4|A/Pelican/Chile/227023-1/2022|EPI2427757|DNA_IN'
	'A/Pelican/Chile/6618-1/2022|EPI_ISL_17011962|A_/_H5N1|||2.3.4.4b|05.12.2022||||22.02.2023|||HA|4|A/Pelican/Chile/6618-1/2022|EPI2416961|DNA_IN'
	'A/Pelican/Chile/6618-2/2022|EPI_ISL_17011961|A_/_H5N1|||2.3.4.4b|05.12.2022||||22.02.2023|||HA|4|A/Pelican/Chile/6618-2/2022|EPI2416955|DNA_IN'
	'A/Pelican/Chile/6924-1/2022|EPI_ISL_17011963|A_/_H5N1|||2.3.4.4b|06.12.2022||||22.02.2023|||HA|4|A/Pelican/Chile/6924-1/2022|EPI2417011|DNA_IN'
	'A/Pelican/Chile/6955-1/2022|EPI_ISL_17011956|A_/_H5N1|||2.3.4.4b|06.12.2022||||22.02.2023|||HA|4|A/Pelican/Chile/6955-1/2022|EPI2416941|DNA_IN'
	'A/Pelican/Chile/6955-3/2022|EPI_ISL_17011957|A_/_H5N1|||2.3.4.4b|06.12.2022||||22.02.2023|||HA|4|A/Pelican/Chile/6955-3/2022|EPI2416946|DNA_IN'
	'A/Pelican/Chile/6958-1/2022|EPI_ISL_17011959|A_/_H5N1|||2.3.4.4b|06.12.2022||||22.02.2023|||HA|4|A/Pelican/Chile/6958-1/2022|EPI2416967|DNA_IN'
	'A/Pelican/Chile/7087-1/2022|EPI_ISL_17012018|A_/_H5N1|||2.3.4.4b|07.12.2022||||22.02.2023|||HA|4|A/Pelican/Chile/7087-1/2022|EPI2417003|DNA_IN'
	'A/Pelican/Coquimbo/230310-1/2023|EPI_ISL_17885923|A_/_H5N1|Original||2.3.4.4b|02.01.2023|GISAID_EpiFlu_Data_Curator|||19.07.2023|CEIRS_Data_Processing_and_Coordinating_Center_Center_for_Research_on_Influenza_Pathogenesis__CRIP_|CEIRS_Data_Processing_'
	'A/Pelican/Coquimbo/231946-1/2023|EPI_ISL_17885922|A_/_H5N1|Original||2.3.4.4b|14.01.2023|GISAID_EpiFlu_Data_Curator|||24.07.2023|CEIRS_Data_Processing_and_Coordinating_Center_Center_for_Research_on_Influenza_Pathogenesis__CRIP_|CEIRS_Data_Processing_'
	'A/Pelican/Maule/231155-2/2023|EPI_ISL_17885921|A_/_H5N1|Original||2.3.4.4b|09.01.2023|GISAID_EpiFlu_Data_Curator|||19.07.2023|CEIRS_Data_Processing_and_Coordinating_Center_Center_for_Research_on_Influenza_Pathogenesis__CRIP_|CEIRS_Data_Processing_and'
	'A/Pelican/Nuble/233947-2/2023|EPI_ISL_17885918|A_/_H5N1|Original||2.3.4.4b|26.01.2023|GISAID_EpiFlu_Data_Curator|||29.06.2023|CEIRS_Data_Processing_and_Coordinating_Center_Center_for_Research_on_Influenza_Pathogenesis__CRIP_|CEIRS_Data_Processing_and'
	'A/Pelican/OHiggins/233663-1/2023|EPI_ISL_17885915|A_/_H5N1|Original||2.3.4.4b|24.01.2023|GISAID_EpiFlu_Data_Curator|||19.07.2023|CEIRS_Data_Processing_and_Coordinating_Center_Center_for_Research_on_Influenza_Pathogenesis__CRIP_|CEIRS_Data_Processing_'
	'A/Pelican/OHiggins/233721-1/2023|EPI_ISL_17885912|A_/_H5N1|Original||2.3.4.4b|24.01.2023|GISAID_EpiFlu_Data_Curator|||19.07.2023|CEIRS_Data_Processing_and_Coordinating_Center_Center_for_Research_on_Influenza_Pathogenesis__CRIP_|CEIRS_Data_Processing_'
	'A/Pelican/Tarapaca/227436-2/2022|EPI_ISL_17885942|A_/_H5N1|Original||2.3.4.4b|09.12.2022|GISAID_EpiFlu_Data_Curator|||19.07.2023|CEIRS_Data_Processing_and_Coordinating_Center_Center_for_Research_on_Influenza_Pathogenesis__CRIP_|CEIRS_Data_Processing_'
	'A/Peregrine_Falcon/BC/AIVPHL-1151/2023|EPI_ISL_18665598|A_/_H5N1|Original||2.3.4.4b|05.06.2023|Caleta_Jessica_Marija|||21.12.2023|B.C._Centre_for_Disease_Control|Public_Health_Agency_of_Canada|HA|4|A/Peregrine_Falcon/BC/AIVPHL-1151/2023_HA|EPI2856694|'
	'A/Peregrine_Falcon/BC/AIVPHL-877/2023|EPI_ISL_18665560|A_/_H5N1|Original||2.3.4.4b|09.01.2023|Caleta_Jessica_Marija|||21.12.2023|B.C._Centre_for_Disease_Control|Public_Health_Agency_of_Canada|HA|4|A/Peregrine_Falcon/BC/AIVPHL-877/2023_HA|EPI2856420|DN'
	'A/Peruvean_booby/Atacama/230579-1/2023|EPI_ISL_19139974|A_/_H5N1|Original||2.3.4.4b|03.01.2023||||15.05.2024|Emory_University__CEIRR_||HA|4|A/Peruvean_booby/Atacama/230579-1/2023_HA|EPI3293636|DNA_IN'
	'A/Peruvean_booby/OHiggins/234887-1/2023|EPI_ISL_19162636|A_/_H5N1|Original||2.3.4.4b|31.01.2023||||24.05.2024|Emory_University__CEIRR_||HA|4|A/Peruvean_booby/OHiggins/234887-1/2023_HA|EPI3333386|DNA_IN'
	'A/Peruvean_booby/Valparaiso/238535/2023|EPI_ISL_19131163|A_/_H5N1|Original||2.3.4.4b|24.02.2023||||10.05.2024|CEIRS_Data_Processing_and_Coordinating_Center_Center_for_Research_on_Influenza_Pathogenesis__CRIP_||HA|4|A/Peruvean_booby/Valparaiso/238535/2'
	'A/Peruvian_booby/Antofagasta/236109-1/2023|EPI_ISL_18690723|A_/_H5N1|Original||2.3.4.4b|10.02.2023||||26.12.2023|Emory_University__CEIRR_|Emory_University__CEIRR_|HA|4|A/Peruvian_booby/Antofagasta/236109-1/2023_HA|EPI2868235|DNA_IN'
	'A/Peruvian_booby/OHiggins/242755-1/2023|EPI_ISL_18760067|A_/_H5N1|Original||2.3.4.4b|17.03.2023||||14.01.2024|Emory_University__CEIRR_|Emory_University__CEIRR_|HA|4|A/Peruvian_booby/OHiggins/242755-1/2023_HA|EPI2913229|DNA_IN'
	'A/Pluvialis_dominica/Sao_Paulo/2252-N/2023|EPI_ISL_19215181|A_/_H5N1|Original||2.3.4.4b|08.11.2023||||25.06.2024|Ministerio_da_Agricultura_e_Pecuaria||HA|4|A/Pluvialis_dominica/BertiogaBR/2252-N/2023_HA|EPI3395076|DNA_IN'
	'A/Procellaria_aequinoctialis/Sao_Paulo/2259-N/2023|EPI_ISL_19215182|A_/_H5N1|Original||2.3.4.4b|09.11.2023||||25.06.2024|Ministerio_da_Agricultura_e_Pecuaria||HA|4|A/Procellaria_aequinoctialis/SaoSebastiaoBR/2259-N/2023_HA|EPI3395084|DNA_IN'
	'A/Procellaria_aequinoctialis/Sao_Paulo/2271-N/2023|EPI_ISL_19215190|A_/_H5N1|Original||2.3.4.4b|10.11.2023||||25.06.2024|Ministerio_da_Agricultura_e_Pecuaria||HA|4|A/Procellaria_aequinoctialis/UbatubaBR/2271-N/2023_HA|EPI3395148|DNA_IN'
	'A/Red-Tailed_Hawk/ON/FAV-0002-1/2022|EPI_ISL_19155113|A_/_H5N1|||2.3.4.4b|16.12.2022|Signore_Anthony|||21.05.2024|Canadian_Food_Inspection_Agency|Canadian_Food_Inspection_Agency|HA|4|A/Red-Tailed_Hawk/ON/FAV-0002-1/2022_HA|EPI3315584|DNA_IN'
	'A/Red_Tailed_Hawk/BC/AIVPHL-1007/2023|EPI_ISL_18665553|A_/_H5N1|Original||2.3.4.4b|20.03.2023|Caleta_Jessica_Marija|||21.12.2023|B.C._Centre_for_Disease_Control|Public_Health_Agency_of_Canada|HA|4|A/Red_Tailed_Hawk/BC/AIVPHL-1007/2023_HA|EPI2856367|DN'
	'A/Red_Tailed_Hawk/BC/AIVPHL-1009/2023|EPI_ISL_18665559|A_/_H5N1|Original||2.3.4.4b|20.03.2023|Caleta_Jessica_Marija|||21.12.2023|B.C._Centre_for_Disease_Control|Public_Health_Agency_of_Canada|HA|4|A/Red_Tailed_Hawk/BC/AIVPHL-1009/2023_HA|EPI2856413|DN'
	'A/Red_Tailed_Hawk/BC/AIVPHL-1028/2023|EPI_ISL_18665567|A_/_H5N1|Original||2.3.4.4b|27.03.2023|Caleta_Jessica_Marija|||21.12.2023|B.C._Centre_for_Disease_Control|Public_Health_Agency_of_Canada|HA|4|A/Red_Tailed_Hawk/BC/AIVPHL-1028/2023_HA|EPI2856469|DN'
	'A/Red_Tailed_Hawk/BC/AIVPHL-859/2022|EPI_ISL_18665549|A_/_H5N1|Original||2.3.4.4b|30.12.2022|Caleta_Jessica_Marija|||21.12.2023|B.C._Centre_for_Disease_Control|Public_Health_Agency_of_Canada|HA|4|A/Red_Tailed_Hawk/BC/AIVPHL-859/2022_HA|EPI2856330|DNA_'
	'A/Red_Tailed_Hawk/BC/AIVPHL-860/2022|EPI_ISL_18665552|A_/_H5N1|Original||2.3.4.4b|30.12.2022|Caleta_Jessica_Marija|||21.12.2023|B.C._Centre_for_Disease_Control|Public_Health_Agency_of_Canada|HA|4|A/Red_Tailed_Hawk/BC/AIVPHL-860/2022_HA|EPI2856355|DNA_'
	'A/Red_Tailed_Hawk/BC/AIVPHL-931/2023|EPI_ISL_18665508|A_/_H5N1|Original||2.3.4.4b|30.01.2023|Caleta_Jessica_Marija|||21.12.2023|B.C._Centre_for_Disease_Control|Public_Health_Agency_of_Canada|HA|4|A/Red_Tailed_Hawk/BC/AIVPHL-931/2023_HA|EPI2856029|DNA_'
	'A/Red_Tailed_Hawk/BC/AIVPHL-990/2023|EPI_ISL_18665544|A_/_H5N1|Original||2.3.4.4b|13.03.2023|Caleta_Jessica_Marija|||21.12.2023|B.C._Centre_for_Disease_Control|Public_Health_Agency_of_Canada|HA|4|A/Red_Tailed_Hawk/BC/AIVPHL-990/2023_HA|EPI2856299|DNA_'
	'A/Sanderling/Arica_y_Parinacota/230758-1/2022|EPI_ISL_17885980|A_/_H5N1|Original||2.3.4.4b|30.12.2022|GISAID_EpiFlu_Data_Curator|||19.07.2023|CEIRS_Data_Processing_and_Coordinating_Center_Center_for_Research_on_Influenza_Pathogenesis__CRIP_|CEIRS_Dat'
	'A/Sanderling/Arica_y_Parinacota/240265/2023|EPI_ISL_17885978|A_/_H5N1|Original||2.3.4.4b|03.03.2023|GISAID_EpiFlu_Data_Curator|||29.06.2023|CEIRS_Data_Processing_and_Coordinating_Center_Center_for_Research_on_Influenza_Pathogenesis__CRIP_|CEIRS_Data_'
	'A/Sanderling/Chile/230758-2/2023|EPI_ISL_19404931|A_/_H5N1|Original||2.3.4.4b|17.03.2023||||10.09.2024|CEIRS_Data_Processing_and_Coordinating_Center_Center_for_Research_on_Influenza_Pathogenesis__CRIP_|CEIRS_Data_Processing_and_Coordinating_Center_Ce'
	'A/Sea_Lion/Argentina/3849-4/2023|EPI_ISL_18698754|A_/_H5N1|||2.3.4.4b|08.08.2023|Benedetti_Estefania|||03.01.2024|Direccion_del_Laboratorio_Animal_Direccion_General_de_Laboratorios_y_Control_Tecnico_SENASA.|Instituto_Nacional_de_Enfermedades_Infecci'
	'A/Sea_Lion/Argentina/3893-1/2023|EPI_ISL_18698755|A_/_H5N1|||2.3.4.4b|11.08.2023|Benedetti_Estefania|||03.01.2024|Direccion_del_Laboratorio_Animal_Direccion_General_de_Laboratorios_y_Control_Tecnico_SENASA.|Instituto_Nacional_de_Enfermedades_Infecci'
	'A/Sea_Lion/Peru/LIM-SER036/2023|EPI_ISL_18054502|A_/_H5N1|Original||2.3.4.4b|23.01.2023|GISAID_EpiFlu_Data_Curator|||01.08.2023|||HA|4|A/Sea_Lion/Peru/LIM-SER036/2023_HA|EPI2664215|DNA_IN'
	'A/Snow_Goose/AB/FAV-0026-1/2022|EPI_ISL_19155037|A_/_H5N1|||2.3.4.4b|02.12.2022|Signore_Anthony|||21.05.2024|Canadian_Food_Inspection_Agency|Canadian_Food_Inspection_Agency|HA|4|A/Snow_Goose/AB/FAV-0026-1/2022_HA|EPI3314976|DNA_IN'
	'A/South_American_fur_seal/Argentina/RN-PB019/2023|EPI_ISL_18945320|A_/_H5N1|Original||2.3.4.4b|26.08.2023||||01.03.2024|Instituto_Nacional_de_Tecnologia_Agropecuaria_Instituto_de_Virologia_e_Innovaciones_Tecnologicas||HA|4|A/South_American_fur_seal/Ar'
	'A/South_American_sea_lion/Argentina/RN-PB007/2023|EPI_ISL_18945319|A_/_H5N1|Original||2.3.4.4b|26.08.2023||||01.03.2024|Instituto_Nacional_de_Tecnologia_Agropecuaria_Instituto_de_Virologia_e_Innovaciones_Tecnologicas||HA|4|A/South_American_sea_lion/Ar'
	'A/South_American_sea_lion/Argentina/RN-PB011/2023|EPI_ISL_18945317|A_/_H5N1|Original||2.3.4.4b|26.08.2023||||01.03.2024|Instituto_Nacional_de_Tecnologia_Agropecuaria_Instituto_de_Virologia_e_Innovaciones_Tecnologicas||HA|4|A/South_American_sea_lion/Ar'
	'A/South_American_sea_lion/Argentina/RN-PB013/2023|EPI_ISL_18945316|A_/_H5N1|Original||2.3.4.4b|26.08.2023||||01.03.2024|Instituto_Nacional_de_Tecnologia_Agropecuaria_Instituto_de_Virologia_e_Innovaciones_Tecnologicas||HA|4|A/South_American_sea_lion/Ar'
	'A/South_American_tern/Argentina/CH-PD030/2023|EPI_ISL_19466158|A_/_H5N1|Original||2.3.4.4b|10.10.2023||||08.10.2024|Instituto_Nacional_de_Tecnologia_Agropecuaria_Instituto_de_Virologia_e_Innovaciones_Tecnologicas||HA|4|A/South_American_tern/Argentina/'
	'A/South_American_tern/Argentina/CH-PD037/2023|EPI_ISL_19466210|A_/_H5N1|Original||2.3.4.4b|10.10.2023||||08.10.2024|Instituto_Nacional_de_Tecnologia_Agropecuaria_Instituto_de_Virologia_e_Innovaciones_Tecnologicas||HA|4|A/South_American_tern/Argentina/'
	'A/South_American_tern/Argentina/RN-PB015/2023|EPI_ISL_18945315|A_/_H5N1|Original||2.3.4.4b|26.08.2023||||01.03.2024|Instituto_Nacional_de_Tecnologia_Agropecuaria_Instituto_de_Virologia_e_Innovaciones_Tecnologicas||HA|4|A/South_American_tern/Argentina/'
	'A/South_American_tern/Maule/238507/2023|EPI_ISL_17885973|A_/_H5N1|Original||2.3.4.4b|23.02.2023|GISAID_EpiFlu_Data_Curator|||29.06.2023|CEIRS_Data_Processing_and_Coordinating_Center_Center_for_Research_on_Influenza_Pathogenesis__CRIP_|CEIRS_Data_Proc'
	'A/South_Georgia_Shag/King_Edward_Cove/141245/2023|EPI_ISL_18742219|A_/_H5N1|Clinical_Sample||2.3.4.4b|27.11.2023|Mollett_Benjamin|||25.06.2024|Animal_and_Plant_Health_Agency__APHA_|Animal_and_Plant_Health_Agency__APHA_|HA|4|A/South_Georgia_Shag/King_E'
	'A/South_Georgia_Shag/South_Georgia_and_the_South_Sandwich_Islands/88/2023|EPI_ISL_19313558|A_/_H5N1|Original||2.3.4.4b|27.11.2023||||06.08.2024|Animal_and_Plant_Health_Agency__APHA_||HA|4|A/South_Georgia_Shag/South_Georgia_and_the_South_Sandwich_Island'
	'A/South_polar_skua/Antarctica/INACH-UC-UCHILE-SKU1/2024|EPI_ISL_19410261|A_/_H5N1|Original||2.3.4.4b|03.03.2024||||12.09.2024|Emory_University__CEIRR_|Emory_University__CEIRR_|HA|4|A/South_polar_skua/Antarctica/INACH-UC-UCHILE-SKU1/2024_HA|EPI3555175|D'
	'A/South_polar_skua/Antarctica/INACH-UC-UCHILE-SKU2/2024|EPI_ISL_19410262|A_/_H5N1|Original||2.3.4.4b|03.03.2024||||12.09.2024|Emory_University__CEIRR_|Emory_University__CEIRR_|HA|4|A/South_polar_skua/Antarctica/INACH-UC-UCHILE-SKU2/2024_HA|EPI3555182|D'
	'A/South_polar_skua/Antarctica/INACH-UC-UCHILE-SKU3/2024|EPI_ISL_19410263|A_/_H5N1|Original||2.3.4.4b|03.03.2024||||12.09.2024|Emory_University__CEIRR_|Emory_University__CEIRR_|HA|4|A/South_polar_skua/Antarctica/INACH-UC-UCHILE-SKU3/2024_HA|EPI3555189|D'
	'A/South_polar_skua/Antarctica/INACH-UC-UCHILE-SKU4/2024|EPI_ISL_19410264|A_/_H5N1|Original||2.3.4.4b|03.03.2024||||12.09.2024|Emory_University__CEIRR_|Emory_University__CEIRR_|HA|4|A/South_polar_skua/Antarctica/INACH-UC-UCHILE-SKU4/2024_HA|EPI3555196|D'
	'A/South_polar_skua/Antarctica/INACH-UC-UCHILE-SKU5/2024|EPI_ISL_19410265|A_/_H5N1|Original||2.3.4.4b|03.03.2024||||12.09.2024|Emory_University__CEIRR_|Emory_University__CEIRR_|HA|4|A/South_polar_skua/Antarctica/INACH-UC-UCHILE-SKU5/2024_HA|EPI3555203|D'
	'A/Southern_Elephant_Seal/Jason_Harbour/141027/2023|EPI_ISL_18742221|A_/_H5N1|Clinical_Sample||2.3.4.4b|09.12.2023|Mollett_Benjamin|||25.06.2024|Animal_and_Plant_Health_Agency__APHA_|Animal_and_Plant_Health_Agency__APHA_|HA|4|A/Southern_Elephant_Seal/J'
	'A/Southern_Elephant_Seal/Jason_Harbour/141078/2023|EPI_ISL_18742213|A_/_H5N1|Clinical_Sample||2.3.4.4b|09.12.2023|Mollett_Benjamin|||25.06.2024|Animal_and_Plant_Health_Agency__APHA_|Animal_and_Plant_Health_Agency__APHA_|HA|4|A/Southern_Elephant_Seal/J'
	'A/Southern_Elephant_Seal/South_Georgia_and_the_South_Sandwich_Islands/120/2023|EPI_ISL_19313566|A_/_H5N1|Original||2.3.4.4b|09.12.2023||||06.08.2024|Animal_and_Plant_Health_Agency__APHA_||HA|4|A/Southern_Elephant_Seal/South_Georgia_and_the_South_Sandwi'
	'A/Southern_Elephant_Seal/South_Georgia_and_the_South_Sandwich_Islands/24/2023|EPI_ISL_19313544|A_/_H5N1|Original||2.3.4.4b|09.12.2023||||06.08.2024|Animal_and_Plant_Health_Agency__APHA_||HA|4|A/Southern_Elephant_Seal/South_Georgia_and_the_South_Sandwic'
	'A/Southern_Fulmar/South_Georgia_and_the_South_Sandwich_Islands/4/2023|EPI_ISL_19313538|A_/_H5N1|Original||2.3.4.4b|30.10.2023||||06.08.2024|Animal_and_Plant_Health_Agency__APHA_||HA|4|A/Southern_Fulmar/South_Georgia_and_the_South_Sandwich_Islands/4/202'
	'A/Southern_elephant_seal/Peninsula_Valdes/HA_CH-PD027/2023|EPI_ISL_19466211|A_/_H5N1|Original||2.3.4.4b|10.10.2023||||08.10.2024|Instituto_Nacional_de_Tecnologia_Agropecuaria_Instituto_de_Virologia_e_Innovaciones_Tecnologicas||HA|4|A/Southern_elephant'
	'A/Southern_elephant_seal/Peninsula_Valdes/HA_CH-PD032rain/2023|EPI_ISL_19466216|A_/_H5N1|Original||2.3.4.4b|10.10.2023||||08.10.2024|Instituto_Nacional_de_Tecnologia_Agropecuaria_Instituto_de_Virologia_e_Innovaciones_Tecnologicas||HA|4|A/Southern_elep'
	'A/Southern_fulmar/Falkland_Islands/133789/2023|EPI_ISL_18522961|A_/_H5N1|Clinical_Sample||2.3.4.4b|30.10.2023|Mollett_Benjamin|||20.11.2023|Animal_and_Plant_Health_Agency__APHA_|Animal_and_Plant_Health_Agency__APHA_|HA|4|A/Southern_fulmar/Falkland_Isl'
	'A/Sterna_hirundo/Espirito_Santo/0155-N/2024|EPI_ISL_19215192|A_/_H5N1|Original||2.3.4.4b|02.02.2024||||25.06.2024|Ministerio_da_Agricultura_e_Pecuaria||HA|4|A/Sterna_hirundo/ItapemirimBR/0155-N/2024_HA|EPI3395164|DNA_IN'
	'A/Sterna_hirundo/Espirito_Santo/0448-N/2024|EPI_ISL_19215194|A_/_H5N1|Original||2.3.4.4b|02.03.2024||||25.06.2024|Ministerio_da_Agricultura_e_Pecuaria||HA|4|A/Sterna_hirundo/PiumaBR/0448-N/2024_HA|EPI3395180|DNA_IN'
	'A/Sterna_hirundo/Espirito_Santo/1455-N/2023|EPI_ISL_19215183|A_/_H5N1|Original||2.3.4.4b|27.05.2023||||25.06.2024|Ministerio_da_Agricultura_e_Pecuaria||HA|4|A/Sterna_hirundo/EspiritoSanto/1455-N/2023_HA|EPI3395092|DNA_IN'
	'A/Sterna_hirundo/Rio_de_Janeiro/0481-R/2024|EPI_ISL_19215196|A_/_H5N1|Original||2.3.4.4b|02.03.2024||||25.06.2024|Ministerio_da_Agricultura_e_Pecuaria||HA|4|A/Sterna_hirundo/SaoFranciscodeItabapoanaBR/0481-R/2024_HA|EPI3395196|DNA_IN'
	'A/Sterna_hirundo/Rio_de_Janeiro/0721-N/2024|EPI_ISL_19215195|A_/_H5N1|Original||2.3.4.4b|15.03.2024||||25.06.2024|Ministerio_da_Agricultura_e_Pecuaria||HA|4|A/Sterna_hirundo/RiodasOstrasBR/0721-N/2024_HA|EPI3395188|DNA_IN'
	'A/Sterna_hirundo/Santa_Catarina/2261-N/2023|EPI_ISL_19215184|A_/_H5N1|Original||2.3.4.4b|09.11.2023||||25.06.2024|Ministerio_da_Agricultura_e_Pecuaria||HA|4|A/Sterna_hirundo/PenhaBR/2261-N/2023_HA|EPI3395100|DNA_IN'
	'A/Striped_Skunk/BC/AIVPHL-1080/2023|EPI_ISL_18665585|A_/_H5N1|Original||2.3.4.4b|20.04.2023|Caleta_Jessica_Marija|||21.12.2023|B.C._Centre_for_Disease_Control|Public_Health_Agency_of_Canada|HA|4|A/Striped_Skunk/BC/AIVPHL-1080/2023_HA|EPI2856601|DNA_IN'
	'A/Striped_Skunk/BC/AIVPHL-1082/2023|EPI_ISL_18665588|A_/_H5N1|Original||2.3.4.4b|20.04.2023|Caleta_Jessica_Marija|||21.12.2023|B.C._Centre_for_Disease_Control|Public_Health_Agency_of_Canada|HA|4|A/Striped_Skunk/BC/AIVPHL-1082/2023_HA|EPI2856624|DNA_IN'
	'A/Striped_Skunk/BC/AIVPHL-1083/2023|EPI_ISL_18665592|A_/_H5N1|Original||2.3.4.4b|20.04.2023|Caleta_Jessica_Marija|||21.12.2023|B.C._Centre_for_Disease_Control|Public_Health_Agency_of_Canada|HA|4|A/Striped_Skunk/BC/AIVPHL-1083/2023_HA|EPI2856648|DNA_IN'
	'A/Striped_Skunk/BC/AIVPHL-966/2023|EPI_ISL_18665518|A_/_H5N1|Original||2.3.4.4b|28.02.2023|Caleta_Jessica_Marija|||21.12.2023|B.C._Centre_for_Disease_Control|Public_Health_Agency_of_Canada|HA|4|A/Striped_Skunk/BC/AIVPHL-966/2023_HA|EPI2856103|DNA_INS'
	'A/Sula_leucogaster/Brazil-PR/A0001-IBTEC/2023|EPI_ISL_18975372|A_/_H5N1|Original||2.3.4.4b|25.07.2023|Hurtado_Eliana||AFLU1|10.08.2024|Laboratorio_de_Ecologia_e_Conservacao|Sao_Paulo_State_University_-_Biotechnology_Institute|HA|4|A/Sula_leucogaster/B'
	'A/Sula_leucogaster/Sao_Francisco_do_Sul/2122-N/2023|EPI_ISL_19215185|A_/_H5N1|Original||2.3.4.4b|27.09.2023||||25.06.2024|Ministerio_da_Agricultura_e_Pecuaria||HA|4|A/Sula_leucogaster/Sao_Francisco_do_Sul/2122-N/2023_HA|EPI3395108|DNA_IN'
	'A/Swainson_s_hawk/Colorado/23-014329-001/2023|EPI_ISL_17964959|A_/_H5N1|Original||2.3.4.4b|02.05.2023|Killian_Mary_Lea||23-014329-001|06.07.2023|National_Veterinary_Services_Laboratories_-_USDA|National_Veterinary_Services_Laboratories_-_USDA|HA|4|HA_'
	'A/Thalasseus_acuflavidus/Brazil-ES/23ES1A0009/2023|EPI_ISL_18130622|A_/_H5N1|||2.3.4.4b|21.06.2023|Ferreira_Helena_Lage|Thalasseus_acuflavidus/Brazil-ES/23ES1A0009/2023||24.08.2023|University_of_Sao_Paulo|University_of_Sao_Paulo|HA|4|A/Thalasseus_acuf'
	'A/Thalasseus_acuflavidus/Brazil-ES/23ES1A0025/2023|EPI_ISL_18130627|A_/_H5N1|||2.3.4.4b|24.06.2023|Ferreira_Helena_Lage|A/Thalasseus_acuflavidus/Brazil-ES/23ES1A0025/2023|A/Thalasseus_acuflavidus/Brazil-ES/23ES1A0025/2023|24.08.2023|University_of_Sao_'
	'A/Thalasseus_acuflavidus/Parana/2277-N/2023|EPI_ISL_19215199|A_/_H5N1|Original||2.3.4.4b|14.11.2023||||25.06.2024|Ministerio_da_Agricultura_e_Pecuaria||HA|4|A/Thalasseus_acuflavidus/MatinhosBR/2277-N/2023_HA|EPI3395220|DNA_IN'
	'A/Thalasseus_acuflavidus/Sao_Paulo/0291-N/2024|EPI_ISL_19215197|A_/_H5N1|Original||2.3.4.4b|22.02.2024||||25.06.2024|Ministerio_da_Agricultura_e_Pecuaria||HA|4|A/Thalasseus_acuflavidus/BertiogaBR/0291-N/2024_HA|EPI3395204|DNA_IN'
	'A/Thalasseus_acuflavidus/Sao_Paulo/2280-N/2023|EPI_ISL_19215198|A_/_H5N1|Original||2.3.4.4b|06.11.2023||||25.06.2024|Ministerio_da_Agricultura_e_Pecuaria||HA|4|A/Thalasseus_acuflavidus/IlhaCompridaBR/2280-N/2023_HA|EPI3395212|DNA_IN'
	'A/Thalasseus_maximus/Brazil-ES/23ES1A0008/2023|EPI_ISL_18130597|A_/_H5N1|||2.3.4.4b|21.06.2023|Ferreira_Helena_Lage|A/Thalasseus_maximus/Brazil-ES/23ES1A0008/2023|A/Thalasseus_maximus/Brazil-ES/23ES1A0008/2023|24.08.2023|University_of_Sao_Paulo|Univer'
	'A/Thalasseus_maximus/Parana/1775-N/2023|EPI_ISL_19215186|A_/_H5N1|Original||2.3.4.4b|23.06.2023||||25.06.2024|Ministerio_da_Agricultura_e_Pecuaria||HA|4|A/Thalasseus_maximus/Antonina/1775-N/2023_HA|EPI3395116|DNA_IN'
	'A/Thalasseus_maximus/Rio_Grande_do_Sul/2177-N/2023|EPI_ISL_19215188|A_/_H5N1|Original||2.3.4.4b|13.10.2023||||25.06.2024|Ministerio_da_Agricultura_e_Pecuaria||HA|4|A/Thalasseus_maximus/RioGrandeSul/2177-N/2023_HA|EPI3395132|DNA_IN'
	'A/Thalasseus_maximus/Santa_Catarina/1941-N/2023|EPI_ISL_19215187|A_/_H5N1|Original||2.3.4.4b|25.09.2023||||25.06.2024|Ministerio_da_Agricultura_e_Pecuaria||HA|4|A/Thalasseus_maximus/Itapoa/1941-N/2023_HA|EPI3395124|DNA_IN'
	'A/Thalasseus_maximus/Sao_Paulo/1546-N/2023|EPI_ISL_19215189|A_/_H5N1|Original||2.3.4.4b|05.06.2023||||25.06.2024|Ministerio_da_Agricultura_e_Pecuaria||HA|4|A/Thalasseus_maximus/Ubatuba/1546-N/2023_HA|EPI3395140|DNA_IN'
	'A/Thalasseus_maximus/Sao_Paulo/2339-N/2023|EPI_ISL_19215200|A_/_H5N1|Original||2.3.4.4b|13.12.2023||||25.06.2024|Ministerio_da_Agricultura_e_Pecuaria||HA|4|A/Thalasseus_maximus/PraiaGrandeBR/2339-N/2023_HA|EPI3395228|DNA_IN'
	'A/Trumpeter_Swan/BC/AIVPHL-1003/2023|EPI_ISL_18665550|A_/_H5N1|Original||2.3.4.4b|20.03.2023|Caleta_Jessica_Marija|||21.12.2023|B.C._Centre_for_Disease_Control|Public_Health_Agency_of_Canada|HA|4|A/Trumpeter_Swan/BC/AIVPHL-1003/2023_HA|EPI2856347|DNA_'
	'A/Trumpeter_Swan/BC/AIVPHL-916/2023|EPI_ISL_18665494|A_/_H5N1|Original||2.3.4.4b|27.01.2023|Caleta_Jessica_Marija|||21.12.2023|B.C._Centre_for_Disease_Control|Public_Health_Agency_of_Canada|HA|4|A/Trumpeter_Swan/BC/AIVPHL-916/2023_HA|EPI2855919|DNA_IN'
	'A/Trumpeter_Swan/BC/FAV-0053-25/2022|EPI_ISL_19155139|A_/_H5N1|||2.3.4.4b|31.12.2022|Signore_Anthony|||21.05.2024|Canadian_Food_Inspection_Agency|Canadian_Food_Inspection_Agency|HA|4|A/Trumpeter_Swan/BC/FAV-0053-25/2022_HA|EPI3315792|DNA_IN'
	'A/Turkey/Argentina/1348-3/2023|EPI_ISL_18698508|A_/_H5N1|||2.3.4.4b|31.03.2023|Benedetti_Estefania|||28.12.2023|Direccion_del_Laboratorio_Animal_Direccion_General_de_Laboratorios_y_Control_Tecnico_SENASA.|Instituto_Nacional_de_Enfermedades_Infeccios'
	'A/Turkey/Argentina/1710-1/2023|EPI_ISL_18698513|A_/_H5N1|||2.3.4.4b|17.04.2023|Benedetti_Estefania|||28.12.2023|Direccion_del_Laboratorio_Animal_Direccion_General_de_Laboratorios_y_Control_Tecnico_SENASA.|Instituto_Nacional_de_Enfermedades_Infeccios'
	'A/Turkey/Argentina/1711-2/2023|EPI_ISL_18698514|A_/_H5N1|||2.3.4.4b|19.04.2023|Benedetti_Estefania|||28.12.2023|Direccion_del_Laboratorio_Animal_Direccion_General_de_Laboratorios_y_Control_Tecnico_SENASA.|Instituto_Nacional_de_Enfermedades_Infeccios'
	'A/Turkey/Argentina/753-1/2023|EPI_ISL_18698497|A_/_H5N1|||2.3.4.4b|04.03.2023|Benedetti_Estefania|||28.12.2023|Direccion_del_Laboratorio_Animal_Direccion_General_de_Laboratorios_y_Control_Tecnico_SENASA.|Instituto_Nacional_de_Enfermedades_Infecciosa'
	'A/Turkey/BC/FAV-1613-1/2022|EPI_ISL_19155056|A_/_H5N1|||2.3.4.4b|05.12.2022|Signore_Anthony|||21.05.2024|Canadian_Food_Inspection_Agency|Canadian_Food_Inspection_Agency|HA|4|A/Turkey/BC/FAV-1613-1/2022_HA|EPI3315128|DNA_IN'
	'A/Turkey/BC/FAV-1613-2/2022|EPI_ISL_19155057|A_/_H5N1|||2.3.4.4b|05.12.2022|Signore_Anthony|||21.05.2024|Canadian_Food_Inspection_Agency|Canadian_Food_Inspection_Agency|HA|4|A/Turkey/BC/FAV-1613-2/2022_HA|EPI3315136|DNA_IN'
	'A/Turkey_vulture/Antofagasta/228252-1/2022|EPI_ISL_17885970|A_/_H5N1|Original||2.3.4.4b|17.12.2022|GISAID_EpiFlu_Data_Curator|||19.07.2023|CEIRS_Data_Processing_and_Coordinating_Center_Center_for_Research_on_Influenza_Pathogenesis__CRIP_|CEIRS_Data_P'
	'A/Turkey_vulture/Valparaiso/230187-1/2022|EPI_ISL_17885968|A_/_H5N1|Original||2.3.4.4b|31.12.2022|GISAID_EpiFlu_Data_Curator|||19.07.2023|CEIRS_Data_Processing_and_Coordinating_Center_Center_for_Research_on_Influenza_Pathogenesis__CRIP_|CEIRS_Data_Pr'
	'A/Western_screech_owl/Washington/23-010027-001/2023|EPI_ISL_17964920|A_/_H5N1|Original||2.3.4.4b|23.03.2023|Killian_Mary_Lea||23-010027-001|06.07.2023|National_Veterinary_Services_Laboratories_-_USDA|National_Veterinary_Services_Laboratories_-_USDA|HA'
	'A/american_coot/Florida/23-002762-015/2022|EPI_ISL_19606663|A_/_H5N1|Original||2.3.4.4b|19.12.2022||||12.12.2024|USDA_APHIS_Veterinary_Services_Diagnostic_Virology_Laboratory_National_Veterinary_Services_Laboratories||HA|4|A/american_coot/Florida/2'
	'A/american_crow/BC/AIVPHL-330/2022|EPI_ISL_17051463|A_/_H5N1|Original||2.3.4.4b|19.12.2022|Russell_Shannon_Laurel|||28.02.2023|B.C._Centre_for_Disease_Control|British_Columbia_Centre_for_Disease_Control|HA|4|A/american_crow/BC/AIVPHL-330/2022_HA|EPI24'
	'A/american_crow/BC/AIVPHL-341/2022|EPI_ISL_17051468|A_/_H5N1|Original||2.3.4.4b|19.12.2022|Russell_Shannon_Laurel|||28.02.2023|B.C._Centre_for_Disease_Control|British_Columbia_Centre_for_Disease_Control|HA|4|A/american_crow/BC/AIVPHL-341/2022_HA|EPI24'
	'A/american_crow/BC/AIVPHL-345/2022|EPI_ISL_17051473|A_/_H5N1|Original||2.3.4.4b|30.12.2022|Russell_Shannon_Laurel|||28.02.2023|B.C._Centre_for_Disease_Control|British_Columbia_Centre_for_Disease_Control|HA|4|A/american_crow/BC/AIVPHL-345/2022_HA|EPI24'
	'A/american_crow/BC/AIVPHL-350/2022|EPI_ISL_17051471|A_/_H5N1|Original||2.3.4.4b|30.12.2022|Russell_Shannon_Laurel|||28.02.2023|B.C._Centre_for_Disease_Control|British_Columbia_Centre_for_Disease_Control|HA|4|A/american_crow/BC/AIVPHL-350/2022_HA|EPI24'
	'A/american_crow/BC/AIVPHL-351/2022|EPI_ISL_17051472|A_/_H5N1|Original||2.3.4.4b|30.12.2022|Russell_Shannon_Laurel|||28.02.2023|B.C._Centre_for_Disease_Control|British_Columbia_Centre_for_Disease_Control|HA|4|A/american_crow/BC/AIVPHL-351/2022_HA|EPI24'
	'A/american_crow/Colorado/22-042172-002/2022|EPI_ISL_19606664|A_/_H5N1|Original||2.3.4.4b|19.12.2022||||12.12.2024|USDA_APHIS_Veterinary_Services_Diagnostic_Virology_Laboratory_National_Veterinary_Services_Laboratories||HA|4|A/american_crow/Colorado'
	'A/american_crow/Colorado/23-001476-001/2023|EPI_ISL_19606665|A_/_H5N1|Original||2.3.4.4b|05.01.2023||||12.12.2024|USDA_APHIS_Veterinary_Services_Diagnostic_Virology_Laboratory_National_Veterinary_Services_Laboratories||HA|4|A/american_crow/Colorado'
	'A/american_crow/Kansas/23-002150-001/2022|EPI_ISL_19606646|A_/_H5N1|Original||2.3.4.4b|23.12.2022||||12.12.2024|USDA_APHIS_Veterinary_Services_Diagnostic_Virology_Laboratory_National_Veterinary_Services_Laboratories||HA|4|A/american_crow/Kansas/23-'
	'A/american_green_winged_teal/Oregon/22-040176-004/2022|EPI_ISL_19606698|A_/_H5N1|Original||2.3.4.4b|05.12.2022||||12.12.2024|USDA_APHIS_Veterinary_Services_Diagnostic_Virology_Laboratory_National_Veterinary_Services_Laboratories||HA|4|A/american_gr'
	'A/american_green_winged_teal/Texas/23-000110-004/2022|EPI_ISL_19606685|A_/_H5N1|Original||2.3.4.4b|04.12.2022||||12.12.2024|USDA_APHIS_Veterinary_Services_Diagnostic_Virology_Laboratory_National_Veterinary_Services_Laboratories||HA|4|A/american_gre'
	'A/american_wigeon/Alaska/22-041761-007/2022|EPI_ISL_19606535|A_/_H5N1|Original||2.3.4.4b|10.12.2022||||12.12.2024|USDA_APHIS_Veterinary_Services_Diagnostic_Virology_Laboratory_National_Veterinary_Services_Laboratories||HA|4|A/american_wigeon/Alaska'
	'A/american_wigeon/Florida/22-040720-004/2022|EPI_ISL_19606537|A_/_H5N1|Original||2.3.4.4b|10.12.2022||||12.12.2024|USDA_APHIS_Veterinary_Services_Diagnostic_Virology_Laboratory_National_Veterinary_Services_Laboratories||HA|4|A/american_wigeon/Flori'
	'A/american_wigeon/Oregon/23-003438-001/2023|EPI_ISL_19606553|A_/_H5N1|Original||2.3.4.4b|07.01.2023||||12.12.2024|USDA_APHIS_Veterinary_Services_Diagnostic_Virology_Laboratory_National_Veterinary_Services_Laboratories||HA|4|A/american_wigeon/Oregon'
	'A/american_wigeon/Texas/23-003062-016/2023|EPI_ISL_19606613|A_/_H5N1|Original||2.3.4.4b|18.01.2023||||12.12.2024|USDA_APHIS_Veterinary_Services_Diagnostic_Virology_Laboratory_National_Veterinary_Services_Laboratories||HA|4|A/american_wigeon/Texas/2'
	'A/american_wigeon/Texas/23-003062-020/2023|EPI_ISL_19606614|A_/_H5N1|Original||2.3.4.4b|18.01.2023||||12.12.2024|USDA_APHIS_Veterinary_Services_Diagnostic_Virology_Laboratory_National_Veterinary_Services_Laboratories||HA|4|A/american_wigeon/Texas/2'
	'A/backyard_chicken/Uruguay/UDELAR-040-M5/2023|EPI_ISL_18310942|A_/_H5N1|Original||2.3.4.4b|03.03.2023|GISAID_EpiFlu_Data_Curator|||26.09.2023|||HA|4|A/backyard_chicken/Uruguay/UDELAR-040-M5/2023_HA|EPI2758873|DNA_IN'
	'A/backyard_chicken/Uruguay/UDELAR-040-M7/2023|EPI_ISL_18310967|A_/_H5N1|Original||2.3.4.4b|03.03.2023|GISAID_EpiFlu_Data_Curator|||26.09.2023|||HA|4|A/backyard_chicken/Uruguay/UDELAR-040-M7/2023_HA|EPI2758976|DNA_IN'
	'A/backyard_chicken/Uruguay/UDELAR-047-M1/2023|EPI_ISL_18310966|A_/_H5N1|Original||2.3.4.4b|06.03.2023|GISAID_EpiFlu_Data_Curator|||26.09.2023|||HA|4|A/backyard_chicken/Uruguay/UDELAR-047-M1/2023_HA|EPI2758968|DNA_IN'
	'A/backyard_chicken/Uruguay/UDELAR-047-M3/2023|EPI_ISL_18310965|A_/_H5N1|Original||2.3.4.4b|06.03.2023|GISAID_EpiFlu_Data_Curator|||26.09.2023|||HA|4|A/backyard_chicken/Uruguay/UDELAR-047-M3/2023_HA|EPI2758960|DNA_IN'
	'A/backyard_chicken/Uruguay/UDELAR-124-M1/2023|EPI_ISL_18310964|A_/_H5N1|Original||2.3.4.4b|16.04.2023|GISAID_EpiFlu_Data_Curator|||26.09.2023|||HA|4|A/backyard_chicken/Uruguay/UDELAR-124-M1/2023_HA|EPI2758952|DNA_IN'
	'A/backyard_chicken/Uruguay/UDELAR-127-M1/2023|EPI_ISL_18310963|A_/_H5N1|Original||2.3.4.4b|17.04.2023|GISAID_EpiFlu_Data_Curator|||26.09.2023|||HA|4|A/backyard_chicken/Uruguay/UDELAR-127-M1/2023_HA|EPI2758944|DNA_IN'
	'A/backyard_chicken/Uruguay/UDELAR-127-M4/2023|EPI_ISL_18310962|A_/_H5N1|Original||2.3.4.4b|17.04.2023|GISAID_EpiFlu_Data_Curator|||26.09.2023|||HA|4|A/backyard_chicken/Uruguay/UDELAR-127-M4/2023_HA|EPI2758936|DNA_IN'
	'A/backyard_chicken/Uruguay/UDELAR-144-M3/2023|EPI_ISL_18310961|A_/_H5N1|Original||2.3.4.4b|03.05.2023|GISAID_EpiFlu_Data_Curator|||26.09.2023|||HA|4|A/backyard_chicken/Uruguay/UDELAR-144-M3/2023_HA|EPI2758928|DNA_IN'
	'A/backyard_duck/Uruguay/UDELAR-124-M3/2023|EPI_ISL_18310960|A_/_H5N1|Original||2.3.4.4b|16.04.2023|GISAID_EpiFlu_Data_Curator|||26.09.2023|||HA|4|A/backyard_duck/Uruguay/UDELAR-124-M3/2023_HA|EPI2758920|DNA_IN'
	'A/backyard_turkey/Uruguay/UDELAR-124-M6/2023|EPI_ISL_18310959|A_/_H5N1|Original||2.3.4.4b|16.04.2023|GISAID_EpiFlu_Data_Curator|||26.09.2023|||HA|4|A/backyard_turkey/Uruguay/UDELAR-124-M6/2023_HA|EPI2758912|DNA_IN'
	'A/band-tailed_gull/Antofagasta/228525-2/2022|EPI_ISL_19131167|A_/_H5N1|Original||2.3.4.4b|19.12.2022||||10.05.2024|CEIRS_Data_Processing_and_Coordinating_Center_Center_for_Research_on_Influenza_Pathogenesis__CRIP_|CEIRS_Data_Processing_and_Coordinatin'
	'A/band-tailed_gull/Tarapaca/238807-1/2023|EPI_ISL_19131176|A_/_H5N1|Original||2.3.4.4b|25.02.2023||||10.05.2024|CEIRS_Data_Processing_and_Coordinating_Center_Center_for_Research_on_Influenza_Pathogenesis__CRIP_||HA|4|A/band-tailed_gull/Tarapaca/238807'
	'A/barn_owl/Washington/22-041081-001/2022|EPI_ISL_19607175|A_/_H5N1|Original||2.3.4.4b|12.12.2022||||12.12.2024|USDA_APHIS_Veterinary_Services_Diagnostic_Virology_Laboratory_National_Veterinary_Services_Laboratories||HA|4|A/barn_owl/Washington/22-04'
	'A/barred_owl/BC/AIVPHL-346/2022|EPI_ISL_17051474|A_/_H5N1|Original||2.3.4.4b|30.12.2022|Russell_Shannon_Laurel|||28.02.2023|B.C._Centre_for_Disease_Control|British_Columbia_Centre_for_Disease_Control|HA|4|A/barred_owl/BC/AIVPHL-346/2022_HA|EPI2429224|'
	'A/black-necked_swan/Los_Rios/247292-1/2023|EPI_ISL_18760070|A_/_H5N1|Original||2.3.4.4b|05.04.2023||||14.01.2024|Emory_University__CEIRR_|Emory_University__CEIRR_|HA|4|A/black-necked_swan/Los_Rios/247292-1/2023_HA|EPI2913251|DNA_IN'
	'A/black-necked_swan/Uruguay/UDELAR-014-M3/2023|EPI_ISL_18310958|A_/_H5N1|Original||2.3.4.4b|18.02.2023|GISAID_EpiFlu_Data_Curator|||26.09.2023|||HA|4|A/black-necked_swan/Uruguay/UDELAR-014-M3/2023_HA|EPI2758904|DNA_IN'
	'A/black-necked_swan/Uruguay/UDELAR-078-M2/2023|EPI_ISL_18310957|A_/_H5N1|Original||2.3.4.4b|15.03.2023|GISAID_EpiFlu_Data_Curator|||26.09.2023|||HA|4|A/black-necked_swan/Uruguay/UDELAR-078-M2/2023_HA|EPI2758896|DNA_IN'
	'A/black_brant/California/23-000279-001/2022|EPI_ISL_19606469|A_/_H5N1|Original||2.3.4.4b|15.12.2022||||12.12.2024|USDA_APHIS_Veterinary_Services_Diagnostic_Virology_Laboratory_National_Veterinary_Services_Laboratories||HA|4|A/black_brant/California'
	'A/black_skimmer/Chile/C61962/2022|EPI_ISL_16891402|A_/_H5N1|||2.3.4.4b|02.12.2022||||04.02.2023|St._Jude_Center_of_Excellence_for_Influenza_Research_and_Response_-_CEIRR_Influenza_Data_Processing_and_Communication_Center|St._Jude_Center_of_Excellence_f'
	'A/brown-hooded_gull/Los_Rios/247093-1/2023|EPI_ISL_18760071|A_/_H5N1|Original||2.3.4.4b|04.04.2023||||14.01.2024|Emory_University__CEIRR_|Emory_University__CEIRR_|HA|4|A/brown-hooded_gull/Los_Rios/247093-1/2023_HA|EPI2913258|DNA_IN'
	'A/brown-hooded_gull/Los_Rios/247094-1/2023|EPI_ISL_18760072|A_/_H5N1|Original||2.3.4.4b|04.04.2023||||14.01.2024|Emory_University__CEIRR_|Emory_University__CEIRR_|HA|4|A/brown-hooded_gull/Los_Rios/247094-1/2023_HA|EPI2913263|DNA_IN'
	'A/brown_pelican/Panama/22-041124-001/2022|EPI_ISL_17559276|A_/_H5N1|Original||2.3.4.4b|14.12.2022|Killian_Mary_Lea|M1_LEA-32-22|22-041124-001|27.04.2023|El_Laboratorio_de_Diagnostico_de_Enfermedades_Vesiculares__LADIVES_|National_Veterinary_Services_L'
	'A/buff-necked_ibis/Bio_bio/247636-1/2023|EPI_ISL_19418491|A_/_H5N1|Original||2.3.4.4b|07.04.2023||||17.09.2024|Emory_University__CEIRR_|Emory_University__CEIRR_|HA|4|A/buff-necked_ibis/Bio_bio/247636-1/2023_HA|EPI3558280|DNA_IN'
	'A/bufflehead/California/23-001056-003/2022|EPI_ISL_19606428|A_/_H5N1|Original||2.3.4.4b|21.12.2022||||12.12.2024|USDA_APHIS_Veterinary_Services_Diagnostic_Virology_Laboratory_National_Veterinary_Services_Laboratories||HA|4|A/bufflehead/California/2'
	'A/burmeisters_porpoise/Chile/246506-2/2023|EPI_ISL_19391458|A_/_H5N1|Original||2.3.4.4b|31.03.2023||||09.09.2024|CEIRS_Data_Processing_and_Coordinating_Center_Center_for_Research_on_Influenza_Pathogenesis__CRIP_||HA|4|A/burmeisters_porpoise/Chile/2465'
	'A/cackling_goose/BC/AIVPHL-367/2023|EPI_ISL_17051485|A_/_H5N1|Original||2.3.4.4b|16.01.2023|Russell_Shannon_Laurel|||28.02.2023|B.C._Centre_for_Disease_Control|British_Columbia_Centre_for_Disease_Control|HA|4|A/cackling_goose/BC/AIVPHL-367/2023_HA|EPI'
	'A/cackling_goose/California/23-001053-001/2022|EPI_ISL_19606412|A_/_H5N1|Original||2.3.4.4b|17.12.2022||||12.12.2024|USDA_APHIS_Veterinary_Services_Diagnostic_Virology_Laboratory_National_Veterinary_Services_Laboratories||HA|4|A/cackling_goose/Cali'
	'A/cackling_goose/Colorado/22-040752-002/2022|EPI_ISL_19606415|A_/_H5N1|Original||2.3.4.4b|13.12.2022||||12.12.2024|USDA_APHIS_Veterinary_Services_Diagnostic_Virology_Laboratory_National_Veterinary_Services_Laboratories||HA|4|A/cackling_goose/Colora'
	'A/cackling_goose/Colorado/22-040753-001/2022|EPI_ISL_19606417|A_/_H5N1|Original||2.3.4.4b|13.12.2022||||12.12.2024|USDA_APHIS_Veterinary_Services_Diagnostic_Virology_Laboratory_National_Veterinary_Services_Laboratories||HA|4|A/cackling_goose/Colora'
	'A/cackling_goose/Colorado/22-040763-001/2022|EPI_ISL_19606419|A_/_H5N1|Original||2.3.4.4b|10.12.2022||||12.12.2024|USDA_APHIS_Veterinary_Services_Diagnostic_Virology_Laboratory_National_Veterinary_Services_Laboratories||HA|4|A/cackling_goose/Colora'
	'A/cackling_goose/Colorado/22-040763-003/2022|EPI_ISL_19606420|A_/_H5N1|Original||2.3.4.4b|10.12.2022||||12.12.2024|USDA_APHIS_Veterinary_Services_Diagnostic_Virology_Laboratory_National_Veterinary_Services_Laboratories||HA|4|A/cackling_goose/Colora'
	'A/cackling_goose/Texas/23-001028-001/2023|EPI_ISL_19606425|A_/_H5N1|Original||2.3.4.4b|06.01.2023||||12.12.2024|USDA_APHIS_Veterinary_Services_Diagnostic_Virology_Laboratory_National_Veterinary_Services_Laboratories||HA|4|A/cackling_goose/Texas/23-'
	'A/canada_goose/Alaska/22-041059-001/2022|EPI_ISL_19606393|A_/_H5N1|Original||2.3.4.4b|13.12.2022||||12.12.2024|USDA_APHIS_Veterinary_Services_Diagnostic_Virology_Laboratory_National_Veterinary_Services_Laboratories||HA|4|A/canada_goose/Alaska/22-04'
	'A/canada_goose/BC/AIVPHL-321/2022|EPI_ISL_17051438|A_/_H5N1|Original||2.3.4.4b|08.12.2022|Russell_Shannon_Laurel|||28.02.2023|B.C._Centre_for_Disease_Control|British_Columbia_Centre_for_Disease_Control|HA|4|A/canada_goose/BC/AIVPHL-321/2022_HA|EPI2429'
	'A/canada_goose/BC/AIVPHL-326/2022|EPI_ISL_17051457|A_/_H5N1|Original||2.3.4.4b|12.12.2022|Russell_Shannon_Laurel|||28.02.2023|B.C._Centre_for_Disease_Control|British_Columbia_Centre_for_Disease_Control|HA|4|A/canada_goose/BC/AIVPHL-326/2022_HA|EPI2429'
	'A/canada_goose/California/22-041399-001/2022|EPI_ISL_19607747|A_/_H5N1|Original||2.3.4.4b|01.12.2022||||12.12.2024|USDA_APHIS_Veterinary_Services_Diagnostic_Virology_Laboratory_National_Veterinary_Services_Laboratories||HA|4|A/canada_goose/Californ'
	'A/canada_goose/California/22-041399-002/2022|EPI_ISL_19607748|A_/_H5N1|Original||2.3.4.4b|01.12.2022||||12.12.2024|USDA_APHIS_Veterinary_Services_Diagnostic_Virology_Laboratory_National_Veterinary_Services_Laboratories||HA|4|A/canada_goose/Californ'
	'A/canada_goose/Colorado/22-040763-002/2022|EPI_ISL_19607758|A_/_H5N1|Original||2.3.4.4b|11.12.2022||||12.12.2024|USDA_APHIS_Veterinary_Services_Diagnostic_Virology_Laboratory_National_Veterinary_Services_Laboratories||HA|4|A/canada_goose/Colorado/2'
	'A/canada_goose/Colorado/22-041829-001/2022|EPI_ISL_19607759|A_/_H5N1|Original||2.3.4.4b|19.12.2022||||12.12.2024|USDA_APHIS_Veterinary_Services_Diagnostic_Virology_Laboratory_National_Veterinary_Services_Laboratories||HA|4|A/canada_goose/Colorado/2'
	'A/canada_goose/Colorado/22-042165-001/2022|EPI_ISL_19607760|A_/_H5N1|Original||2.3.4.4b|24.12.2022||||12.12.2024|USDA_APHIS_Veterinary_Services_Diagnostic_Virology_Laboratory_National_Veterinary_Services_Laboratories||HA|4|A/canada_goose/Colorado/2'
	'A/canada_goose/Colorado/22-042169-001/2022|EPI_ISL_19607762|A_/_H5N1|Original||2.3.4.4b|27.12.2022||||12.12.2024|USDA_APHIS_Veterinary_Services_Diagnostic_Virology_Laboratory_National_Veterinary_Services_Laboratories||HA|4|A/canada_goose/Colorado/2'
	'A/canada_goose/Colorado/23-000399-001/2022|EPI_ISL_19607792|A_/_H5N1|Original||2.3.4.4b|30.12.2022||||12.12.2024|USDA_APHIS_Veterinary_Services_Diagnostic_Virology_Laboratory_National_Veterinary_Services_Laboratories||HA|4|A/canada_goose/Colorado/2'
	'A/canada_goose/Colorado/23-000496-001/2023|EPI_ISL_19607863|A_/_H5N1|Original||2.3.4.4b|04.01.2023||||12.12.2024|USDA_APHIS_Veterinary_Services_Diagnostic_Virology_Laboratory_National_Veterinary_Services_Laboratories||HA|4|A/canada_goose/Colorado/2'
	'A/canada_goose/Colorado/23-000497-001/2023|EPI_ISL_19607793|A_/_H5N1|Original||2.3.4.4b|01.01.2023||||12.12.2024|USDA_APHIS_Veterinary_Services_Diagnostic_Virology_Laboratory_National_Veterinary_Services_Laboratories||HA|4|A/canada_goose/Colorado/2'
	'A/canada_goose/Colorado/23-000621-001/2023|EPI_ISL_19607820|A_/_H5N1|Original||2.3.4.4b|04.01.2023||||12.12.2024|USDA_APHIS_Veterinary_Services_Diagnostic_Virology_Laboratory_National_Veterinary_Services_Laboratories||HA|4|A/canada_goose/Colorado/2'
	'A/canada_goose/Colorado/23-000622-001/2023|EPI_ISL_19607821|A_/_H5N1|Original||2.3.4.4b|04.01.2023||||12.12.2024|USDA_APHIS_Veterinary_Services_Diagnostic_Virology_Laboratory_National_Veterinary_Services_Laboratories||HA|4|A/canada_goose/Colorado/2'
	'A/canada_goose/Colorado/23-000623-001/2023|EPI_ISL_19607822|A_/_H5N1|Original||2.3.4.4b|03.01.2023||||12.12.2024|USDA_APHIS_Veterinary_Services_Diagnostic_Virology_Laboratory_National_Veterinary_Services_Laboratories||HA|4|A/canada_goose/Colorado/2'
	'A/canada_goose/Colorado/23-003283-001/2023|EPI_ISL_19607823|A_/_H5N1|Original||2.3.4.4b|19.01.2023||||12.12.2024|USDA_APHIS_Veterinary_Services_Diagnostic_Virology_Laboratory_National_Veterinary_Services_Laboratories||HA|4|A/canada_goose/Colorado/2'
	'A/canada_goose/Colorado/23-003284-001/2023|EPI_ISL_19607824|A_/_H5N1|Original||2.3.4.4b|20.01.2023||||12.12.2024|USDA_APHIS_Veterinary_Services_Diagnostic_Virology_Laboratory_National_Veterinary_Services_Laboratories||HA|4|A/canada_goose/Colorado/2'
	'A/canada_goose/Iowa/22-040790-001/2022|EPI_ISL_19607832|A_/_H5N1|Original||2.3.4.4b|07.12.2022||||12.12.2024|USDA_APHIS_Veterinary_Services_Diagnostic_Virology_Laboratory_National_Veterinary_Services_Laboratories||HA|4|A/canada_goose/Iowa/22-040790'
	'A/canada_goose/Iowa/22-040790-003/2022|EPI_ISL_19607835|A_/_H5N1|Original||2.3.4.4b|07.12.2022||||12.12.2024|USDA_APHIS_Veterinary_Services_Diagnostic_Virology_Laboratory_National_Veterinary_Services_Laboratories||HA|4|A/canada_goose/Iowa/22-040790'
	'A/canada_goose/Iowa/22-040793-004/2022|EPI_ISL_19607846|A_/_H5N1|Original||2.3.4.4b|06.12.2022||||12.12.2024|USDA_APHIS_Veterinary_Services_Diagnostic_Virology_Laboratory_National_Veterinary_Services_Laboratories||HA|4|A/canada_goose/Iowa/22-040793'
	'A/canada_goose/Minnesota/22-041306-001/2022|EPI_ISL_19607675|A_/_H5N1|Original||2.3.4.4b|19.12.2022||||12.12.2024|USDA_APHIS_Veterinary_Services_Diagnostic_Virology_Laboratory_National_Veterinary_Services_Laboratories||HA|4|A/canada_goose/Minnesota'
	'A/canada_goose/Nebraska/23-001495-001/2023|EPI_ISL_19607639|A_/_H5N1|Original||2.3.4.4b|10.01.2023||||12.12.2024|USDA_APHIS_Veterinary_Services_Diagnostic_Virology_Laboratory_National_Veterinary_Services_Laboratories||HA|4|A/canada_goose/Nebraska/2'
	'A/canada_goose/Nebraska/23-001495-002/2023|EPI_ISL_19607640|A_/_H5N1|Original||2.3.4.4b|10.01.2023||||12.12.2024|USDA_APHIS_Veterinary_Services_Diagnostic_Virology_Laboratory_National_Veterinary_Services_Laboratories||HA|4|A/canada_goose/Nebraska/2'
	'A/canada_goose/Wyoming/23-000980-001/2023|EPI_ISL_19608051|A_/_H5N1|Original||2.3.4.4b|05.01.2023||||12.12.2024|USDA_APHIS_Veterinary_Services_Diagnostic_Virology_Laboratory_National_Veterinary_Services_Laboratories||HA|4|A/canada_goose/Wyoming/23-'
	'A/canada_goose/Wyoming/23-002120-001/2023|EPI_ISL_19608054|A_/_H5N1|Original||2.3.4.4b|11.01.2023||||12.12.2024|USDA_APHIS_Veterinary_Services_Diagnostic_Virology_Laboratory_National_Veterinary_Services_Laboratories||HA|4|A/canada_goose/Wyoming/23-'
	'A/caracara/Coquimbo/SJCEIRR-2423261/2023|EPI_ISL_18760065|A_/_H5N1|Original||2.3.4.4b|15.03.2023||||14.01.2024|Emory_University__CEIRR_|Emory_University__CEIRR_|HA|4|A/caracara/Coquimbo/SJCEIRR-2423261/2023|EPI2913216|DNA_IN'
	'A/caspian_tern/Washington/23-024996-001/2023|EPI_ISL_18737481|A_/_H5N1|Original||2.3.4.4b|07.08.2023|Killian_Mary_Lea|23-024996-001||09.01.2024|National_Veterinary_Services_Laboratories_-_USDA|National_Veterinary_Services_Laboratories_-_USDA|HA|4|HA_A'
	'A/caspian_tern/Washington/23-025001-001/2023|EPI_ISL_18737454|A_/_H5N1|Original||2.3.4.4b|11.08.2023|Killian_Mary_Lea|23-025001-001||09.01.2024|National_Veterinary_Services_Laboratories_-_USDA|National_Veterinary_Services_Laboratories_-_USDA|HA|4|HA_A'
	'A/caspian_tern/Washington/23-025001-004/2023|EPI_ISL_18737472|A_/_H5N1|Original||2.3.4.4b|11.08.2023|Killian_Mary_Lea|23-025001-004||09.01.2024|National_Veterinary_Services_Laboratories_-_USDA|National_Veterinary_Services_Laboratories_-_USDA|HA|4|HA_A'
	'A/cat/Nebraska/23-010184-001/2023|EPI_ISL_17821770|A_/_H5N1|Original||2.3.4.4b|30.03.2023|Killian_Mary_Lea||23-010184-001|21.06.2023|Nebraska_Veterinary_Diagnostic_Center|National_Veterinary_Services_Laboratories_-_USDA|HA|4|A/cat/Nebraska/23-010184-0'
	'A/chicken/Araucania/239189-2/2023|EPI_ISL_17885958|A_/_H5N1|Original||2.3.4.4b|28.02.2023|GISAID_EpiFlu_Data_Curator|||24.07.2023|CEIRS_Data_Processing_and_Coordinating_Center_Center_for_Research_on_Influenza_Pathogenesis__CRIP_|CEIRS_Data_Processing'
	'A/chicken/Araucania/239569-1/2023|EPI_ISL_17885954|A_/_H5N1|Original||2.3.4.4b|02.03.2023|GISAID_EpiFlu_Data_Curator|||24.07.2023|CEIRS_Data_Processing_and_Coordinating_Center_Center_for_Research_on_Influenza_Pathogenesis__CRIP_|CEIRS_Data_Processing'
	'A/chicken/Araucania/239569-2/2023|EPI_ISL_17885952|A_/_H5N1|Original||2.3.4.4b|02.03.2023|GISAID_EpiFlu_Data_Curator|||24.07.2023|CEIRS_Data_Processing_and_Coordinating_Center_Center_for_Research_on_Influenza_Pathogenesis__CRIP_|CEIRS_Data_Processing'
	'A/chicken/Araucania/240481-1/2023|EPI_ISL_17885949|A_/_H5N1|Original||2.3.4.4b|07.03.2023|GISAID_EpiFlu_Data_Curator|||24.07.2023|CEIRS_Data_Processing_and_Coordinating_Center_Center_for_Research_on_Influenza_Pathogenesis__CRIP_|CEIRS_Data_Processing'
	'A/chicken/Araucania/241892-2/2023|EPI_ISL_17885946|A_/_H5N1|Original||2.3.4.4b|14.03.2023|GISAID_EpiFlu_Data_Curator|||24.07.2023|CEIRS_Data_Processing_and_Coordinating_Center_Center_for_Research_on_Influenza_Pathogenesis__CRIP_|CEIRS_Data_Processing'
	'A/chicken/Araucania/241914-1/2023|EPI_ISL_17885945|A_/_H5N1|Original||2.3.4.4b|14.03.2023|GISAID_EpiFlu_Data_Curator|||24.07.2023|CEIRS_Data_Processing_and_Coordinating_Center_Center_for_Research_on_Influenza_Pathogenesis__CRIP_|CEIRS_Data_Processing'
	'A/chicken/Araucania/244469/2023|EPI_ISL_18760073|A_/_H5N1|Original||2.3.4.4b|25.03.2023||||14.01.2024|Emory_University__CEIRR_|Emory_University__CEIRR_|HA|4|A/chicken/Araucania/244469/2023_HA|EPI2913271|DNA_IN'
	'A/chicken/Atacama/235254-2/2023|EPI_ISL_18760074|A_/_H5N1|Original||2.3.4.4b|04.02.2023||||14.01.2024|Emory_University__CEIRR_|Emory_University__CEIRR_|HA|4|A/chicken/Atacama/235254-2/2023_HA|EPI2913279|DNA_IN'
	'A/chicken/Aysen/250755-2/2023|EPI_ISL_19404916|A_/_H5N1|Original||2.3.4.4b|19.04.2023||||13.09.2024|Emory_University__CEIRR_|Emory_University__CEIRR_|HA|4|A/chicken/Aysen/250755-2/2023_HA|EPI3550214|DNA_IN'
	'A/chicken/Aysen/SJCEIRR-2477921/2023|EPI_ISL_18760064|A_/_H5N1|Original||2.3.4.4b|09.04.2023||||14.01.2024|Emory_University__CEIRR_|Emory_University__CEIRR_|HA|4|A/chicken/Aysen/SJCEIRR-2477921/2023|EPI2913211|DNA_IN'
	'A/chicken/Aysen/SJCEIRR-2477922/2023|EPI_ISL_18760068|A_/_H5N1|Original||2.3.4.4b|09.04.2023||||14.01.2024|Emory_University__CEIRR_|Emory_University__CEIRR_|HA|4|A/chicken/Aysen/SJCEIRR-2477922/2023|EPI2913236|DNA_IN'
	'A/chicken/Cochabamba/39356/2023|EPI_ISL_19410267|A_/_H5N1|Original||2.3.4.4b|26.01.2023||||13.09.2024|Emory_University__CEIRR_||HA|4|A/chicken/Cochabamba/39356/2023_HA|EPI3555217|DNA_IN'
	'A/chicken/Cochabamba/39383/2023|EPI_ISL_19410268|A_/_H5N1|Original||2.3.4.4b|01.02.2023||||13.09.2024|Emory_University__CEIRR_||HA|4|A/chicken/Cochabamba/39383/2023_HA|EPI3555224|DNA_IN'
	'A/chicken/Cochabamba/39391/2023|EPI_ISL_19410294|A_/_H5N1|Original||2.3.4.4b|02.02.2023||||12.09.2024|Emory_University__CEIRR_||HA|4|A/chicken/Cochabamba/39391/2023_HA|EPI3555390|DNA_IN'
	'A/chicken/Cochabamba/39404/2023|EPI_ISL_19410295|A_/_H5N1|Original||2.3.4.4b|03.02.2023||||13.09.2024|Emory_University__CEIRR_||HA|4|A/chicken/Cochabamba/39404/2023_HA|EPI3555395|DNA_IN'
	'A/chicken/Cochabamba/39425/2023|EPI_ISL_19410269|A_/_H5N1|Original||2.3.4.4b|07.02.2023||||12.09.2024|Emory_University__CEIRR_||HA|4|A/chicken/Cochabamba/39425/2023_HA|EPI3555231|DNA_IN'
	'A/chicken/Cochabamba/39472/2023|EPI_ISL_19410270|A_/_H5N1|Original||2.3.4.4b|17.02.2023||||13.09.2024|Emory_University__CEIRR_||HA|4|A/chicken/Cochabamba/39472/2023_HA|EPI3555237|DNA_IN'
	'A/chicken/Cochabamba/39476/2023|EPI_ISL_19410271|A_/_H5N1|Original||2.3.4.4b|18.02.2023||||13.09.2024|Emory_University__CEIRR_||HA|4|A/chicken/Cochabamba/39476/2023_HA|EPI3555242|DNA_IN'
	'A/chicken/Cochabamba/39507/2023|EPI_ISL_19410272|A_/_H5N1|Original||2.3.4.4b|01.03.2023||||13.09.2024|Emory_University__CEIRR_||HA|4|A/chicken/Cochabamba/39507/2023_HA|EPI3555249|DNA_IN'
	'A/chicken/Cochabamba/39521/2023|EPI_ISL_19410296|A_/_H5N1|Original||2.3.4.4b|03.03.2023||||13.09.2024|Emory_University__CEIRR_||HA|4|A/chicken/Cochabamba/39521/2023_HA|EPI3555401|DNA_IN'
	'A/chicken/Cochabamba/39522/2023|EPI_ISL_19410273|A_/_H5N1|Original||2.3.4.4b|03.03.2023||||12.09.2024|Emory_University__CEIRR_||HA|4|A/chicken/Cochabamba/39522/2023_HA|EPI3555255|DNA_IN'
	'A/chicken/Cochabamba/39538/2023|EPI_ISL_19410274|A_/_H5N1|Original||2.3.4.4b|03.03.2023||||13.09.2024|Emory_University__CEIRR_||HA|4|A/chicken/Cochabamba/39538/2023_HA|EPI3555259|DNA_IN'
	'A/chicken/Cochabamba/39539/2023|EPI_ISL_19418487|A_/_H5N1|Original||2.3.4.4b|03.03.2023||||17.09.2024|Emory_University__CEIRR_||HA|4|A/chicken/Cochabamba/39539/2023_HA|EPI3558264|DNA_IN'
	'A/chicken/Cochabamba/39555/2023|EPI_ISL_19410297|A_/_H5N1|Original||2.3.4.4b|09.03.2023||||12.09.2024|Emory_University__CEIRR_||HA|4|A/chicken/Cochabamba/39555/2023_HA|EPI3555406|DNA_IN'
	'A/chicken/Cochabamba/39581/2023|EPI_ISL_19410298|A_/_H5N1|Original||2.3.4.4b|13.05.2023||||12.09.2024|Emory_University__CEIRR_||HA|4|A/chicken/Cochabamba/39581/2023_HA|EPI3555412|DNA_IN'
	'A/chicken/Maule/247588-1/2023|EPI_ISL_19410280|A_/_H5N1|Original||2.3.4.4b|07.04.2023||||12.09.2024|Emory_University__CEIRR_|Emory_University__CEIRR_|HA|4|A/chicken/Maule/247588-1/2023_HA|EPI3555295|DNA_IN'
	'A/chicken/Metropolitana/243148-1/2023|EPI_ISL_18760060|A_/_H5N1|Original||2.3.4.4b|20.03.2023||||14.01.2024|Emory_University__CEIRR_|Emory_University__CEIRR_|HA|4|A/chicken/Metropolitana/243148-1/2023_HA|EPI2913183|DNA_IN'
	'A/chicken/Michigan/23-008143-001-original/2023|EPI_ISL_19490436|A_/_H5N1|original||2.3.4.4b|10.03.2023|Killian_Mary_Lea||23-008143-001|18.10.2024|National_Veterinary_Services_Laboratories_-_USDA|National_Veterinary_Services_Laboratories_-_USDA|HA|4|HA'
	'A/chicken/Michigan/23-008143-002-original/2023|EPI_ISL_19490438|A_/_H5N1|original||2.3.4.4b|10.03.2023|Killian_Mary_Lea||23-008143-002|18.10.2024|National_Veterinary_Services_Laboratories_-_USDA|National_Veterinary_Services_Laboratories_-_USDA|HA|4|HA'
	'A/chicken/Mississippi/23-008358-001-original/2023|EPI_ISL_19490460|A_/_H5N1|original||2.3.4.4b|15.03.2023|Killian_Mary_Lea||23-008358-001|18.10.2024|National_Veterinary_Services_Laboratories_-_USDA|National_Veterinary_Services_Laboratories_-_USDA|HA|4'
	'A/chicken/Mississippi/23-008358-002-original/2023|EPI_ISL_19490462|A_/_H5N1|original||2.3.4.4b|15.03.2023|Killian_Mary_Lea||23-008358-002|18.10.2024|National_Veterinary_Services_Laboratories_-_USDA|National_Veterinary_Services_Laboratories_-_USDA|HA|4'
	'A/chicken/Nuble/239136/2023|EPI_ISL_17885878|A_/_H5N1|Original||2.3.4.4b|27.02.2023|GISAID_EpiFlu_Data_Curator|||19.07.2023|CEIRS_Data_Processing_and_Coordinating_Center_Center_for_Research_on_Influenza_Pathogenesis__CRIP_|CEIRS_Data_Processing_and_C'
	'A/chicken/Nuble/240155/2023|EPI_ISL_17885877|A_/_H5N1|Original||2.3.4.4b|06.03.2023|GISAID_EpiFlu_Data_Curator|||29.06.2023|CEIRS_Data_Processing_and_Coordinating_Center_Center_for_Research_on_Influenza_Pathogenesis__CRIP_|CEIRS_Data_Processing_and_C'
	'A/chicken/Nuble/240684/2023|EPI_ISL_17885876|A_/_H5N1|Original||2.3.4.4b|08.03.2023|GISAID_EpiFlu_Data_Curator|||19.07.2023|CEIRS_Data_Processing_and_Coordinating_Center_Center_for_Research_on_Influenza_Pathogenesis__CRIP_|CEIRS_Data_Processing_and_C'
	'A/chicken/Nuble/241557-1/2023|EPI_ISL_17885874|A_/_H5N1|Original||2.3.4.4b|10.03.2023|GISAID_EpiFlu_Data_Curator|||19.07.2023|CEIRS_Data_Processing_and_Coordinating_Center_Center_for_Research_on_Influenza_Pathogenesis__CRIP_|CEIRS_Data_Processing_and'
	'A/chicken/Nuble/241681-1/2023|EPI_ISL_17885873|A_/_H5N1|Original||2.3.4.4b|10.03.2023|GISAID_EpiFlu_Data_Curator|||19.07.2023|CEIRS_Data_Processing_and_Coordinating_Center_Center_for_Research_on_Influenza_Pathogenesis__CRIP_|CEIRS_Data_Processing_and'
	'A/chicken/OHiggins/241252-1/2023|EPI_ISL_17885872|A_/_H5N1|Original||2.3.4.4b|12.03.2023|GISAID_EpiFlu_Data_Curator|||19.07.2023|CEIRS_Data_Processing_and_Coordinating_Center_Center_for_Research_on_Influenza_Pathogenesis__CRIP_|CEIRS_Data_Processing_'
	'A/chicken/OHiggins/241252-3/2023|EPI_ISL_17885871|A_/_H5N1|Original||2.3.4.4b|12.03.2023|GISAID_EpiFlu_Data_Curator|||19.07.2023|CEIRS_Data_Processing_and_Coordinating_Center_Center_for_Research_on_Influenza_Pathogenesis__CRIP_|CEIRS_Data_Processing_'
	'A/chicken/OHiggins/241252-6/2023|EPI_ISL_17885870|A_/_H5N1|Original||2.3.4.4b|12.03.2023|GISAID_EpiFlu_Data_Curator|||19.07.2023|CEIRS_Data_Processing_and_Coordinating_Center_Center_for_Research_on_Influenza_Pathogenesis__CRIP_|CEIRS_Data_Processing_'
	'A/chicken/OHiggins/242581-2/2023|EPI_ISL_18690682|A_/_H5N1|Original||2.3.4.4b|16.03.2023||||26.12.2023|Emory_University__CEIRR_|Emory_University__CEIRR_|HA|4|A/chicken/OHiggins/242581-2/2023_HA|EPI2868174|DNA_IN'
	'A/chicken/Oregon/23-009029-001-original/2023|EPI_ISL_19490488|A_/_H5N1|original||2.3.4.4b|15.03.2023|Killian_Mary_Lea||23-009029-001|18.10.2024|National_Veterinary_Services_Laboratories_-_USDA|National_Veterinary_Services_Laboratories_-_USDA|HA|4|HA_A'
	'A/chicken/Panama/23-004630-004/2023|EPI_ISL_17660068|A_/_H5N1|Original||2.3.4.4b|03.02.2023|Killian_Mary_Lea|LEA-39-23_M4|324|15.05.2023|El_Laboratorio_de_Diagnostico_de_Enfermedades_Vesiculares__LADIVES_|National_Veterinary_Services_Laboratories_-_US'
	'A/chicken/Panama/23-004630-005/2023|EPI_ISL_17660069|A_/_H5N1|Original||2.3.4.4b|03.02.2023|Killian_Mary_Lea|LEA-40-23_M5|324|15.05.2023|El_Laboratorio_de_Diagnostico_de_Enfermedades_Vesiculares__LADIVES_|National_Veterinary_Services_Laboratories_-_US'
	'A/chicken/Peru/AIS0542/2022|EPI_ISL_17805989|A_/_H5N1|Original||2.3.4.4b|01.12.2022|GISAID_EpiFlu_Data_Curator|||15.06.2023|||HA|4|A/chicken/Peru/AIS0542/2022_HA|EPI2597168|DNA_IN'
	'A/chicken/Peru/AIS0543/2022|EPI_ISL_17805990|A_/_H5N1|Original||2.3.4.4b|01.12.2022|GISAID_EpiFlu_Data_Curator|||15.06.2023|||HA|4|A/chicken/Peru/AIS0543/2022_HA|EPI2597176|DNA_IN'
	'A/chicken/Peru/AIS0544/2022|EPI_ISL_17805991|A_/_H5N1|Original||2.3.4.4b|03.12.2022|GISAID_EpiFlu_Data_Curator|||15.06.2023|||HA|4|A/chicken/Peru/AIS0544/2022_HA|EPI2597184|DNA_IN'
	'A/chicken/Peru/AIS0545/2022|EPI_ISL_17805992|A_/_H5N1|Original||2.3.4.4b|03.12.2022|GISAID_EpiFlu_Data_Curator|||15.06.2023|||HA|4|A/chicken/Peru/AIS0545/2022_HA|EPI2597191|DNA_IN'
	'A/chicken/Peru/AIS0546/2022|EPI_ISL_17805986|A_/_H5N1|Original||2.3.4.4b|18.12.2022|GISAID_EpiFlu_Data_Curator|||15.06.2023|||HA|4|A/chicken/Peru/AIS0546/2022_HA|EPI2597144|DNA_IN'
	'A/chicken/Peru/AIS0547/2022|EPI_ISL_17805993|A_/_H5N1|Original||2.3.4.4b|28.12.2022|GISAID_EpiFlu_Data_Curator|||15.06.2023|||HA|4|A/chicken/Peru/AIS0547/2022_HA|EPI2597196|DNA_IN'
	'A/chicken/Peru/AIS0548/2022|EPI_ISL_17805994|A_/_H5N1|Original||2.3.4.4b|22.12.2022|GISAID_EpiFlu_Data_Curator|||15.06.2023|||HA|4|A/chicken/Peru/AIS0548/2022_HA|EPI2597204|DNA_IN'
	'A/chicken/Peru/AIS0549/2022|EPI_ISL_17805996|A_/_H5N1|Original||2.3.4.4b|22.12.2022|GISAID_EpiFlu_Data_Curator|||15.06.2023|||HA|4|A/chicken/Peru/AIS0549/2022_HA|EPI2597220|DNA_IN'
	'A/chicken/Peru/AIS0550/2022|EPI_ISL_17805995|A_/_H5N1|Original||2.3.4.4b|12.12.2022|GISAID_EpiFlu_Data_Curator|||15.06.2023|||HA|4|A/chicken/Peru/AIS0550/2022_HA|EPI2597212|DNA_IN'
	'A/chicken/Peru/AIS0551/2022|EPI_ISL_17806001|A_/_H5N1|Original||2.3.4.4b|12.12.2022|GISAID_EpiFlu_Data_Curator|||15.06.2023|||HA|4|A/chicken/Peru/AIS0551/2022_HA|EPI2597260|DNA_IN'
	'A/chicken/Potosi/39870/2023|EPI_ISL_19410299|A_/_H5N1|Original||2.3.4.4b|06.06.2023||||12.09.2024|Emory_University__CEIRR_||HA|4|A/chicken/Potosi/39870/2023_HA|EPI3555418|DNA_IN'
	'A/chungungo/Chile/241436/2023|EPI_ISL_19391459|A_/_H5N1|Original||2.3.4.4b|10.03.2023||||09.09.2024|CEIRS_Data_Processing_and_Coordinating_Center_Center_for_Research_on_Influenza_Pathogenesis__CRIP_||HA|4|A/chungungo/Chile/241436/2023_HA|EPI3549620|DN'
	'A/common_raven/Alaska/22-042128-001/2022|EPI_ISL_19158196|A_/_H5N1|Original||2.3.4.4b|18.12.2022||||22.05.2024|USDA_APHIS_Veterinary_Services_Diagnostic_Virology_Laboratory_National_Veterinary_Services_Laboratories||HA|4|A/common_raven/Alasca/22-04'
	'A/coopers_hawk/Colorado/22-042170-001/2022|EPI_ISL_19608100|A_/_H5N1|Original||2.3.4.4b|25.12.2022||||12.12.2024|USDA_APHIS_Veterinary_Services_Diagnostic_Virology_Laboratory_National_Veterinary_Services_Laboratories||HA|4|A/coopers_hawk/Colorado/2'
	'A/coopers_hawk/Washington/22-041088-001/2022|EPI_ISL_19608106|A_/_H5N1|Original||2.3.4.4b|14.12.2022||||12.12.2024|USDA_APHIS_Veterinary_Services_Diagnostic_Virology_Laboratory_National_Veterinary_Services_Laboratories||HA|4|A/coopers_hawk/Washingt'
	'A/crow/Colorado/22-040765-001/2022|EPI_ISL_19608110|A_/_H5N1|Original||2.3.4.4b|12.12.2022||||12.12.2024|USDA_APHIS_Veterinary_Services_Diagnostic_Virology_Laboratory_National_Veterinary_Services_Laboratories||HA|4|A/crow/Colorado/22-040765-001/202'
	'A/dolphin/Maule/SJCEIRR-246026/2023|EPI_ISL_18777139|A_/_H5N1|Original||2.3.4.4b|31.03.2023||||16.01.2024|Emory_University__CEIRR_|Emory_University__CEIRR_|HA|4|A/dolphin/Maule/SJCEIRR-246026/2023|EPI2921521|DNA_IN'
	'A/dolphin/Nuble/SJCEIRR-2482441/2023|EPI_ISL_18777138|A_/_H5N1|Original||2.3.4.4b|01.04.2023||||16.01.2024|Emory_University__CEIRR_|Emory_University__CEIRR_|HA|4|A/dolphin/Nuble/SJCEIRR-2482441/2023|EPI2921516|DNA_IN'
	'A/duck/Araucania/239189-3/2023|EPI_ISL_17885963|A_/_H5N1|Original||2.3.4.4b|28.02.2023|GISAID_EpiFlu_Data_Curator|||29.06.2023|||HA|4|A/duck/Araucania/239189-3/2023_HA|EPI2609467|DNA_IN'
	'A/duck/Araucania/240481-2/2023|EPI_ISL_17885961|A_/_H5N1|Original||2.3.4.4b|07.03.2023|GISAID_EpiFlu_Data_Curator|||29.06.2023|||HA|4|A/duck/Araucania/240481-2/2023_HA|EPI2609458|DNA_IN'
	'A/duck/Araucania/241914-2/2023|EPI_ISL_17885959|A_/_H5N1|Original||2.3.4.4b|14.03.2023|GISAID_EpiFlu_Data_Curator|||29.06.2023|||HA|4|A/duck/Araucania/241914-2/2023_HA|EPI2609449|DNA_IN'
	'A/duck/Maule/240466-1/2023|EPI_ISL_17885957|A_/_H5N1|Original||2.3.4.4b|07.03.2023|GISAID_EpiFlu_Data_Curator|||29.06.2023|||HA|4|A/duck/Maule/240466-1/2023_HA|EPI2609439|DNA_IN'
	'A/duck/Peru/CAL-INS-013/2023|EPI_ISL_18217104|A_/_H5N1|Original||2.3.4.4b|24.07.2023|Padilla_Rojas_Carlos_Patricio|||04.09.2023|Servicio_Nacional_Forestal_y_de_Fauna_Silvestre__SERFOR_|Instituto_Nacional_de_Salud_Peru|HA|4|A/duck/Peru/CAL-INS-013/2023'
	'A/duck/Peru/LAM-INS-014/2023|EPI_ISL_18497946|A_/_H5N1|Original||2.3.4.4b|26.09.2023|Padilla_Rojas_Carlos_Patricio|||13.11.2023|Servicio_Nacional_de_Sanidad_Agraria_del_Peru_-_SENASA|Instituto_Nacional_de_Salud_Peru|HA|4|A/duck/Peru/LAM-INS-014/2023|E'
	'A/duck/Peru/LAM-INS-015/2023|EPI_ISL_18497950|A_/_H5N1|Original||2.3.4.4b|20.09.2023|Padilla_Rojas_Carlos_Patricio|||13.11.2023|Servicio_Nacional_de_Sanidad_Agraria_del_Peru_-_SENASA|Instituto_Nacional_de_Salud_Peru|HA|4|A/duck/Peru/LAM-INS-015/2023|E'
	'A/dunlin/BC/AIVPHL-335/2022|EPI_ISL_17051470|A_/_H5N1|Original||2.3.4.4b|13.12.2022|Russell_Shannon_Laurel|||28.02.2023|B.C._Centre_for_Disease_Control|British_Columbia_Centre_for_Disease_Control|HA|4|A/dunlin/BC/AIVPHL-335/2022_HA|EPI2429201|DNA_INS'
	'A/dunlin/Washington/22-040394-001/2022|EPI_ISL_19607890|A_/_H5N1|Original||2.3.4.4b|03.12.2022||||12.12.2024|USDA_APHIS_Veterinary_Services_Diagnostic_Virology_Laboratory_National_Veterinary_Services_Laboratories||HA|4|A/dunlin/Washington/22-040394'
	'A/eared_grebe/California/23-000276-003/2022|EPI_ISL_19607866|A_/_H5N1|Original||2.3.4.4b|15.12.2022||||12.12.2024|USDA_APHIS_Veterinary_Services_Diagnostic_Virology_Laboratory_National_Veterinary_Services_Laboratories||HA|4|A/eared_grebe/California'
	'A/eared_grebe/California/23-000276-004/2022|EPI_ISL_19607867|A_/_H5N1|Original||2.3.4.4b|15.12.2022||||12.12.2024|USDA_APHIS_Veterinary_Services_Diagnostic_Virology_Laboratory_National_Veterinary_Services_Laboratories||HA|4|A/eared_grebe/California'
	'A/environment/Chile/C62044/2022|EPI_ISL_19167924|A_/_H5N1|Original||2.3.4.4b|13.12.2022||||28.05.2024|St._Jude_Center_of_Excellence_for_Influenza_Research_and_Response_-_CEIRR_Influenza_Data_Processing_and_Communication_Center||HA|4|A/environment/Chile'
	'A/falcon/Costa_Rica/INC-0001-D0377-23/2023|EPI_ISL_16958548|A_/_H5N1|Original||2.3.4.4b|26.01.2023|Soto-Garita_Claudio|377-23|783955|07.07.2023|Servicio_Nacional_de_Salud_Animal__SENASA_|Inciensa_Investigacion_y_Ensenanza_en_Nutricion_y_Salud|HA|4|A/'
	'A/frigatebird/Rio_de_Janeiro/MAPA-1532N/2023|EPI_ISL_18755251|A_/_H5N1|Original||2.3.4.4b|03.06.2023||||12.01.2024|Ministerio_da_Agricultura_e_Pecuaria|Ministerio_da_Agricultura_e_Pecuaria|HA|4|A/frigatebird/Rio_de_Janeiro/MAPA-1532N/2023_HA|EPI2908258'
	'A/gadwall/Alaska/22-040806-001/2022|EPI_ISL_19607884|A_/_H5N1|Original||2.3.4.4b|12.12.2022||||12.12.2024|USDA_APHIS_Veterinary_Services_Diagnostic_Virology_Laboratory_National_Veterinary_Services_Laboratories||HA|4|A/gadwall/Alaska/22-040806-001/2'
	'A/gadwall/Alaska/22-041762-001/2022|EPI_ISL_19607925|A_/_H5N1|Original||2.3.4.4b|10.12.2022||||12.12.2024|USDA_APHIS_Veterinary_Services_Diagnostic_Virology_Laboratory_National_Veterinary_Services_Laboratories||HA|4|A/gadwall/Alaska/22-041762-001/2'
	'A/gadwall/Alaska/22-041762-004/2022|EPI_ISL_19607930|A_/_H5N1|Original||2.3.4.4b|10.12.2022||||12.12.2024|USDA_APHIS_Veterinary_Services_Diagnostic_Virology_Laboratory_National_Veterinary_Services_Laboratories||HA|4|A/gadwall/Alaska/22-041762-004/2'
	'A/gadwall/Alaska/22-041762-005/2022|EPI_ISL_19607980|A_/_H5N1|Original||2.3.4.4b|10.12.2022||||12.12.2024|USDA_APHIS_Veterinary_Services_Diagnostic_Virology_Laboratory_National_Veterinary_Services_Laboratories||HA|4|A/gadwall/Alaska/22-041762-005/2'
	'A/gadwall/Alaska/22-041762-006/2022|EPI_ISL_19607982|A_/_H5N1|Original||2.3.4.4b|10.12.2022||||12.12.2024|USDA_APHIS_Veterinary_Services_Diagnostic_Virology_Laboratory_National_Veterinary_Services_Laboratories||HA|4|A/gadwall/Alaska/22-041762-006/2'
	'A/gadwall/Alaska/23-002626-001/2023|EPI_ISL_19607984|A_/_H5N1|Original||2.3.4.4b|17.01.2023||||12.12.2024|USDA_APHIS_Veterinary_Services_Diagnostic_Virology_Laboratory_National_Veterinary_Services_Laboratories||HA|4|A/gadwall/Alaska/23-002626-001/2'
	'A/gadwall/Oregon/23-001494-006/2023|EPI_ISL_19608014|A_/_H5N1|Original||2.3.4.4b|05.01.2023||||12.12.2024|USDA_APHIS_Veterinary_Services_Diagnostic_Virology_Laboratory_National_Veterinary_Services_Laboratories||HA|4|A/gadwall/Oregon/23-001494-006/2'
	'A/gadwall/South_Carolina/22-042019-001/2022|EPI_ISL_19608016|A_/_H5N1|Original||2.3.4.4b|15.12.2022||||12.12.2024|USDA_APHIS_Veterinary_Services_Diagnostic_Virology_Laboratory_National_Veterinary_Services_Laboratories||HA|4|A/gadwall/South_Carolina'
	'A/gadwall/Texas/23-003062-010/2023|EPI_ISL_19607945|A_/_H5N1|Original||2.3.4.4b|18.01.2023||||12.12.2024|USDA_APHIS_Veterinary_Services_Diagnostic_Virology_Laboratory_National_Veterinary_Services_Laboratories||HA|4|A/gadwall/Texas/23-003062-010/202'
	'A/gannet/Florida/23-002762-022/2022|EPI_ISL_19607954|A_/_H5N1|Original||2.3.4.4b|30.12.2022||||12.12.2024|USDA_APHIS_Veterinary_Services_Diagnostic_Virology_Laboratory_National_Veterinary_Services_Laboratories||HA|4|A/gannet/Florida/23-002762-022/2'
	'A/glaucous_gull/Washington/23-025001-002/2023|EPI_ISL_18737455|A_/_H5N1|Original||2.3.4.4b|11.08.2023|Killian_Mary_Lea|23-025001-002||12.12.2024|National_Veterinary_Services_Laboratories_-_USDA|National_Veterinary_Services_Laboratories_-_USDA|HA|4|HA_'
	'A/glaucous_gull/Washington/23-025001-003/2023|EPI_ISL_18737463|A_/_H5N1|Original||2.3.4.4b|11.08.2023|Killian_Mary_Lea|23-025001-003||12.12.2024|National_Veterinary_Services_Laboratories_-_USDA|National_Veterinary_Services_Laboratories_-_USDA|HA|4|HA_'
	'A/goose/Araucania/239189-1/2023|EPI_ISL_17885869|A_/_H5N1|Original||2.3.4.4b|28.02.2023|GISAID_EpiFlu_Data_Curator|||24.07.2023|CEIRS_Data_Processing_and_Coordinating_Center_Center_for_Research_on_Influenza_Pathogenesis__CRIP_|CEIRS_Data_Processing_a'
	'A/goose/Argentina/SENASA-140223/2023|EPI_ISL_17950994|A_/_H5N1|Original||2.3.4.4b|11.02.2023|GISAID_EpiFlu_Data_Curator|||30.06.2023|||HA|4|A/goose/Argentina/SENASA-140223/2023_HA|EPI2610769|DNA_IN'
	'A/goose/California/23-001053-002/2022|EPI_ISL_19605288|A_/_H5N1|Original||2.3.4.4b|17.12.2022||||12.12.2024|USDA_APHIS_Veterinary_Services_Diagnostic_Virology_Laboratory_National_Veterinary_Services_Laboratories||HA|4|A/goose/California/23-001053-0'
	'A/goose/Kansas/W22-1154/2022|EPI_ISL_17373141|A_/_H5N1|||2.3.4.4b|05.12.2022||||01.04.2023|St._Jude_Center_of_Excellence_for_Influenza_Research_and_Response_-_CEIRR_Influenza_Data_Processing_and_Communication_Center|St._Jude_Center_of_Excellence_for_In'
	'A/goose/Louisiana/23-000409-006/2022|EPI_ISL_19608587|A_/_H5N1|Original||2.3.4.4b|02.12.2022||||12.12.2024|USDA_APHIS_Veterinary_Services_Diagnostic_Virology_Laboratory_National_Veterinary_Services_Laboratories||HA|4|A/goose/Louisiana/23-000409-006'
	'A/goose/Louisiana/W22-1163/2022|EPI_ISL_17373068|A_/_H5N1|||2.3.4.4b|05.12.2022||||01.04.2023|St._Jude_Center_of_Excellence_for_Influenza_Research_and_Response_-_CEIRR_Influenza_Data_Processing_and_Communication_Center|St._Jude_Center_of_Excellence_for'
	'A/goose/Utah/23-001040-001/2023|EPI_ISL_19605253|A_/_H5N1|Original||2.3.4.4b|04.01.2023||||12.12.2024|USDA_APHIS_Veterinary_Services_Diagnostic_Virology_Laboratory_National_Veterinary_Services_Laboratories||HA|4|A/goose/Utah/23-001040-001/2023_HA|E'
	'A/goose/Utah/23-001041-001/2023|EPI_ISL_19605254|A_/_H5N1|Original||2.3.4.4b|06.01.2023||||12.12.2024|USDA_APHIS_Veterinary_Services_Diagnostic_Virology_Laboratory_National_Veterinary_Services_Laboratories||HA|4|A/goose/Utah/23-001041-001/2023_HA|E'
	'A/goose/Utah/23-001041-003/2023|EPI_ISL_19605257|A_/_H5N1|Original||2.3.4.4b|06.01.2023||||12.12.2024|USDA_APHIS_Veterinary_Services_Diagnostic_Virology_Laboratory_National_Veterinary_Services_Laboratories||HA|4|A/goose/Utah/23-001041-003/2023_HA|E'
	'A/goose/Utah/23-001041-007/2023|EPI_ISL_19605268|A_/_H5N1|Original||2.3.4.4b|06.01.2023||||12.12.2024|USDA_APHIS_Veterinary_Services_Diagnostic_Virology_Laboratory_National_Veterinary_Services_Laboratories||HA|4|A/goose/Utah/23-001041-007/2023_HA|E'
	'A/goose/Utah/23-001041-009/2023|EPI_ISL_19605259|A_/_H5N1|Original||2.3.4.4b|06.01.2023||||12.12.2024|USDA_APHIS_Veterinary_Services_Diagnostic_Virology_Laboratory_National_Veterinary_Services_Laboratories||HA|4|A/goose/Utah/23-001041-009/2023_HA|E'
	'A/gray_gull/Arica/239053-1/2023|EPI_ISL_19410281|A_/_H5N1|Original||2.3.4.4b|23.02.2023||||12.09.2024|Emory_University__CEIRR_|Emory_University__CEIRR_|HA|4|A/gray_gull/Arica/239053-1/2023_HA|EPI3555302|DNA_IN'
	'A/gray_gull/Arica_y_Parinacota/235908-1/2023|EPI_ISL_19404913|A_/_H5N1|Original||2.3.4.4b|07.02.2023||||10.09.2024|Emory_University__CEIRR_|Emory_University__CEIRR_|HA|4|A/gray_gull/Arica_y_Parinacota/235908-1/2023_HA|EPI3550208|DNA_IN'
	'A/gray_gull/Chile/C61947/2022|EPI_ISL_16891400|A_/_H5N1|||2.3.4.4b|02.12.2022||||04.02.2023|||HA|4|A/gray_gull/Chile/C61947/2022|EPI2397300|DNA_IN'
	'A/great-tailed_grackle/Kansas/22-041130-005/2022|EPI_ISL_19605261|A_/_H5N1|Original||2.3.4.4b|13.12.2022||||12.12.2024|USDA_APHIS_Veterinary_Services_Diagnostic_Virology_Laboratory_National_Veterinary_Services_Laboratories||HA|4|A/great-tailed_grac'
	'A/great-tailed_grackle/Kansas/22-041130-006/2022|EPI_ISL_19605262|A_/_H5N1|Original||2.3.4.4b|13.12.2022||||12.12.2024|USDA_APHIS_Veterinary_Services_Diagnostic_Virology_Laboratory_National_Veterinary_Services_Laboratories||HA|4|A/great-tailed_grac'
	'A/great-tailed_grackle/Kansas/W22-1223B/2022|EPI_ISL_17471582|A_/_H5N1|||2.3.4.4b|13.12.2022||||09.04.2023|St._Jude_Center_of_Excellence_for_Influenza_Research_and_Response_-_CEIRR_Influenza_Data_Processing_and_Communication_Center|St._Jude_Center_of_E'
	'A/great-tailed_grackle/Kansas/W22-1223C/2022|EPI_ISL_17471577|A_/_H5N1|||2.3.4.4b|13.12.2022||||09.04.2023|St._Jude_Center_of_Excellence_for_Influenza_Research_and_Response_-_CEIRR_Influenza_Data_Processing_and_Communication_Center|St._Jude_Center_of_E'
	'A/great_horned_owl/BC/AIVPHL-353/2023|EPI_ISL_17051479|A_/_H5N1|Original||2.3.4.4b|09.01.2023|Russell_Shannon_Laurel|||28.02.2023|B.C._Centre_for_Disease_Control|British_Columbia_Centre_for_Disease_Control|HA|4|A/great_horned_owl/BC/AIVPHL-353/2023_HA'
	'A/great_horned_owl/BC/AIVPHL-372/2023|EPI_ISL_17051490|A_/_H5N1|Original||2.3.4.4b|16.01.2023|Russell_Shannon_Laurel|||28.02.2023|B.C._Centre_for_Disease_Control|British_Columbia_Centre_for_Disease_Control|HA|4|A/great_horned_owl/BC/AIVPHL-372/2023_HA'
	'A/great_horned_owl/California/23-000277-003/2022|EPI_ISL_19607321|A_/_H5N1|Original||2.3.4.4b|14.12.2022||||12.12.2024|USDA_APHIS_Veterinary_Services_Diagnostic_Virology_Laboratory_National_Veterinary_Services_Laboratories||HA|4|A/great_horned_owl/'
	'A/great_horned_owl/California/23-001056-001/2022|EPI_ISL_19607323|A_/_H5N1|Original||2.3.4.4b|21.12.2022||||12.12.2024|USDA_APHIS_Veterinary_Services_Diagnostic_Virology_Laboratory_National_Veterinary_Services_Laboratories||HA|4|A/great_horned_owl/'
	'A/great_horned_owl/California/23-001856-003/2022|EPI_ISL_19607324|A_/_H5N1|Original||2.3.4.4b|19.12.2022||||12.12.2024|USDA_APHIS_Veterinary_Services_Diagnostic_Virology_Laboratory_National_Veterinary_Services_Laboratories||HA|4|A/great_horned_owl/'
	'A/great_horned_owl/California/23-006649-001/2023|EPI_ISL_17964879|A_/_H5N1|Original||2.3.4.4b|23.02.2023|Killian_Mary_Lea||23-006649-001|06.07.2023|National_Veterinary_Services_Laboratories_-_USDA|National_Veterinary_Services_Laboratories_-_USDA|HA|4|'
	'A/great_horned_owl/Colorado/22-039952-001/2022|EPI_ISL_19607330|A_/_H5N1|Original||2.3.4.4b|05.12.2022||||12.12.2024|USDA_APHIS_Veterinary_Services_Diagnostic_Virology_Laboratory_National_Veterinary_Services_Laboratories||HA|4|A/great_horned_owl/Co'
	'A/great_horned_owl/Colorado/22-040764-001/2022|EPI_ISL_19607333|A_/_H5N1|Original||2.3.4.4b|09.12.2022||||12.12.2024|USDA_APHIS_Veterinary_Services_Diagnostic_Virology_Laboratory_National_Veterinary_Services_Laboratories||HA|4|A/great_horned_owl/Co'
	'A/great_horned_owl/Colorado/23-001467-002/2023|EPI_ISL_19607365|A_/_H5N1|Original||2.3.4.4b|07.01.2023||||12.12.2024|USDA_APHIS_Veterinary_Services_Diagnostic_Virology_Laboratory_National_Veterinary_Services_Laboratories||HA|4|A/great_horned_owl/Co'
	'A/great_horned_owl/Colorado/23-001470-001/2023|EPI_ISL_19607367|A_/_H5N1|Original||2.3.4.4b|05.01.2023||||12.12.2024|USDA_APHIS_Veterinary_Services_Diagnostic_Virology_Laboratory_National_Veterinary_Services_Laboratories||HA|4|A/great_horned_owl/Co'
	'A/great_horned_owl/Colorado/23-002236-003/2023|EPI_ISL_19607368|A_/_H5N1|Original||2.3.4.4b|11.01.2023||||12.12.2024|USDA_APHIS_Veterinary_Services_Diagnostic_Virology_Laboratory_National_Veterinary_Services_Laboratories||HA|4|A/great_horned_owl/Co'
	'A/great_horned_owl/Colorado/23-002760-001/2023|EPI_ISL_19607395|A_/_H5N1|Original||2.3.4.4b|16.01.2023||||12.12.2024|USDA_APHIS_Veterinary_Services_Diagnostic_Virology_Laboratory_National_Veterinary_Services_Laboratories||HA|4|A/great_horned_owl/Co'
	'A/great_horned_owl/Colorado/23-002760-002/2023|EPI_ISL_19607396|A_/_H5N1|Original||2.3.4.4b|16.01.2023||||12.12.2024|USDA_APHIS_Veterinary_Services_Diagnostic_Virology_Laboratory_National_Veterinary_Services_Laboratories||HA|4|A/great_horned_owl/Co'
	'A/great_horned_owl/Colorado/23-005619-001/2023|EPI_ISL_17964860|A_/_H5N1|Original||2.3.4.4b|14.02.2023|Killian_Mary_Lea||23-005619-001|06.07.2023|National_Veterinary_Services_Laboratories_-_USDA|National_Veterinary_Services_Laboratories_-_USDA|HA|4|HA'
	'A/great_horned_owl/Colorado/23-005620-001/2023|EPI_ISL_17964861|A_/_H5N1|Original||2.3.4.4b|14.02.2023|Killian_Mary_Lea||23-005620-001|06.07.2023|National_Veterinary_Services_Laboratories_-_USDA|National_Veterinary_Services_Laboratories_-_USDA|HA|4|HA'
	'A/great_horned_owl/Colorado/23-005885-001/2023|EPI_ISL_17964868|A_/_H5N1|Original||2.3.4.4b|17.02.2023|Killian_Mary_Lea||23-005885-001|06.07.2023|National_Veterinary_Services_Laboratories_-_USDA|National_Veterinary_Services_Laboratories_-_USDA|HA|4|HA'
	'A/great_horned_owl/Colorado/23-007822-001/2023|EPI_ISL_17964907|A_/_H5N1|Original||2.3.4.4b|03.03.2023|Killian_Mary_Lea||23-007822-001|06.07.2023|National_Veterinary_Services_Laboratories_-_USDA|National_Veterinary_Services_Laboratories_-_USDA|HA|4|HA'
	'A/great_horned_owl/Colorado/23-007956-001/2023|EPI_ISL_17964897|A_/_H5N1|Original||2.3.4.4b|07.03.2023|Killian_Mary_Lea||23-007956-001|06.07.2023|National_Veterinary_Services_Laboratories_-_USDA|National_Veterinary_Services_Laboratories_-_USDA|HA|4|HA'
	'A/great_horned_owl/Idaho/23-011169-003/2023|EPI_ISL_17964927|A_/_H5N1|Original||2.3.4.4b|28.03.2023|Killian_Mary_Lea||23-011169-003|06.07.2023|National_Veterinary_Services_Laboratories_-_USDA|National_Veterinary_Services_Laboratories_-_USDA|HA|4|HA_A/'
	'A/great_horned_owl/Idaho/23-017158-001/2023|EPI_ISL_17964981|A_/_H5N1|Original||2.3.4.4b|20.05.2023|Killian_Mary_Lea||23-017158-001|06.07.2023|National_Veterinary_Services_Laboratories_-_USDA|National_Veterinary_Services_Laboratories_-_USDA|HA|4|HA_A/'
	'A/great_horned_owl/Minnesota/22-041884-001/2022|EPI_ISL_19607258|A_/_H5N1|Original||2.3.4.4b|07.12.2022||||12.12.2024|USDA_APHIS_Veterinary_Services_Diagnostic_Virology_Laboratory_National_Veterinary_Services_Laboratories||HA|4|A/great_horned_owl/M'
	'A/great_horned_owl/Montana/23-011850-001/2023|EPI_ISL_17964939|A_/_H5N1|Original||2.3.4.4b|12.04.2023|Killian_Mary_Lea||23-011850-001|06.07.2023|National_Veterinary_Services_Laboratories_-_USDA|National_Veterinary_Services_Laboratories_-_USDA|HA|4|HA_'
	'A/great_horned_owl/Nevada/22-040618-001/2022|EPI_ISL_19607219|A_/_H5N1|Original||2.3.4.4b|06.12.2022||||12.12.2024|USDA_APHIS_Veterinary_Services_Diagnostic_Virology_Laboratory_National_Veterinary_Services_Laboratories||HA|4|A/great_horned_owl/Neva'
	'A/great_horned_owl/Oregon/22-041042-001/2022|EPI_ISL_19607226|A_/_H5N1|Original||2.3.4.4b|12.12.2022||||12.12.2024|USDA_APHIS_Veterinary_Services_Diagnostic_Virology_Laboratory_National_Veterinary_Services_Laboratories||HA|4|A/great_horned_owl/Oreg'
	'A/great_horned_owl/Wyoming/22-039597-001/2022|EPI_ISL_19607274|A_/_H5N1|Original||2.3.4.4b|06.12.2022||||12.12.2024|USDA_APHIS_Veterinary_Services_Diagnostic_Virology_Laboratory_National_Veterinary_Services_Laboratories||HA|4|A/great_horned_owl/Wyo'
	'A/great_horned_owl/Wyoming/22-041771-002/2022|EPI_ISL_19607287|A_/_H5N1|Original||2.3.4.4b|20.12.2022||||12.12.2024|USDA_APHIS_Veterinary_Services_Diagnostic_Virology_Laboratory_National_Veterinary_Services_Laboratories||HA|4|A/great_horned_owl/Wyo'
	'A/greater_scaup/Montana/23-001334-001/2023|EPI_ISL_19605263|A_/_H5N1|Original||2.3.4.4b|06.01.2023||||12.12.2024|USDA_APHIS_Veterinary_Services_Diagnostic_Virology_Laboratory_National_Veterinary_Services_Laboratories||HA|4|A/greater_scaup/Montana/2'
	'A/guanay_cormorant/Atacama/235520-1/2023|EPI_ISL_19151400|A_/_H5N1|Original||2.3.4.4b|05.02.2023||||21.05.2024|Emory_University__CEIRR_|Emory_University__CEIRR_|HA|4|A/guanay_cormorant/Atacama/235520-1/2023_HA|EPI3302324|DNA_IN'
	'A/guanay_cormorant/Peru/CAL-INS-009/2023|EPI_ISL_17777530|A_/_H5N1|Original||2.3.4.4b|17.03.2023|Padilla_Rojas_Carlos_Patricio||1375|01.07.2023|Laboratorio_de_Virus_Respiratorios_Centro_Nacional_de_Salud_Publica|Instituto_Nacional_de_Salud_Peru|HA|4|'
	'A/gull/Biobio/237012/2023|EPI_ISL_19410300|A_/_H5N1|Original||2.3.4.4b|15.02.2023||||12.09.2024|Emory_University__CEIRR_|Emory_University__CEIRR_|HA|4|A/gull/Biobio/237012/2023_HA|EPI3555425|DNA_IN'
	'A/gull/California/23-000936-003/2022|EPI_ISL_19607556|A_/_H5N1|Original||2.3.4.4b|16.12.2022||||12.12.2024|USDA_APHIS_Veterinary_Services_Diagnostic_Virology_Laboratory_National_Veterinary_Services_Laboratories||HA|4|A/gull/California/23-000936-003'
	'A/gull/Maule/234329-1/2023|EPI_ISL_18777130|A_/_H5N1|Original||2.3.4.4b|26.01.2023||||16.01.2024|Emory_University__CEIRR_|Emory_University__CEIRR_|HA|4|A/gull/Maule/234329-1/2023_HA|EPI2921503|DNA_IN'
	'A/gull/Peru/LIM-INS-006/2023|EPI_ISL_17777527|A_/_H5N1|Original||2.3.4.4b|16.03.2023|Padilla_Rojas_Carlos_Patricio||1375|01.07.2023|Laboratorio_de_Virus_Respiratorios_Centro_Nacional_de_Salud_Publica|Instituto_Nacional_de_Salud_Peru|HA|4|Peru_INS006_'
	'A/harbor_seal/Washington/23-025991-001/2023|EPI_ISL_18311025|A_/_H5N1|Original||2.3.4.4b|25.08.2023|Killian_Mary_Lea||23-025991-001|26.09.2023|National_Veterinary_Services_Laboratories_-_USDA|National_Veterinary_Services_Laboratories_-_USDA|HA|4|HA_A/'
	'A/harbor_seal/Washington/23-026504-001/2023|EPI_ISL_18311027|A_/_H5N1|Original||2.3.4.4b|29.08.2023|Killian_Mary_Lea||23-026504-001|26.09.2023|National_Veterinary_Services_Laboratories_-_USDA|National_Veterinary_Services_Laboratories_-_USDA|HA|4|HA_A/'
	'A/harbor_seal/Washington/23-027069-002/2023|EPI_ISL_18731638|A_/_H5N1|Original||2.3.4.4b|13.08.2023|Killian_Mary_Lea|23-027069-002||10.06.2024|National_Veterinary_Services_Laboratories_-_USDA|National_Veterinary_Services_Laboratories_-_USDA|HA|4|HA_A/'
	'A/hawk/Iowa/23-011213-001/2023|EPI_ISL_17964928|A_/_H5N1|Original||2.3.4.4b|10.04.2023|Killian_Mary_Lea||23-011213-001|06.07.2023|National_Veterinary_Services_Laboratories_-_USDA|National_Veterinary_Services_Laboratories_-_USDA|HA|4|HA_A/hawk/Iowa/23-'
	'A/hawk/Missouri/22-040785-002/2022|EPI_ISL_19607573|A_/_H5N1|Original||2.3.4.4b|05.12.2022||||12.12.2024|USDA_APHIS_Veterinary_Services_Diagnostic_Virology_Laboratory_National_Veterinary_Services_Laboratories||HA|4|A/hawk/Missouri/22-040785-002/202'
	'A/heron/Antofagasta/228705-3/2022|EPI_ISL_17885969|A_/_H5N1|Original||2.3.4.4b|20.12.2022|GISAID_EpiFlu_Data_Curator|||29.06.2023|CEIRS_Data_Processing_and_Coordinating_Center_Center_for_Research_on_Influenza_Pathogenesis__CRIP_|CEIRS_Data_Processing'
	'A/herring_gull/California/23-001053-004/2022|EPI_ISL_19607536|A_/_H5N1|Original||2.3.4.4b|17.12.2022||||12.12.2024|USDA_APHIS_Veterinary_Services_Diagnostic_Virology_Laboratory_National_Veterinary_Services_Laboratories||HA|4|A/herring_gull/Californ'
	'A/herring_gull/California/23-001053-006/2022|EPI_ISL_19607538|A_/_H5N1|Original||2.3.4.4b|17.12.2022||||12.12.2024|USDA_APHIS_Veterinary_Services_Diagnostic_Virology_Laboratory_National_Veterinary_Services_Laboratories||HA|4|A/herring_gull/Californ'
	'A/hooded_merganser/Washington/23-003784-001/2023|EPI_ISL_19607623|A_/_H5N1|Original||2.3.4.4b|18.01.2023||||12.12.2024|USDA_APHIS_Veterinary_Services_Diagnostic_Virology_Laboratory_National_Veterinary_Services_Laboratories||HA|4|A/hooded_merganser/'
	'A/humboldt_penguin/Tarapaca/238744-2/2023|EPI_ISL_17885947|A_/_H5N1|Original||2.3.4.4b|23.02.2023|GISAID_EpiFlu_Data_Curator|||24.07.2023|||HA|4|A/humboldt_penguin/Tarapaca/238744-2/2023_HA|EPI2644734|DNA_IN'
	'A/kelp_gull/Atacama/234251-1/2023|EPI_ISL_19410282|A_/_H5N1|Original||2.3.4.4b|19.01.2023||||12.09.2024|Emory_University__CEIRR_|Emory_University__CEIRR_|HA|4|A/kelp_gull/Atacama/234251-1/2023_HA|EPI3555308|DNA_IN'
	'A/kelp_gull/Valparaiso/236011-1/2023|EPI_ISL_19404906|A_/_H5N1|Original||2.3.4.4b|09.02.2023||||10.09.2024|Emory_University__CEIRR_|Emory_University__CEIRR_|HA|4|A/kelp_gull/Valparaiso/236011-1/2023_HA|EPI3550194|DNA_IN'
	'A/lesser_white-fronted_goose/Mississippi/22-041057-001/2022|EPI_ISL_19608573|A_/_H5N1|Original||2.3.4.4b|08.12.2022||||12.12.2024|USDA_APHIS_Veterinary_Services_Diagnostic_Virology_Laboratory_National_Veterinary_Services_Laboratories||HA|4|A/lesser'
	'A/lion/Peru/AIS0554/2023|EPI_ISL_17805999|A_/_H5N1|Original||2.3.4.4b|08.02.2023|GISAID_EpiFlu_Data_Curator|||15.06.2023|||HA|4|A/lion/Peru/AIS0554/2023_HA|EPI2597244|DNA_IN'
	'A/magpie/Colorado/23-000401-001/2022|EPI_ISL_19608574|A_/_H5N1|Original||2.3.4.4b|27.12.2022||||12.12.2024|USDA_APHIS_Veterinary_Services_Diagnostic_Virology_Laboratory_National_Veterinary_Services_Laboratories||HA|4|A/magpie/Colorado/23-000401-001'
	'A/magpie/Colorado/23-002236-002/2023|EPI_ISL_19608575|A_/_H5N1|Original||2.3.4.4b|11.01.2023||||12.12.2024|USDA_APHIS_Veterinary_Services_Diagnostic_Virology_Laboratory_National_Veterinary_Services_Laboratories||HA|4|A/magpie/Colorado/23-002236-002'
	'A/magpie/Colorado/23-003934-002/2023|EPI_ISL_19608576|A_/_H5N1|Original||2.3.4.4b|17.01.2023||||12.12.2024|USDA_APHIS_Veterinary_Services_Diagnostic_Virology_Laboratory_National_Veterinary_Services_Laboratories||HA|4|A/magpie/Colorado/23-003934-002'
	'A/magpie/Colorado/23-004705-001-/2023|EPI_ISL_17964848|A_/_H5N1|Original||2.3.4.4b|07.02.2023|Killian_Mary_Lea||23-004705-001|06.07.2023|National_Veterinary_Services_Laboratories_-_USDA|National_Veterinary_Services_Laboratories_-_USDA|HA|4|HA_A/magpie'
	'A/magpie/Idaho/23-001085-001/2023|EPI_ISL_19608578|A_/_H5N1|Original||2.3.4.4b|04.01.2023||||12.12.2024|USDA_APHIS_Veterinary_Services_Diagnostic_Virology_Laboratory_National_Veterinary_Services_Laboratories||HA|4|A/magpie/Idaho/23-001085-001/2023_'
	'A/magpie/Idaho/23-011169-002/2023|EPI_ISL_17964926|A_/_H5N1|Original||2.3.4.4b|28.03.2023|Killian_Mary_Lea||23-011169-002|06.07.2023|National_Veterinary_Services_Laboratories_-_USDA|National_Veterinary_Services_Laboratories_-_USDA|HA|4|HA_A/magpie/Ida'
	'A/mallard/Montana/22-039947-005/2022|EPI_ISL_19604023|A_/_H5N1|Original||2.3.4.4b|02.12.2022||||11.12.2024|USDA_APHIS_Veterinary_Services_Diagnostic_Virology_Laboratory_National_Veterinary_Services_Laboratories||HA|4|A/mallard/Montana/22-039947-005'
	'A/merganser/Colorado/22-039962-001/2022|EPI_ISL_19604070|A_/_H5N1|Original||2.3.4.4b|06.12.2022||||12.12.2024|USDA_APHIS_Veterinary_Services_Diagnostic_Virology_Laboratory_National_Veterinary_Services_Laboratories||HA|4|A/merganser/Colorado/22-0399'
	'A/mottled_duck/South_Carolina/22-042180-002/2022|EPI_ISL_19604312|A_/_H5N1|Original||2.3.4.4b|16.12.2022||||12.12.2024|USDA_APHIS_Veterinary_Services_Diagnostic_Virology_Laboratory_National_Veterinary_Services_Laboratories||HA|4|A/mottled_duck/Sout'
	'A/mute_swan/Rhode_Island/23-007092-001/2023|EPI_ISL_19604294|A_/_H5N1|Original||2.3.4.4b|13.02.2023||||12.12.2024|USDA_APHIS_Veterinary_Services_Diagnostic_Virology_Laboratory_National_Veterinary_Services_Laboratories||HA|4|A/mute_swan/Rhode_Island'
	'A/northern_shoveler/Arkansas/23-002690-001/2023|EPI_ISL_19604370|A_/_H5N1|Original||2.3.4.4b|14.01.2023||||12.12.2024|USDA_APHIS_Veterinary_Services_Diagnostic_Virology_Laboratory_National_Veterinary_Services_Laboratories||HA|4|A/northern_shoveler/'
	'A/pelican/Antofagasta/228318-1/2022|EPI_ISL_17885928|A_/_H5N1|Original||2.3.4.4b|16.12.2022|GISAID_EpiFlu_Data_Curator|||19.07.2023|||HA|4|A/pelican/Antofagasta/228318-1/2022_HA|EPI2609318|DNA_IN'
	'A/pelican/Bio_Bio/236574/2023|EPI_ISL_18760061|A_/_H5N1|Original||2.3.4.4b|13.02.2023||||14.01.2024|Emory_University__CEIRR_|Emory_University__CEIRR_|HA|4|A/pelican/Bio_Bio/236574/2023_HA|EPI2913191|DNA_IN'
	'A/pelican/Chile/229424-4/2022|EPI_ISL_19391461|A_/_H5N1|Original||2.3.4.4b|22.12.2022||||09.09.2024|CEIRS_Data_Processing_and_Coordinating_Center_Center_for_Research_on_Influenza_Pathogenesis__CRIP_||HA|4|A/pelican/Chile/229424-4/2022_HA|EPI3549636|DN'
	'A/pelican/Costa_Rica/INC-0018-D0370-23/2023|EPI_ISL_17965774|A_/_H5N1|Original||2.3.4.4b|26.01.2023|Soto-Garita_Claudio|D0370-P|786338|18.07.2023|SENASA-LANASEVE|Inciensa_Investigacion_y_Ensenanza_en_Nutricion_y_Salud|HA|4|A/pelican/Costa_Rica/INC-00'
	'A/pelican/Costa_Rica/INC-0019-D0618-23/2023|EPI_ISL_17965775|A_/_H5N1|Original||2.3.4.4b|10.02.2023|Soto-Garita_Claudio|D0618-23|786339|18.07.2023|SENASA-LANASEVE|Inciensa_Investigacion_y_Ensenanza_en_Nutricion_y_Salud|HA|4|A/pelican/Costa_Rica/INC-0'
	'A/pelican/Costa_Rica/INC-0020-D0716-23/2023|EPI_ISL_17965776|A_/_H5N1|Original||2.3.4.4b|10.02.2023|Soto-Garita_Claudio|D0726-23Tc|786340|18.07.2023|Servicio_Nacional_de_Salud_Animal__SENASA_|Inciensa_Investigacion_y_Ensenanza_en_Nutricion_y_Salud|HA'
	'A/pelican/Costa_Rica/INC-0021-D0729-23/2023|EPI_ISL_17965777|A_/_H5N1|Original||2.3.4.4b|10.02.2023|Soto-Garita_Claudio|D0729-23|786341|18.07.2023|SENASA-LANASEVE|Inciensa_Investigacion_y_Ensenanza_en_Nutricion_y_Salud|HA|4|A/pelican/Costa_Rica/INC-0'
	'A/pelican/Guatemala/23-003730-001/2023|EPI_ISL_18863889|A_/_H5N1|Original||2.3.4.4b|27.01.2023|Killian_Mary_Lea||23-003730-001|05.02.2024|National_Veterinary_Services_Laboratories_-_USDA|National_Veterinary_Services_Laboratories_-_USDA|HA|4|HA_A/pelic'
	'A/pelican/Guatemala/23-003730-002/2023|EPI_ISL_18863890|A_/_H5N1|Original||2.3.4.4b|27.01.2023|Killian_Mary_Lea||23-003730-002|05.02.2024|National_Veterinary_Services_Laboratories_-_USDA|National_Veterinary_Services_Laboratories_-_USDA|HA|4|HA_A/pelic'
	'A/pelican/Honduras/23-000009-001/2022|EPI_ISL_17558875|A_/_H5N1|E1||2.3.4.4b|27.12.2022|Killian_Mary_Lea||23-000009-001|27.04.2023|Instituto_Hondureno_de_Investigaciones_Medico_Veterinarias_SAG-SENASA|National_Veterinary_Services_Laboratories_-_USDA|H'
	'A/pelican/Valparaiso/233091-1/2023|EPI_ISL_17885930|A_/_H5N1|Original||2.3.4.4b|20.01.2023|GISAID_EpiFlu_Data_Curator|||19.07.2023|||HA|4|A/pelican/Valparaiso/233091-1/2023_HA|EPI2609327|DNA_IN'
	'A/pelican/Valparaiso/233091-2/2023|EPI_ISL_17885956|A_/_H5N1|Original||2.3.4.4b|20.01.2023|GISAID_EpiFlu_Data_Curator|||29.06.2023|||HA|4|A/pelican/Valparaiso/233091-2/2023_HA|EPI2609431|DNA_IN'
	'A/pelican/Valparaiso/233418-1/2023|EPI_ISL_17885932|A_/_H5N1|Original||2.3.4.4b|20.01.2023|GISAID_EpiFlu_Data_Curator|||24.07.2023|||HA|4|A/pelican/Valparaiso/233418-1/2023_HA|EPI2637126|DNA_IN'
	'A/pelican/Valparaiso/233447-2/2023|EPI_ISL_17885985|A_/_H5N1|Original||2.3.4.4b|21.01.2023|GISAID_EpiFlu_Data_Curator|||19.07.2023|||HA|4|A/pelican/Valparaiso/233447-2/2023_HA|EPI2609614|DNA_IN'
	'A/pelican/Valparaiso/233450-1/2023|EPI_ISL_17885983|A_/_H5N1|Original||2.3.4.4b|23.01.2023|GISAID_EpiFlu_Data_Curator|||19.07.2023|||HA|4|A/pelican/Valparaiso/233450-1/2023_HA|EPI2609600|DNA_IN'
	'A/pelican/Valparaiso/234040/2023|EPI_ISL_17885982|A_/_H5N1|Original||2.3.4.4b|25.01.2023|GISAID_EpiFlu_Data_Curator|||19.07.2023|||HA|4|A/pelican/Valparaiso/234040/2023_HA|EPI2609588|DNA_IN'
	'A/peregrine_falcon/Antofagasta/235144-1/2023|EPI_ISL_19410283|A_/_H5N1|Original||2.3.4.4b|03.02.2023||||12.09.2024|Emory_University__CEIRR_|Emory_University__CEIRR_|HA|4|A/peregrine_falcon/Antofagasta/235144-1/2023_HA|EPI3555314|DNA_IN'
	'A/peregrine_falcon/BC/AIVPHL-322/2022|EPI_ISL_17051459|A_/_H5N1|Original||2.3.4.4b|12.12.2022|Russell_Shannon_Laurel|||28.02.2023|B.C._Centre_for_Disease_Control|British_Columbia_Centre_for_Disease_Control|HA|4|A/peregrine_falcon/BC/AIVPHL-322/2022_HA'
	'A/peregrine_falcon/California/23-011277-001/2023|EPI_ISL_17964933|A_/_H5N1|Original||2.3.4.4b|30.03.2023|Killian_Mary_Lea||23-011277-001|06.07.2023|National_Veterinary_Services_Laboratories_-_USDA|National_Veterinary_Services_Laboratories_-_USDA|HA|4|'
	'A/peregrine_falcon/Michigan/23-003553-001/2023|EPI_ISL_19604230|A_/_H5N1|Original||2.3.4.4b|26.01.2023||||12.12.2024|USDA_APHIS_Veterinary_Services_Diagnostic_Virology_Laboratory_National_Veterinary_Services_Laboratories||HA|4|A/peregrine_falcon/Mi'
	'A/peruvian_booby/Coquimbo/242304/2023|EPI_ISL_19410277|A_/_H5N1|Original||2.3.4.4b|15.03.2023||||12.09.2024|Emory_University__CEIRR_||HA|4|A/peruvian_booby/Coquimbo/242304/2023_HA|EPI3555275|DNA_IN'
	'A/peruvian_booby/Peru/CAL-INS-007/2023|EPI_ISL_17777528|A_/_H5N1|Original||2.3.4.4b|17.03.2023|Padilla_Rojas_Carlos_Patricio||1375|01.07.2023|Laboratorio_de_Virus_Respiratorios_Centro_Nacional_de_Salud_Publica|Instituto_Nacional_de_Salud_Peru|HA|4|Pe'
	'A/peruvian_booby/Peru/CAL-INS-008/2023|EPI_ISL_17777529|A_/_H5N1|Original||2.3.4.4b|17.03.2023|Padilla_Rojas_Carlos_Patricio||1375|01.07.2023|Laboratorio_de_Virus_Respiratorios_Centro_Nacional_de_Salud_Publica|Instituto_Nacional_de_Salud_Peru|HA|4|Pe'
	'A/peruvian_booby/Peru/LIM-INS-004/2023|EPI_ISL_17777525|A_/_H5N1|Original||2.3.4.4b|03.04.2023|Padilla_Rojas_Carlos_Patricio||1375|01.07.2023|Laboratorio_de_Virus_Respiratorios_Centro_Nacional_de_Salud_Publica|Instituto_Nacional_de_Salud_Peru|HA|4|Pe'
	'A/peruvian_booby/Peru/LIM-INS-005/2023|EPI_ISL_17777526|A_/_H5N1|Original||2.3.4.4b|20.03.2023|Padilla_Rojas_Carlos_Patricio||1375|01.07.2023|Laboratorio_de_Virus_Respiratorios_Centro_Nacional_de_Salud_Publica|Instituto_Nacional_de_Salud_Peru|HA|4|Pe'
	'A/peruvian_booby/Peru/LIM-INS-012/2023|EPI_ISL_17777533|A_/_H5N1|Original||2.3.4.4b|12.04.2023|Padilla_Rojas_Carlos_Patricio||1375|01.07.2023|Laboratorio_de_Virus_Respiratorios_Centro_Nacional_de_Salud_Publica|Instituto_Nacional_de_Salud_Peru|HA|4|Pe'
	'A/pinniped/Uruguay/P10_8923/2023|EPI_ISL_19070481|A_/_H5N1|Original||2.3.4.4b|08.09.2023||||24.04.2024|Universidad_de_la_Republica_Facultad_de_Ciencias_Genetica_Evolutiva/Division_de_Laboratorios_Veterinarios_Plataforma_Genomica||HA|4|A/pinniped/Uru'
	'A/pinniped/Uruguay/P13_11923/2023|EPI_ISL_19070482|A_/_H5N1|Original||2.3.4.4b|11.09.2023||||24.04.2024|Universidad_de_la_Republica_Facultad_de_Ciencias_Genetica_Evolutiva/Division_de_Laboratorios_Veterinarios_Plataforma_Genomica||HA|4|A/pinniped/Ur'
	'A/pinniped/Uruguay/P14_11923/2023|EPI_ISL_19070483|A_/_H5N1|Original||2.3.4.4b|11.09.2023||||24.04.2024|Universidad_de_la_Republica_Facultad_de_Ciencias_Genetica_Evolutiva/Division_de_Laboratorios_Veterinarios_Plataforma_Genomica||HA|4|A/pinniped/Ur'
	'A/pinniped/Uruguay/P15_14923/2023|EPI_ISL_19070484|A_/_H5N1|Original||2.3.4.4b|14.09.2023||||24.04.2024|Universidad_de_la_Republica_Facultad_de_Ciencias_Genetica_Evolutiva/Division_de_Laboratorios_Veterinarios_Plataforma_Genomica||HA|4|A/pinniped/Ur'
	'A/pinniped/Uruguay/P17_14923/2023|EPI_ISL_19070485|A_/_H5N1|Original||2.3.4.4b|14.09.2023||||24.04.2024|Universidad_de_la_Republica_Facultad_de_Ciencias_Genetica_Evolutiva/Division_de_Laboratorios_Veterinarios_Plataforma_Genomica||HA|4|A/pinniped/Ur'
	'A/pinniped/Uruguay/P18_14923/2023|EPI_ISL_19070486|A_/_H5N1|Original||2.3.4.4b|14.09.2023||||24.04.2024|Universidad_de_la_Republica_Facultad_de_Ciencias_Genetica_Evolutiva/Division_de_Laboratorios_Veterinarios_Plataforma_Genomica||HA|4|A/pinniped/Ur'
	'A/pinniped/Uruguay/P26_21023/2023|EPI_ISL_19070488|A_/_H5N1|Original||2.3.4.4b|02.10.2023||||24.04.2024|Universidad_de_la_Republica_Facultad_de_Ciencias_Genetica_Evolutiva/Division_de_Laboratorios_Veterinarios_Plataforma_Genomica||HA|4|A/pinniped/Ur'
	'A/pinniped/Uruguay/P4_6923/2023|EPI_ISL_19070498|A_/_H5N1|Original||2.3.4.4b|06.09.2023||||24.04.2024|Universidad_de_la_Republica_Facultad_de_Ciencias_Genetica_Evolutiva/Division_de_Laboratorios_Veterinarios_Plataforma_Genomica||HA|4|A/pinniped/Urug'
	'A/pinniped/Uruguay/P5_6923/2023|EPI_ISL_19070489|A_/_H5N1|Original||2.3.4.4b|06.09.2023||||24.04.2024|Universidad_de_la_Republica_Facultad_de_Ciencias_Genetica_Evolutiva/Division_de_Laboratorios_Veterinarios_Plataforma_Genomica||HA|4|A/pinniped/Urug'
	'A/pinniped/Uruguay/P6_6923/2023|EPI_ISL_19070490|A_/_H5N1|Original||2.3.4.4b|06.09.2023||||24.04.2024|Universidad_de_la_Republica_Facultad_de_Ciencias_Genetica_Evolutiva/Division_de_Laboratorios_Veterinarios_Plataforma_Genomica||HA|4|A/pinniped/Urug'
	'A/pinniped/Uruguay/P7_6923/2023|EPI_ISL_19070491|A_/_H5N1|Original||2.3.4.4b|06.09.2023||||24.04.2024|Universidad_de_la_Republica_Facultad_de_Ciencias_Genetica_Evolutiva/Division_de_Laboratorios_Veterinarios_Plataforma_Genomica||HA|4|A/pinniped/Urug'
	'A/pinniped/Uruguay/P8_8923/2023|EPI_ISL_19070492|A_/_H5N1|Original||2.3.4.4b|08.09.2023||||24.04.2024|Universidad_de_la_Republica_Facultad_de_Ciencias_Genetica_Evolutiva/Division_de_Laboratorios_Veterinarios_Plataforma_Genomica||HA|4|A/pinniped/Urug'
	'A/porpoise/Antofagasta/SJCEIRR-2465061/2023|EPI_ISL_18777129|A_/_H5N1|Original||2.3.4.4b|31.03.2023||||16.01.2024|Emory_University__CEIRR_|Emory_University__CEIRR_|HA|4|A/porpoise/Antofagasta/SJCEIRR-2465061/2023|EPI2921496|DNA_IN'
	'A/porpoise/Antofagasta/SJCEIRR-2465062/2023|EPI_ISL_18777141|A_/_H5N1|Original||2.3.4.4b|31.03.2023||||16.01.2024|Emory_University__CEIRR_|Emory_University__CEIRR_|HA|4|A/porpoise/Antofagasta/SJCEIRR-2465062/2023|EPI2921533|DNA_IN'
	'A/porpoise/Atacama/SJCEIRR-245355/2023|EPI_ISL_18777140|A_/_H5N1|Original||2.3.4.4b|27.03.2023||||16.01.2024|Emory_University__CEIRR_|Emory_University__CEIRR_|HA|4|A/porpoise/Atacama/SJCEIRR-245355/2023|EPI2921527|DNA_IN'
	'A/raven/California/23-003756-001/2023|EPI_ISL_19604281|A_/_H5N1|Original||2.3.4.4b|29.01.2023||||12.12.2024|USDA_APHIS_Veterinary_Services_Diagnostic_Virology_Laboratory_National_Veterinary_Services_Laboratories||HA|4|A/raven/California/23-003756-0'
	'A/raven/Colorado/23-003562-001/2023|EPI_ISL_19604258|A_/_H5N1|Original||2.3.4.4b|27.01.2023||||12.12.2024|USDA_APHIS_Veterinary_Services_Diagnostic_Virology_Laboratory_National_Veterinary_Services_Laboratories||HA|4|A/raven/Colorado/23-003562-001/2'
	'A/raven/Colorado/23-003563-001/2023|EPI_ISL_19604257|A_/_H5N1|Original||2.3.4.4b|25.01.2023||||12.12.2024|USDA_APHIS_Veterinary_Services_Diagnostic_Virology_Laboratory_National_Veterinary_Services_Laboratories||HA|4|A/raven/Colorado/23-003563-001/2'
	'A/raven/Montana/23-003666-002/2023|EPI_ISL_19604256|A_/_H5N1|Original||2.3.4.4b|30.01.2023||||12.12.2024|USDA_APHIS_Veterinary_Services_Diagnostic_Virology_Laboratory_National_Veterinary_Services_Laboratories||HA|4|A/raven/Montana/23-003666-002/202'
	'A/red-tailed_hawk/BC/AIVPHL-339/2022|EPI_ISL_17051467|A_/_H5N1|Original||2.3.4.4b|19.12.2022|Russell_Shannon_Laurel|||28.02.2023|B.C._Centre_for_Disease_Control|British_Columbia_Centre_for_Disease_Control|HA|4|A/red-tailed_hawk/BC/AIVPHL-339/2022_HA|E'
	'A/red-tailed_hawk/California/23-006644-003/2023|EPI_ISL_17964878|A_/_H5N1|Original||2.3.4.4b|14.02.2023|Killian_Mary_Lea||23-006644-003|06.07.2023|National_Veterinary_Services_Laboratories_-_USDA|National_Veterinary_Services_Laboratories_-_USDA|HA|4|H'
	'A/red-tailed_hawk/Colorado/23-005618-001/2023|EPI_ISL_17964859|A_/_H5N1|Original||2.3.4.4b|14.02.2023|Killian_Mary_Lea||23-005618-001|06.07.2023|National_Veterinary_Services_Laboratories_-_USDA|National_Veterinary_Services_Laboratories_-_USDA|HA|4|HA_'
	'A/red-tailed_hawk/Colorado/23-006671-001/2023|EPI_ISL_17964882|A_/_H5N1|Original||2.3.4.4b|18.02.2023|Killian_Mary_Lea||23-006671-001|06.07.2023|National_Veterinary_Services_Laboratories_-_USDA|National_Veterinary_Services_Laboratories_-_USDA|HA|4|HA_'
	'A/red-tailed_hawk/Colorado/23-008901-001/2023|EPI_ISL_17964906|A_/_H5N1|Original||2.3.4.4b|15.03.2023|Killian_Mary_Lea||23-008901-001|06.07.2023|National_Veterinary_Services_Laboratories_-_USDA|National_Veterinary_Services_Laboratories_-_USDA|HA|4|HA_'
	'A/red-tailed_hawk/Kansas/23-009211-001/2023|EPI_ISL_17964913|A_/_H5N1|Original||2.3.4.4b|15.03.2023|Killian_Mary_Lea||23-009211-001|06.07.2023|National_Veterinary_Services_Laboratories_-_USDA|National_Veterinary_Services_Laboratories_-_USDA|HA|4|HA_A/'
	'A/red-tailed_hawk/Kentucky/W23-143/2022|EPI_ISL_17424631|A_/_H5N1|||2.3.4.4b|22.12.2022||||08.04.2023|St._Jude_Center_of_Excellence_for_Influenza_Research_and_Response_-_CEIRR_Influenza_Data_Processing_and_Communication_Center|St._Jude_Center_of_Excell'
	'A/red-tailed_hawk/Minnesota/23-010018-001/2023|EPI_ISL_17964919|A_/_H5N1|Original||2.3.4.4b|26.03.2023|Killian_Mary_Lea||23-010018-001|06.07.2023|National_Veterinary_Services_Laboratories_-_USDA|National_Veterinary_Services_Laboratories_-_USDA|HA|4|HA'
	'A/red-tailed_hawk/Montana/23-011216-001/2023|EPI_ISL_17964929|A_/_H5N1|Original||2.3.4.4b|03.04.2023|Killian_Mary_Lea||23-011216-001|06.07.2023|National_Veterinary_Services_Laboratories_-_USDA|National_Veterinary_Services_Laboratories_-_USDA|HA|4|HA_A'
	'A/red-tailed_hawk/Nevada/23-012114-001/2023|EPI_ISL_17964944|A_/_H5N1|Original||2.3.4.4b|31.03.2023|Killian_Mary_Lea||23-012114-001|06.07.2023|National_Veterinary_Services_Laboratories_-_USDA|National_Veterinary_Services_Laboratories_-_USDA|HA|4|HA_A/'
	'A/red-tailed_hawk/South_Dakota/23-012031-001/2023|EPI_ISL_17964942|A_/_H5N1|Original||2.3.4.4b|11.04.2023|Killian_Mary_Lea||23-012031-001|06.07.2023|National_Veterinary_Services_Laboratories_-_USDA|National_Veterinary_Services_Laboratories_-_USDA|HA|4'
	'A/red_necked_phalarope/Oregon/23-000773-001/2023|EPI_ISL_19604238|A_/_H5N1|Original||2.3.4.4b|04.01.2023||||12.12.2024|USDA_APHIS_Veterinary_Services_Diagnostic_Virology_Laboratory_National_Veterinary_Services_Laboratories||HA|4|A/red_necked_phalar'
	'A/red_tailed_hawk/California/22-041402-001/2022|EPI_ISL_19604249|A_/_H5N1|Original||2.3.4.4b|01.12.2022||||12.12.2024|USDA_APHIS_Veterinary_Services_Diagnostic_Virology_Laboratory_National_Veterinary_Services_Laboratories||HA|4|A/red_tailed_hawk/Ca'
	'A/red_tailed_hawk/California/23-000278-001/2022|EPI_ISL_19604252|A_/_H5N1|Original||2.3.4.4b|14.12.2022||||12.12.2024|USDA_APHIS_Veterinary_Services_Diagnostic_Virology_Laboratory_National_Veterinary_Services_Laboratories||HA|4|A/red_tailed_hawk/Ca'
	'A/red_tailed_hawk/California/23-000279-002/2022|EPI_ISL_19604253|A_/_H5N1|Original||2.3.4.4b|15.12.2022||||12.12.2024|USDA_APHIS_Veterinary_Services_Diagnostic_Virology_Laboratory_National_Veterinary_Services_Laboratories||HA|4|A/red_tailed_hawk/Ca'
	'A/red_tailed_hawk/California/23-001055-001/2022|EPI_ISL_19604254|A_/_H5N1|Original||2.3.4.4b|21.12.2022||||12.12.2024|USDA_APHIS_Veterinary_Services_Diagnostic_Virology_Laboratory_National_Veterinary_Services_Laboratories||HA|4|A/red_tailed_hawk/Ca'
	'A/red_tailed_hawk/California/23-001856-004/2022|EPI_ISL_19604378|A_/_H5N1|Original||2.3.4.4b|19.12.2022||||12.12.2024|USDA_APHIS_Veterinary_Services_Diagnostic_Virology_Laboratory_National_Veterinary_Services_Laboratories||HA|4|A/red_tailed_hawk/Ca'
	'A/red_tailed_hawk/California/23-004363-001/2023|EPI_ISL_19604802|A_/_H5N1|Original||2.3.4.4b|25.01.2023||||12.12.2024|USDA_APHIS_Veterinary_Services_Diagnostic_Virology_Laboratory_National_Veterinary_Services_Laboratories||HA|4|A/red_tailed_hawk/Ca'
	'A/red_tailed_hawk/Colorado/22-041828-001/2022|EPI_ISL_19605765|A_/_H5N1|Original||2.3.4.4b|20.12.2022||||12.12.2024|USDA_APHIS_Veterinary_Services_Diagnostic_Virology_Laboratory_National_Veterinary_Services_Laboratories||HA|4|A/red_tailed_hawk/Colo'
	'A/red_tailed_hawk/Colorado/22-041830-001/2022|EPI_ISL_19605766|A_/_H5N1|Original||2.3.4.4b|20.12.2022||||12.12.2024|USDA_APHIS_Veterinary_Services_Diagnostic_Virology_Laboratory_National_Veterinary_Services_Laboratories||HA|4|A/red_tailed_hawk/Colo'
	'A/red_tailed_hawk/Colorado/22-042170-002/2022|EPI_ISL_19605768|A_/_H5N1|Original||2.3.4.4b|25.12.2022||||12.12.2024|USDA_APHIS_Veterinary_Services_Diagnostic_Virology_Laboratory_National_Veterinary_Services_Laboratories||HA|4|A/red_tailed_hawk/Colo'
	'A/red_tailed_hawk/Colorado/23-000403-001/2023|EPI_ISL_19605769|A_/_H5N1|Original||2.3.4.4b|01.01.2023||||12.12.2024|USDA_APHIS_Veterinary_Services_Diagnostic_Virology_Laboratory_National_Veterinary_Services_Laboratories||HA|4|A/red_tailed_hawk/Colo'
	'A/red_tailed_hawk/Colorado/23-000494-001/2023|EPI_ISL_19605770|A_/_H5N1|Original||2.3.4.4b|04.01.2023||||12.12.2024|USDA_APHIS_Veterinary_Services_Diagnostic_Virology_Laboratory_National_Veterinary_Services_Laboratories||HA|4|A/red_tailed_hawk/Colo'
	'A/red_tailed_hawk/Colorado/23-000498-001/2023|EPI_ISL_19605771|A_/_H5N1|Original||2.3.4.4b|04.01.2023||||12.12.2024|USDA_APHIS_Veterinary_Services_Diagnostic_Virology_Laboratory_National_Veterinary_Services_Laboratories||HA|4|A/red_tailed_hawk/Colo'
	'A/red_tailed_hawk/Colorado/23-001466-001/2023|EPI_ISL_19605772|A_/_H5N1|Original||2.3.4.4b|05.01.2023||||12.12.2024|USDA_APHIS_Veterinary_Services_Diagnostic_Virology_Laboratory_National_Veterinary_Services_Laboratories||HA|4|A/red_tailed_hawk/Colo'
	'A/red_tailed_hawk/Colorado/23-001466-002/2023|EPI_ISL_19605773|A_/_H5N1|Original||2.3.4.4b|05.01.2023||||12.12.2024|USDA_APHIS_Veterinary_Services_Diagnostic_Virology_Laboratory_National_Veterinary_Services_Laboratories||HA|4|A/red_tailed_hawk/Colo'
	'A/red_tailed_hawk/Colorado/23-001574-001/2023|EPI_ISL_19605775|A_/_H5N1|Original||2.3.4.4b|10.01.2023||||12.12.2024|USDA_APHIS_Veterinary_Services_Diagnostic_Virology_Laboratory_National_Veterinary_Services_Laboratories||HA|4|A/red_tailed_hawk/Colo'
	'A/red_tailed_hawk/Colorado/23-001576-001/2023|EPI_ISL_19605725|A_/_H5N1|Original||2.3.4.4b|10.01.2023||||12.12.2024|USDA_APHIS_Veterinary_Services_Diagnostic_Virology_Laboratory_National_Veterinary_Services_Laboratories||HA|4|A/red_tailed_hawk/Colo'
	'A/red_tailed_hawk/Colorado/23-002236-001/2023|EPI_ISL_19605724|A_/_H5N1|Original||2.3.4.4b|11.01.2023||||12.12.2024|USDA_APHIS_Veterinary_Services_Diagnostic_Virology_Laboratory_National_Veterinary_Services_Laboratories||HA|4|A/red_tailed_hawk/Colo'
	'A/red_tailed_hawk/Colorado/23-002918-002/2023|EPI_ISL_19605723|A_/_H5N1|Original||2.3.4.4b|21.01.2023||||12.12.2024|USDA_APHIS_Veterinary_Services_Diagnostic_Virology_Laboratory_National_Veterinary_Services_Laboratories||HA|4|A/red_tailed_hawk/Colo'
	'A/red_tailed_hawk/Colorado/23-003934-003/2023|EPI_ISL_19605711|A_/_H5N1|Original||2.3.4.4b|17.01.2023||||12.12.2024|USDA_APHIS_Veterinary_Services_Diagnostic_Virology_Laboratory_National_Veterinary_Services_Laboratories||HA|4|A/red_tailed_hawk/Colo'
	'A/red_tailed_hawk/Colorado/23-004223-001/2023|EPI_ISL_19605701|A_/_H5N1|Original||2.3.4.4b|31.01.2023||||12.12.2024|USDA_APHIS_Veterinary_Services_Diagnostic_Virology_Laboratory_National_Veterinary_Services_Laboratories||HA|4|A/red_tailed_hawk/Colo'
	'A/red_tailed_hawk/Colorado/23-004224-001/2023|EPI_ISL_19605702|A_/_H5N1|Original||2.3.4.4b|31.01.2023||||12.12.2024|USDA_APHIS_Veterinary_Services_Diagnostic_Virology_Laboratory_National_Veterinary_Services_Laboratories||HA|4|A/red_tailed_hawk/Colo'
	'A/red_tailed_hawk/Missouri/23-001518-001/2022|EPI_ISL_19605823|A_/_H5N1|Original||2.3.4.4b|21.12.2022||||12.12.2024|USDA_APHIS_Veterinary_Services_Diagnostic_Virology_Laboratory_National_Veterinary_Services_Laboratories||HA|4|A/red_tailed_hawk/Miss'
	'A/red_tailed_hawk/Montana/23-002509-001/2023|EPI_ISL_19605805|A_/_H5N1|Original||2.3.4.4b|18.01.2023||||12.12.2024|USDA_APHIS_Veterinary_Services_Diagnostic_Virology_Laboratory_National_Veterinary_Services_Laboratories||HA|4|A/red_tailed_hawk/Monta'
	'A/red_tailed_hawk/Oregon/22-040812-001/2022|EPI_ISL_19605593|A_/_H5N1|Original||2.3.4.4b|13.12.2022||||12.12.2024|USDA_APHIS_Veterinary_Services_Diagnostic_Virology_Laboratory_National_Veterinary_Services_Laboratories||HA|4|A/red_tailed_hawk/Oregon'
	'A/red_tailed_hawk/Oregon/23-001496-001/2022|EPI_ISL_19605594|A_/_H5N1|Original||2.3.4.4b|28.12.2022||||12.12.2024|USDA_APHIS_Veterinary_Services_Diagnostic_Virology_Laboratory_National_Veterinary_Services_Laboratories||HA|4|A/red_tailed_hawk/Oregon'
	'A/red_tailed_hawk/Oregon/23-003379-001/2023|EPI_ISL_19605596|A_/_H5N1|Original||2.3.4.4b|20.01.2023||||12.12.2024|USDA_APHIS_Veterinary_Services_Diagnostic_Virology_Laboratory_National_Veterinary_Services_Laboratories||HA|4|A/red_tailed_hawk/Oregon'
	'A/red_tailed_hawk/Oregon/23-005360-001/2022|EPI_ISL_19605597|A_/_H5N1|Original||2.3.4.4b|15.12.2022||||12.12.2024|USDA_APHIS_Veterinary_Services_Diagnostic_Virology_Laboratory_National_Veterinary_Services_Laboratories||HA|4|A/red_tailed_hawk/Oregon'
	'A/red_tailed_hawk/South_Dakota/23-002914-001/2023|EPI_ISL_19605605|A_/_H5N1|Original||2.3.4.4b|17.01.2023||||12.12.2024|USDA_APHIS_Veterinary_Services_Diagnostic_Virology_Laboratory_National_Veterinary_Services_Laboratories||HA|4|A/red_tailed_hawk/'
	'A/red_tailed_hawk/Wyoming/22-042090-001/2022|EPI_ISL_19605483|A_/_H5N1|Original||2.3.4.4b|22.12.2022||||12.12.2024|USDA_APHIS_Veterinary_Services_Diagnostic_Virology_Laboratory_National_Veterinary_Services_Laboratories||HA|4|A/red_tailed_hawk/Wyomi'
	'A/rosss_goose/Arkansas/23-001508-001/2023|EPI_ISL_19605678|A_/_H5N1|Original||2.3.4.4b|06.01.2023||||12.12.2024|USDA_APHIS_Veterinary_Services_Diagnostic_Virology_Laboratory_National_Veterinary_Services_Laboratories||HA|4|A/rosss_goose/Arkansas/23-'
	'A/rosss_goose/California/23-000936-001/2022|EPI_ISL_19605681|A_/_H5N1|Original||2.3.4.4b|16.12.2022||||12.12.2024|USDA_APHIS_Veterinary_Services_Diagnostic_Virology_Laboratory_National_Veterinary_Services_Laboratories||HA|4|A/rosss_goose/California'
	'A/rosss_goose/California/23-001856-002/2022|EPI_ISL_19605682|A_/_H5N1|Original||2.3.4.4b|13.12.2022||||12.12.2024|USDA_APHIS_Veterinary_Services_Diagnostic_Virology_Laboratory_National_Veterinary_Services_Laboratories||HA|4|A/rosss_goose/California'
	'A/rosss_goose/Kansas/22-040832-001/2022|EPI_ISL_19605685|A_/_H5N1|Original||2.3.4.4b|07.12.2022||||12.12.2024|USDA_APHIS_Veterinary_Services_Diagnostic_Virology_Laboratory_National_Veterinary_Services_Laboratories||HA|4|A/rosss_goose/Kansas/22-0408'
	'A/rosss_goose/Louisiana/23-000409-010/2022|EPI_ISL_19608589|A_/_H5N1|Original||2.3.4.4b|02.12.2022||||12.12.2024|USDA_APHIS_Veterinary_Services_Diagnostic_Virology_Laboratory_National_Veterinary_Services_Laboratories||HA|4|A/rosss_goose/Louisiana/2'
	'A/rough-legged_hawk/BC/AIVPHL-352/2023|EPI_ISL_17051475|A_/_H5N1|Original||2.3.4.4b|03.01.2023|Russell_Shannon_Laurel|||28.02.2023|B.C._Centre_for_Disease_Control|British_Columbia_Centre_for_Disease_Control|HA|4|A/rough-legged_hawk/BC/AIVPHL-352/2023_'
	'A/royal_tern/Argentina/CH-PD036/2023|EPI_ISL_19466181|A_/_H5N1|Original||2.3.4.4b|10.10.2023||||08.10.2024|Instituto_Nacional_de_Tecnologia_Agropecuaria_Instituto_de_Virologia_e_Innovaciones_Tecnologicas||HA|4|A/royal_tern/Argentina/CH-PD036/2023_HA|E'
	'A/sanderling/California/23-005401-001/2023|EPI_ISL_17964856|A_/_H5N1|Original||2.3.4.4b|14.02.2023|Killian_Mary_Lea||23-005401-001|06.07.2023|National_Veterinary_Services_Laboratories_-_USDA|National_Veterinary_Services_Laboratories_-_USDA|HA|4|HA_A/s'
	'A/sanderling/California/23-006644-001/2023|EPI_ISL_17964876|A_/_H5N1|Original||2.3.4.4b|14.02.2023|Killian_Mary_Lea||23-006644-001|06.07.2023|National_Veterinary_Services_Laboratories_-_USDA|National_Veterinary_Services_Laboratories_-_USDA|HA|4|HA_A/s'
	'A/sanderling/Oregon/23-000771-001/2023|EPI_ISL_19605627|A_/_H5N1|Original||2.3.4.4b|03.01.2023||||12.12.2024|USDA_APHIS_Veterinary_Services_Diagnostic_Virology_Laboratory_National_Veterinary_Services_Laboratories||HA|4|A/sanderling/Oregon/23-000771'
	'A/sanderling/Oregon/23-008234-001/2023|EPI_ISL_17964904|A_/_H5N1|Original||2.3.4.4b|04.02.2023|Killian_Mary_Lea||23-008234-001|06.07.2023|National_Veterinary_Services_Laboratories_-_USDA|National_Veterinary_Services_Laboratories_-_USDA|HA|4|HA_A/sande'
	'A/sanderling/Oregon/23-011964-001/2023|EPI_ISL_17964941|A_/_H5N1|Original||2.3.4.4b|13.04.2023|Killian_Mary_Lea||23-011964-001|06.07.2023|National_Veterinary_Services_Laboratories_-_USDA|National_Veterinary_Services_Laboratories_-_USDA|HA|4|HA_A/sande'
	'A/sanderling/Washington/23-004228-001/2023|EPI_ISL_19605618|A_/_H5N1|Original||2.3.4.4b|26.01.2023||||12.12.2024|USDA_APHIS_Veterinary_Services_Diagnostic_Virology_Laboratory_National_Veterinary_Services_Laboratories||HA|4|A/sanderling/Washington/2'
	'A/sea_lion/Arica_y_Parinacota/240270-1/2023|EPI_ISL_17885976|A_/_H5N1|Original||2.3.4.4b|01.03.2023|GISAID_EpiFlu_Data_Curator|||19.07.2023|||HA|4|A/sea_lion/Arica_y_Parinacota/240270-1/2023_HA|EPI2609545|DNA_IN'
	'A/sea_lion/Atacama/242444-1/2023|EPI_ISL_19391462|A_/_H5N1|Original||2.3.4.4b|13.03.2023||||09.09.2024|CEIRS_Data_Processing_and_Coordinating_Center_Center_for_Research_on_Influenza_Pathogenesis__CRIP_||HA|4|A/sea_lion/Atacama/242444-1/2023_HA|EPI3549'
	'A/sea_lion/Biobio/SJCEIRR-2462961/2023|EPI_ISL_18690733|A_/_H5N1|Original||2.3.4.4b|26.03.2023||||26.12.2023|Emory_University__CEIRR_|Emory_University__CEIRR_|HA|4|A/sea_lion/Biobio/SJCEIRR-2462961/2023|EPI2868255|DNA_IN'
	'A/sea_lion/Brazil/KU-3584/2023|EPI_ISL_18773644|A_/_H5N1|Original||2.3.4.4b|12.10.2023||||16.01.2024|Konkuk_University|Konkuk_University|HA|4|A/sea_lion/Brazil/KU-3584/2023_HA|EPI2919521|DNA_IN'
	'A/sea_lion/Brazil/KU-3594/2023|EPI_ISL_18773660|A_/_H5N1|Original||2.3.4.4b|12.10.2023||||16.01.2024|Konkuk_University|Konkuk_University|HA|4|A/sea_lion/Brazil/KU-3594/2023_HA|EPI2919538|DNA_IN'
	'A/sea_lion/Los_Lagos/247932/2023|EPI_ISL_19404920|A_/_H5N1|Original||2.3.4.4b|09.04.2023||||10.09.2024|Emory_University__CEIRR_||HA|4|A/sea_lion/Los_Lagos/247932/2023_HA|EPI3550220|DNA_IN'
	'A/sea_lion/Peru/AQP-SER00B/2023|EPI_ISL_18054508|A_/_H5N1|Original||2.3.4.4b|25.01.2023|GISAID_EpiFlu_Data_Curator|||01.08.2023|||HA|4|A/sea_lion/Peru/AQP-SER00B/2023_HA|EPI2664262|DNA_IN'
	'A/sea_lion/Peru/AQP-SER00K/2023|EPI_ISL_18054509|A_/_H5N1|Original||2.3.4.4b|07.02.2023|GISAID_EpiFlu_Data_Curator|||01.08.2023|||HA|4|A/sea_lion/Peru/AQP-SER00K/2023_HA|EPI2664269|DNA_IN'
	'A/sea_lion/Peru/AQP-SER00R/2023|EPI_ISL_18054510|A_/_H5N1|Original||2.3.4.4b|06.03.2023|GISAID_EpiFlu_Data_Curator|||01.08.2023|||HA|4|A/sea_lion/Peru/AQP-SER00R/2023_HA|EPI2664277|DNA_IN'
	'A/sea_lion/Peru/TAC-INS-010/2023|EPI_ISL_17777531|A_/_H5N1|Original||2.3.4.4b|07.03.2023|Padilla_Rojas_Carlos_Patricio||1375|01.07.2023|Laboratorio_de_Virus_Respiratorios_Centro_Nacional_de_Salud_Publica|Instituto_Nacional_de_Salud_Peru|HA|4|Peru_INS'
	'A/sea_lion/Peru/TAC-INS-011/2023|EPI_ISL_17777532|A_/_H5N1|Original||2.3.4.4b|07.03.2023|Padilla_Rojas_Carlos_Patricio||1375|01.07.2023|Laboratorio_de_Virus_Respiratorios_Centro_Nacional_de_Salud_Publica|Instituto_Nacional_de_Salud_Peru|HA|4|Peru_INS'
	'A/sea_lion/Tarapaca/240524-2/2023|EPI_ISL_17885975|A_/_H5N1|Original||2.3.4.4b|07.03.2023|GISAID_EpiFlu_Data_Curator|||19.07.2023|||HA|4|A/sea_lion/Tarapaca/240524-2/2023_HA|EPI2609536|DNA_IN'
	'A/sea_lion/Tarapaca/245719-10/2023|EPI_ISL_19410279|A_/_H5N1|Original||2.3.4.4b|30.03.2023||||12.09.2024|Emory_University__CEIRR_||HA|4|A/sea_lion/Tarapaca/245719-10/2023_HA|EPI3555288|DNA_IN'
	'A/sea_lion/Valparaiso/SJCEIRR-2431361/2023|EPI_ISL_18760069|A_/_H5N1|Original||2.3.4.4b|19.03.2023||||14.01.2024|Emory_University__CEIRR_|Emory_University__CEIRR_|HA|4|A/sea_lion/Valparaiso/SJCEIRR-2431361/2023|EPI2913244|DNA_IN'
	'A/seabird/Uruguay/P16_14926/2023|EPI_ISL_19070494|A_/_H5N1|Original||2.3.4.4b|14.09.2023||||24.04.2024|Universidad_de_la_Republica_Facultad_de_Ciencias_Genetica_Evolutiva/Division_de_Laboratorios_Veterinarios_Plataforma_Genomica||HA|4|A/seabird/Urug'
	'A/seabird/Uruguay/P23_41023/2023|EPI_ISL_19070495|A_/_H5N1|Original||2.3.4.4b|04.10.2023||||24.04.2024|Universidad_de_la_Republica_Facultad_de_Ciencias_Genetica_Evolutiva/Division_de_Laboratorios_Veterinarios_Plataforma_Genomica||HA|4|A/seabird/Urug'
	'A/seabird/Uruguay/P24_41023/2023|EPI_ISL_19070496|A_/_H5N1|Original||2.3.4.4b|04.10.2023||||24.04.2024|Universidad_de_la_Republica_Facultad_de_Ciencias_Genetica_Evolutiva/Division_de_Laboratorios_Veterinarios_Plataforma_Genomica||HA|4|A/seabird/Urug'
	'A/seabird/Uruguay/P25_41023/2023|EPI_ISL_19070497|A_/_H5N1|Original||2.3.4.4b|04.10.2023||||24.04.2024|Universidad_de_la_Republica_Facultad_de_Ciencias_Genetica_Evolutiva/Division_de_Laboratorios_Veterinarios_Plataforma_Genomica||HA|4|A/seabird/Urug'
	'A/snow_goose/Alaska/22-041764-001/2022|EPI_ISL_19605880|A_/_H5N1|Original||2.3.4.4b|20.12.2022||||12.12.2024|USDA_APHIS_Veterinary_Services_Diagnostic_Virology_Laboratory_National_Veterinary_Services_Laboratories||HA|4|A/snow_goose/Alaska/22-041764'
	'A/snow_goose/Arkansas/23-001513-001/2023|EPI_ISL_19605884|A_/_H5N1|Original||2.3.4.4b|06.01.2023||||12.12.2024|USDA_APHIS_Veterinary_Services_Diagnostic_Virology_Laboratory_National_Veterinary_Services_Laboratories||HA|4|A/snow_goose/Arkansas/23-00'
	'A/snow_goose/Arkansas/23-001514-001/2023|EPI_ISL_19605885|A_/_H5N1|Original||2.3.4.4b|06.01.2023||||12.12.2024|USDA_APHIS_Veterinary_Services_Diagnostic_Virology_Laboratory_National_Veterinary_Services_Laboratories||HA|4|A/snow_goose/Arkansas/23-00'
	'A/snow_goose/BC/AIVPHL-337/2022|EPI_ISL_17051466|A_/_H5N1|Original||2.3.4.4b|19.12.2022|Russell_Shannon_Laurel|||28.02.2023|B.C._Centre_for_Disease_Control|British_Columbia_Centre_for_Disease_Control|HA|4|A/snow_goose/BC/AIVPHL-337/2022_HA|EPI2429175|'
	'A/snow_goose/BC/AIVPHL-340/2022|EPI_ISL_17051461|A_/_H5N1|Original||2.3.4.4b|15.12.2022|Russell_Shannon_Laurel|||28.02.2023|B.C._Centre_for_Disease_Control|British_Columbia_Centre_for_Disease_Control|HA|4|A/snow_goose/BC/AIVPHL-340/2022_HA|EPI2429142|'
	'A/snow_goose/California/22-041398-001/2022|EPI_ISL_19605887|A_/_H5N1|Original||2.3.4.4b|01.12.2022||||12.12.2024|USDA_APHIS_Veterinary_Services_Diagnostic_Virology_Laboratory_National_Veterinary_Services_Laboratories||HA|4|A/snow_goose/California/2'
	'A/snow_goose/California/22-041400-002/2022|EPI_ISL_19605888|A_/_H5N1|Original||2.3.4.4b|01.12.2022||||12.12.2024|USDA_APHIS_Veterinary_Services_Diagnostic_Virology_Laboratory_National_Veterinary_Services_Laboratories||HA|4|A/snow_goose/California/2'
	'A/snow_goose/California/22-041403-001/2022|EPI_ISL_19605889|A_/_H5N1|Original||2.3.4.4b|01.12.2022||||12.12.2024|USDA_APHIS_Veterinary_Services_Diagnostic_Virology_Laboratory_National_Veterinary_Services_Laboratories||HA|4|A/snow_goose/California/2'
	'A/snow_goose/California/22-041403-002/2022|EPI_ISL_19605890|A_/_H5N1|Original||2.3.4.4b|01.12.2022||||12.12.2024|USDA_APHIS_Veterinary_Services_Diagnostic_Virology_Laboratory_National_Veterinary_Services_Laboratories||HA|4|A/snow_goose/California/2'
	'A/snow_goose/California/22-041403-003/2022|EPI_ISL_19605891|A_/_H5N1|Original||2.3.4.4b|01.12.2022||||12.12.2024|USDA_APHIS_Veterinary_Services_Diagnostic_Virology_Laboratory_National_Veterinary_Services_Laboratories||HA|4|A/snow_goose/California/2'
	'A/snow_goose/California/22-041408-001/2022|EPI_ISL_19605893|A_/_H5N1|Original||2.3.4.4b|01.12.2022||||12.12.2024|USDA_APHIS_Veterinary_Services_Diagnostic_Virology_Laboratory_National_Veterinary_Services_Laboratories||HA|4|A/snow_goose/California/2'
	'A/snow_goose/California/22-041409-001/2022|EPI_ISL_19605894|A_/_H5N1|Original||2.3.4.4b|01.12.2022||||12.12.2024|USDA_APHIS_Veterinary_Services_Diagnostic_Virology_Laboratory_National_Veterinary_Services_Laboratories||HA|4|A/snow_goose/California/2'
	'A/snow_goose/California/22-042007-002/2022|EPI_ISL_19605896|A_/_H5N1|Original||2.3.4.4b|14.12.2022||||12.12.2024|USDA_APHIS_Veterinary_Services_Diagnostic_Virology_Laboratory_National_Veterinary_Services_Laboratories||HA|4|A/snow_goose/California/2'
	'A/snow_goose/California/22-042007-003/2022|EPI_ISL_19605897|A_/_H5N1|Original||2.3.4.4b|14.12.2022||||12.12.2024|USDA_APHIS_Veterinary_Services_Diagnostic_Virology_Laboratory_National_Veterinary_Services_Laboratories||HA|4|A/snow_goose/California/2'
	'A/snow_goose/California/22-042007-004/2022|EPI_ISL_19605898|A_/_H5N1|Original||2.3.4.4b|14.12.2022||||12.12.2024|USDA_APHIS_Veterinary_Services_Diagnostic_Virology_Laboratory_National_Veterinary_Services_Laboratories||HA|4|A/snow_goose/California/2'
	'A/snow_goose/California/23-000936-002/2022|EPI_ISL_19605899|A_/_H5N1|Original||2.3.4.4b|16.12.2022||||12.12.2024|USDA_APHIS_Veterinary_Services_Diagnostic_Virology_Laboratory_National_Veterinary_Services_Laboratories||HA|4|A/snow_goose/California/2'
	'A/snow_goose/California/23-000950-001/2022|EPI_ISL_19605877|A_/_H5N1|Original||2.3.4.4b|19.12.2022||||12.12.2024|USDA_APHIS_Veterinary_Services_Diagnostic_Virology_Laboratory_National_Veterinary_Services_Laboratories||HA|4|A/snow_goose/California/2'
	'A/snow_goose/California/23-002594-003/2023|EPI_ISL_19605875|A_/_H5N1|Original||2.3.4.4b|10.01.2023||||12.12.2024|USDA_APHIS_Veterinary_Services_Diagnostic_Virology_Laboratory_National_Veterinary_Services_Laboratories||HA|4|A/snow_goose/California/2'
	'A/snow_goose/California/23-004358-002/2023|EPI_ISL_19605862|A_/_H5N1|Original||2.3.4.4b|25.01.2023||||12.12.2024|USDA_APHIS_Veterinary_Services_Diagnostic_Virology_Laboratory_National_Veterinary_Services_Laboratories||HA|4|A/snow_goose/California/2'
	'A/snow_goose/Kansas/22-041130-003/2022|EPI_ISL_19605948|A_/_H5N1|Original||2.3.4.4b|06.12.2022||||12.12.2024|USDA_APHIS_Veterinary_Services_Diagnostic_Virology_Laboratory_National_Veterinary_Services_Laboratories||HA|4|A/snow_goose/Kansas/22-041130'
	'A/snow_goose/Louisiana/23-000409-016/2022|EPI_ISL_19608599|A_/_H5N1|Original||2.3.4.4b|02.12.2022||||12.12.2024|USDA_APHIS_Veterinary_Services_Diagnostic_Virology_Laboratory_National_Veterinary_Services_Laboratories||HA|4|A/snow_goose/Louisiana/23-'
	'A/snow_goose/Louisiana/23-000409-018/2022|EPI_ISL_19608600|A_/_H5N1|Original||2.3.4.4b|02.12.2022||||12.12.2024|USDA_APHIS_Veterinary_Services_Diagnostic_Virology_Laboratory_National_Veterinary_Services_Laboratories||HA|4|A/snow_goose/Louisiana/23-'
	'A/snow_goose/Missouri/22-040427-002/2022|EPI_ISL_19605947|A_/_H5N1|Original||2.3.4.4b|01.12.2022||||12.12.2024|USDA_APHIS_Veterinary_Services_Diagnostic_Virology_Laboratory_National_Veterinary_Services_Laboratories||HA|4|A/snow_goose/Missouri/22-04'
	'A/snow_goose/Missouri/22-040786-001/2022|EPI_ISL_19605928|A_/_H5N1|Original||2.3.4.4b|08.12.2022||||12.12.2024|USDA_APHIS_Veterinary_Services_Diagnostic_Virology_Laboratory_National_Veterinary_Services_Laboratories||HA|4|A/snow_goose/Missouri/22-04'
	'A/snow_goose/Washington/22-041983-001/2022|EPI_ISL_19605053|A_/_H5N1|Original||2.3.4.4b|16.12.2022||||12.12.2024|USDA_APHIS_Veterinary_Services_Diagnostic_Virology_Laboratory_National_Veterinary_Services_Laboratories||HA|4|A/snow_goose/Washington/2'
	'A/southern_elephant_seal/Argentina/CH-PM053/2023|EPI_ISL_19466252|A_/_H5N1|Original||2.3.4.4b|01.11.2023||||08.10.2024|Instituto_Nacional_de_Tecnologia_Agropecuaria_Instituto_de_Virologia_e_Innovaciones_Tecnologicas||HA|4|A/southern_elephant_seal/Arge'
	'A/striped_skunk/Kansas/W23-094/2023|EPI_ISL_17424646|A_/_H5N1|||2.3.4.4b|27.01.2023||||08.04.2023|St._Jude_Center_of_Excellence_for_Influenza_Research_and_Response_-_CEIRR_Influenza_Data_Processing_and_Communication_Center|St._Jude_Center_of_Excellence'
	'A/swainsons_hawk/Colorado/23-004704-001/2023|EPI_ISL_19605066|A_/_H5N1|Original||2.3.4.4b|30.01.2023||||12.12.2024|USDA_APHIS_Veterinary_Services_Diagnostic_Virology_Laboratory_National_Veterinary_Services_Laboratories||HA|4|A/swainsons_hawk/Colora'
	'A/swan/Nebraska/22-041037-001/2022|EPI_ISL_19605145|A_/_H5N1|Original||2.3.4.4b|15.12.2022||||12.12.2024|USDA_APHIS_Veterinary_Services_Diagnostic_Virology_Laboratory_National_Veterinary_Services_Laboratories||HA|4|A/swan/Nebraska/22-041037-001/202'
	'A/swan/Nebraska/22-041037-002/2022|EPI_ISL_19605146|A_/_H5N1|Original||2.3.4.4b|15.12.2022||||12.12.2024|USDA_APHIS_Veterinary_Services_Diagnostic_Virology_Laboratory_National_Veterinary_Services_Laboratories||HA|4|A/swan/Nebraska/22-041037-002/202'
	'A/tern/Espirito_Santo/MAPA-1339N2/2023|EPI_ISL_18755338|A_/_H5N1|Original||2.3.4.4b|15.05.2023||||12.01.2024|Ministerio_da_Agricultura_e_Pecuaria|Ministerio_da_Agricultura_e_Pecuaria|HA|4|A/tern/Espirito_Santo/MAPA-1339N2/2023_HA|EPI2908529|DNA_IN'
	'A/trumpeter_swan/BC/AIVPHL-320/2022|EPI_ISL_17051458|A_/_H5N1|Original||2.3.4.4b|12.12.2022|Russell_Shannon_Laurel|||28.02.2023|B.C._Centre_for_Disease_Control|British_Columbia_Centre_for_Disease_Control|HA|4|A/trumpeter_swan/BC/AIVPHL-320/2022_HA|EPI'
	'A/trumpeter_swan/Iowa/23-002039-001/2023|EPI_ISL_19605154|A_/_H5N1|Original||2.3.4.4b|12.01.2023||||12.12.2024|USDA_APHIS_Veterinary_Services_Diagnostic_Virology_Laboratory_National_Veterinary_Services_Laboratories||HA|4|A/trumpeter_swan/Iowa/23-00'
	'A/trumpeter_swan/Iowa/23-002039-002/2023|EPI_ISL_19605155|A_/_H5N1|Original||2.3.4.4b|12.01.2023||||12.12.2024|USDA_APHIS_Veterinary_Services_Diagnostic_Virology_Laboratory_National_Veterinary_Services_Laboratories||HA|4|A/trumpeter_swan/Iowa/23-00'
	'A/trumpeter_swan/Iowa/23-002662-002/2023|EPI_ISL_19605156|A_/_H5N1|Original||2.3.4.4b|21.01.2023||||12.12.2024|USDA_APHIS_Veterinary_Services_Diagnostic_Virology_Laboratory_National_Veterinary_Services_Laboratories||HA|4|A/trumpeter_swan/Iowa/23-00'
	'A/trumpeter_swan/Missouri/22-040427-001/2022|EPI_ISL_19605137|A_/_H5N1|Original||2.3.4.4b|01.12.2022||||12.12.2024|USDA_APHIS_Veterinary_Services_Diagnostic_Virology_Laboratory_National_Veterinary_Services_Laboratories||HA|4|A/trumpeter_swan/Missou'
	'A/turkey/Araucania/241892-3/2023|EPI_ISL_17885966|A_/_H5N1|Original||2.3.4.4b|14.03.2023|GISAID_EpiFlu_Data_Curator|||24.07.2023|||HA|4|A/turkey/Araucania/241892-3/2023_HA|EPI2609482|DNA_IN'
	'A/turkey/Nuble/240489-1/2023|EPI_ISL_17885964|A_/_H5N1|Original||2.3.4.4b|07.03.2023|GISAID_EpiFlu_Data_Curator|||19.07.2023|||HA|4|A/turkey/Nuble/240489-1/2023_HA|EPI2609474|DNA_IN'
	'A/turkey/Nuble/241568-1/2023|EPI_ISL_17885962|A_/_H5N1|Original||2.3.4.4b|10.03.2023|GISAID_EpiFlu_Data_Curator|||19.07.2023|||HA|4|A/turkey/Nuble/241568-1/2023_HA|EPI2609462|DNA_IN'
	'A/turkey/Valparaiso/245562-1/2023|EPI_ISL_18760063|A_/_H5N1|Original||2.3.4.4b|29.03.2023||||14.01.2024|Emory_University__CEIRR_|Emory_University__CEIRR_|HA|4|A/turkey/Valparaiso/245562-1/2023_HA|EPI2913205|DNA_IN'
	'A/turkey/Valparaiso/245886-1/2023|EPI_ISL_19410284|A_/_H5N1|Original||2.3.4.4b|30.03.2023||||13.09.2024|Emory_University__CEIRR_||HA|4|A/turkey/Valparaiso/245886-1/2023_HA|EPI3555321|DNA_IN'
	'A/turkey/Valparaiso/245886-3/2023|EPI_ISL_19410285|A_/_H5N1|Original||2.3.4.4b|30.03.2023||||13.09.2024|Emory_University__CEIRR_||HA|4|A/turkey/Valparaiso/245886-3/2023_HA|EPI3555328|DNA_IN'
	'A/turkey/Valparaiso/245886-5/2023|EPI_ISL_19410286|A_/_H5N1|Original||2.3.4.4b|30.03.2023||||13.09.2024|Emory_University__CEIRR_||HA|4|A/turkey/Valparaiso/245886-5/2023_HA|EPI3555335|DNA_IN'
	'A/turkey/Valparaiso/248976-12/2023|EPI_ISL_19404902|A_/_H5N1|Original||2.3.4.4b|13.04.2023||||13.09.2024|Emory_University__CEIRR_||HA|4|A/turkey/Valparaiso/248976-12/2023_HA|EPI3550180|DNA_IN'
	'A/turkey/Valparaiso/248976-13/2023|EPI_ISL_19404939|A_/_H5N1|Original||2.3.4.4b|13.04.2023||||13.09.2024|Emory_University__CEIRR_||HA|4|A/turkey/Valparaiso/248976-13/2023_HA|EPI3550235|DNA_IN'
	'A/turkey_vulture/California/22-041407-001/2022|EPI_ISL_19605121|A_/_H5N1|Original||2.3.4.4b|01.12.2022||||12.12.2024|USDA_APHIS_Veterinary_Services_Diagnostic_Virology_Laboratory_National_Veterinary_Services_Laboratories||HA|4|A/turkey_vulture/Cali'
	'A/turkey_vulture/California/22-041409-003/2022|EPI_ISL_19605134|A_/_H5N1|Original||2.3.4.4b|01.12.2022||||12.12.2024|USDA_APHIS_Veterinary_Services_Diagnostic_Virology_Laboratory_National_Veterinary_Services_Laboratories||HA|4|A/turkey_vulture/Cali'
	'A/turkey_vulture/California/23-000283-001/2022|EPI_ISL_19605126|A_/_H5N1|Original||2.3.4.4b|14.12.2022||||12.12.2024|USDA_APHIS_Veterinary_Services_Diagnostic_Virology_Laboratory_National_Veterinary_Services_Laboratories||HA|4|A/turkey_vulture/Cali'
	'A/turkey_vulture/California/23-002030-001/2022|EPI_ISL_19605130|A_/_H5N1|Original||2.3.4.4b|29.12.2022||||12.12.2024|USDA_APHIS_Veterinary_Services_Diagnostic_Virology_Laboratory_National_Veterinary_Services_Laboratories||HA|4|A/turkey_vulture/Cali'
	'A/turkey_vulture/California/23-002601-001/2023|EPI_ISL_19605131|A_/_H5N1|Original||2.3.4.4b|11.01.2023||||12.12.2024|USDA_APHIS_Veterinary_Services_Diagnostic_Virology_Laboratory_National_Veterinary_Services_Laboratories||HA|4|A/turkey_vulture/Cali'
	'A/turkey_vulture/California/23-004361-001/2023|EPI_ISL_19605132|A_/_H5N1|Original||2.3.4.4b|25.01.2023||||12.12.2024|USDA_APHIS_Veterinary_Services_Diagnostic_Virology_Laboratory_National_Veterinary_Services_Laboratories||HA|4|A/turkey_vulture/Cali'
	'A/turkey_vulture/California/23-016941-001/2023|EPI_ISL_17964980|A_/_H5N1|Original||2.3.4.4b|23.05.2023|Killian_Mary_Lea||23-016941-001|06.07.2023|National_Veterinary_Services_Laboratories_-_USDA|National_Veterinary_Services_Laboratories_-_USDA|HA|4|HA'
	'A/turkey_vulture/Colorado/23-011447-001/2023|EPI_ISL_17964934|A_/_H5N1|Original||2.3.4.4b|10.04.2023|Killian_Mary_Lea||23-011447-001|06.07.2023|National_Veterinary_Services_Laboratories_-_USDA|National_Veterinary_Services_Laboratories_-_USDA|HA|4|HA_A'
	'A/turkey_vulture/Utah/23-012747-001/2023|EPI_ISL_17964947|A_/_H5N1|Original||2.3.4.4b|19.04.2023|Killian_Mary_Lea||23-012747-001|06.07.2023|National_Veterinary_Services_Laboratories_-_USDA|National_Veterinary_Services_Laboratories_-_USDA|HA|4|HA_A/tur'
	'A/turkey_vulture/Utah/23-014335-001/2023|EPI_ISL_17964961|A_/_H5N1|Original||2.3.4.4b|28.04.2023|Killian_Mary_Lea||23-014335-001|06.07.2023|National_Veterinary_Services_Laboratories_-_USDA|National_Veterinary_Services_Laboratories_-_USDA|HA|4|HA_A/tur'
	'A/turkey_vulture/Wyoming/23-012565-001/2023|EPI_ISL_17964946|A_/_H5N1|Original||2.3.4.4b|19.04.2023|Killian_Mary_Lea||23-012565-001|06.07.2023|National_Veterinary_Services_Laboratories_-_USDA|National_Veterinary_Services_Laboratories_-_USDA|HA|4|HA_A/'
	'A/turkey_vulture/Wyoming/23-013715-001/2023|EPI_ISL_17964953|A_/_H5N1|Original||2.3.4.4b|19.04.2023|Killian_Mary_Lea||23-013715-001|06.07.2023|National_Veterinary_Services_Laboratories_-_USDA|National_Veterinary_Services_Laboratories_-_USDA|HA|4|HA_A/'
	'A/western_grebe/California/23-000276-001/2022|EPI_ISL_19605204|A_/_H5N1|Original||2.3.4.4b|15.12.2022||||12.12.2024|USDA_APHIS_Veterinary_Services_Diagnostic_Virology_Laboratory_National_Veterinary_Services_Laboratories||HA|4|A/western_grebe/Califo'
	'A/whimbrel/Coquimbo/239964/2023|EPI_ISL_17885960|A_/_H5N1|Original||2.3.4.4b|05.03.2023|GISAID_EpiFlu_Data_Curator|||19.07.2023|||HA|4|A/whimbrel/Coquimbo/239964/2023_HA|EPI2609454|DNA_IN'
	'A/wildbird-Fregata-magnificens/Ecuador/IC03-4587/2023|EPI_ISL_17973443|A_/_H5N1|Original||2.3.4.4b|11.01.2023|Carrazco_Andres|IC03|4587|01.11.2023|Ministerio_del_Ambiente_Agua_y_Transicion_Ecologica__MAATE_|Instituto_Nacional_de_Investigacion_en_Salu'
	'A/wildbird-Fregata-magnificens/Ecuador/IC06-4590/2023|EPI_ISL_17973458|A_/_H5N1|Original||2.3.4.4b|11.01.2023|Carrazco_Andres|IC06|4590|16.10.2023|Ministerio_del_Ambiente_Agua_y_Transicion_Ecologica__MAATE_|Instituto_Nacional_de_Investigacion_en_Salu'
	'A/wood_duck/Colorado/23-000400-001/2022|EPI_ISL_19605216|A_/_H5N1|Original||2.3.4.4b|29.12.2022||||12.12.2024|USDA_APHIS_Veterinary_Services_Diagnostic_Virology_Laboratory_National_Veterinary_Services_Laboratories||HA|4|A/wood_duck/Colorado/23-0004'
	'OQ547327.1|InfluenzaAvirus_A/Nannopterumbrasilianus/Peru/AISA0451/2022_H5N1__segment4hemagglutinin_HA_genecompletecds|2022-11-22|4|H5N1|Peru|Phalacrocoraxbrasilianus|Peru|Alphainfluenzavirus|Alphainfluenzavirusinfluenz'
	'OQ547335.1|InfluenzaAvirus_A/Pelecanusthagus/Peru/AIS0541/2022_H5N1__segment4hemagglutinin_HA_genecompletecds|2022-11-16|4|H5N1|Peru|Pelecanusthagus|Peru|Alphainfluenzavirus|Alphainfluenzavirusinfluenz'
	'OQ547343.1|InfluenzaAvirus_A/Gallusgallus/Peru/AIS0539/2022_H5N1__segment4hemagglutinin_HA_genecompletecds|2022-11-18|4|H5N1|Peru|Gallusgallus|Peru|Alphainfluenzavirus|Alphainfluenzavirusinfluenz'
	'OQ547351.1|InfluenzaAvirus_A/Gallusgallus/Peru/AIS0540/2022_H5N1__segment4hemagglutinin_HA_genecompletecds|2022-11-28|4|H5N1|Peru|Gallusgallus|Peru|Alphainfluenzavirus|Alphainfluenzavirusinfluenz'
	'OQ547423.1|InfluenzaAvirus_A/Nannopterumbrasilianus/Peru/AISA0446/2022_H5N1__segment4hemagglutinin_HA_genecompletecds|2022-11-22|4|H5N1|Peru|Phalacrocoraxbrasilianus|Peru|Alphainfluenzavirus|Alphainfluenzavirusinfluenz'
	'OQ547439.1|InfluenzaAvirus_A/Pelecanusthagus/Peru/AIS0538/2022_H5N1__segment4hemagglutinin_HA_genecompletecds|2022-11-10|4|H5N1|Peru|Pelecanusthagus|Peru|Alphainfluenzavirus|Alphainfluenzavirusinfluenz'
	'OQ547447.1|InfluenzaAvirus_A/Pelecanusthagus/Peru/AISA0464/2022_H5N1__segment4hemagglutinin_HA_genecompletecds|2022-11-22|4|H5N1|Peru|Pelecanusthagus|Peru|Alphainfluenzavirus|Alphainfluenzavirusinfluenz'
	'OQ550426.1|InfluenzaAvirus_A/Guanaycormorant/Peru/PIU-SER024/2022_H5N1__segment4hemagglutinin_HA_genecompletecds|2022-11-24|4|H5N1|Peru||Peru|Alphainfluenzavirus|Alphainfluenzavirusinfluenz'
	'OQ550434.1|InfluenzaAvirus_A/pelican/Peru/PIU-SER016/2022_H5N1__segment4hemagglutinin_HA_genecompletecds|2022-11-24|4|H5N1|Peru|Pelecanidae|Peru|Alphainfluenzavirus|Alphainfluenzavirusinfluenz'
	'OQ550442.1|InfluenzaAvirus_A/dolphin/Peru/PIU-SER002/2022_H5N1__segment4hemagglutinin_HA_genecompletecds|2022-11-22|4|H5N1|Peru|Delphinusdelphis|Peru|Alphainfluenzavirus|Alphainfluenzavirusinfluenz'
	'OQ550450.1|InfluenzaAvirus_A/pelican/Peru/PIU-SER019/2022_H5N1__segment4hemagglutinin_HA_genecompletecds|2022-11-24|4|H5N1|Peru|Pelecanidae|Peru|Alphainfluenzavirus|Alphainfluenzavirusinfluenz'
	'OQ550458.1|InfluenzaAvirus_A/pelican/Peru/PIU-SER028/2022_H5N1__segment4hemagglutinin_HA_genecompletecds|2022-11-24|4|H5N1|Peru|Pelecanidae|Peru|Alphainfluenzavirus|Alphainfluenzavirusinfluenz'
	'OQ550466.1|InfluenzaAvirus_A/Sanderling/Peru/PIU-SER005/2022_H5N1__segment4hemagglutinin_HA_genecompletecds|2022-11-22|4|H5N1|Peru|Calidrisalba|Peru|Alphainfluenzavirus|Alphainfluenzavirusinfluenz'
	'OQ683458.1|InfluenzaAvirus_A/chicken/Colombia/Bolivar/3500/2022_H5N1__segment4hemagglutinin_HA_genecompletecds|2022-11-08|4|H5N1|Colombia|Gallusgallus|Colombia|Alphainfluenzavirus|Alphainfluenzavirusinfluenz'
	'OQ683482.1|InfluenzaAvirus_A/chicken/Colombia/Cordoba/3499/2022_H5N1__segment4hemagglutinin_HA_genecompletecds|2022-11-26|4|H5N1|Colombia|Gallusgallus|Colombia|Alphainfluenzavirus|Alphainfluenzavirusinfluenz'
	'OQ683490.1|InfluenzaAvirus_A/chicken/Colombia/Magdalena/3503/2022_H5N1__segment4hemagglutinin_HA_genecompletecds|2022-11-18|4|H5N1|Colombia|Gallusgallus|Colombia|Alphainfluenzavirus|Alphainfluenzavirusinfluenz'
	'OQ732972.1|InfluenzaAvirus_A/blue-wingedteal/Texas/UGAI22-2966/2022_H5N1__segment4hemagglutinin_HA_genecompletecds|2022-09|4|H5N1|USA|Spatuladiscors|USA|Alphainfluenzavirus|Alphainfluenzavirusinfluenz'
	'OQ733012.1|InfluenzaAvirus_A/blue-wingedteal/Texas/UGAI22-3250/2022_H5N1__segment4hemagglutinin_HA_genecompletecds|2022-10|4|H5N1|USA|Spatuladiscors|USA|Alphainfluenzavirus|Alphainfluenzavirusinfluenz'
	'OQ733028.1|InfluenzaAvirus_A/blue-wingedteal/Texas/UGAI22-3189/2022_H5N1__segment4hemagglutinin_HA_genecompletecds|2022-10|4|H5N1|USA|Spatuladiscors|USA|Alphainfluenzavirus|Alphainfluenzavirusinfluenz'
	'OQ733036.1|InfluenzaAvirus_A/blue-wingedteal/Minnesota/AV22-675/2022_H5N1__segment4hemagglutinin_HA_genecompletecds|2022-09|4|H5N1|USA|Spatuladiscors|USA|Alphainfluenzavirus|Alphainfluenzavirusinfluenz'
	'OQ733100.1|InfluenzaAvirus_A/blue-wingedteal/Texas/UGAI22-3190/2022_H5N1__segment4hemagglutinin_HA_genecompletecds|2022-10|4|H5N1|USA|Spatuladiscors|USA|Alphainfluenzavirus|Alphainfluenzavirusinfluenz'
	'OQ733108.1|InfluenzaAvirus_A/blue-wingedteal/Texas/UGAI22-2961/2022_H5N1__segment4hemagglutinin_HA_genecompletecds|2022-09|4|H5N1|USA|Spatuladiscors|USA|Alphainfluenzavirus|Alphainfluenzavirusinfluenz'
	'OQ734894.1|InfluenzaAvirus_A/Americangreen-wingedteal/Texas/UGAI22-3462/2022_H5N1__segment4hemagglutinin_HA_genecompletecds|2022-09-21|4|H5N1|USA|Anascarolinensis|USA|Alphainfluenzavirus|Alphainfluenzavirusinfluenz'
	'OQ747759.1|InfluenzaAvirus_A/Belcher_s_gull/Peru/A102/2022_H5N1__segment4hemagglutinin_HA_genecompletecds|2022-11|4|H5N1|Peru||Peru|Alphainfluenzavirus|Alphainfluenzavirusinfluenz'
	'OQ747761.1|InfluenzaAvirus_A/Belcher_s_gull/Peru/A267/2022_H5N1__segment4hemagglutinin_HA_genecompletecds|2022-12|4|H5N1|Peru||Peru|Alphainfluenzavirus|Alphainfluenzavirusinfluenz'
	'OQ747762.1|InfluenzaAvirus_A/Americankestrel/Peru/A273/2022_H5N1__segment4hemagglutinin_HA_genecompletecds|2022-12|4|H5N1|Peru|Falcosparverius|Peru|Alphainfluenzavirus|Alphainfluenzavirusinfluenz'
	'OQ851647.1|InfluenzaAvirus_A/Pekinduck/California/T2202390/2022_H5N1__segment4hemagglutinin_HA_genecompletecds|2022-11-14|4|H5N1|USA|Anasplatyrhynchos|USA_California|Alphainfluenzavirus|Alphainfluenzavirusinfluenz'
	'OQ925704.1|InfluenzaAvirus_A/pelican/Peru/PIU-SER013/2022_H5N1__segment4hemagglutinin_HA_genecompletecds|2022-11-23|4|H5N1|Peru|Pelecanidae|Peru|Alphainfluenzavirus|Alphainfluenzavirusinfluenz'
	'OQ954544.1|InfluenzaAvirus_A/stripedskunk/Kansas/W23-175/2023_H5N1__segment4hemagglutinin_HA_genecompletecds|2023-02-24|4|H5N1|USA|Mephitismephitis|USA|Alphainfluenzavirus|Alphainfluenzavirusinfluenz'
	'OQ968028.1|InfluenzaAvirus_A/goose/Alaska/22-013831-003/2022_H5N1__segment4hemagglutinin_HA_genecompletecds|2022-04-27|4|H5N1|USA|Anatidae|USA_Alaska|Alphainfluenzavirus|Alphainfluenzavirusinfluenz'
	'OQ982404.1|InfluenzaAvirus_A/blue-wingedteal/Louisiana/UGAI22-3889/2022_H5N1__segment4hemagglutinin_HA_genecompletecds|2022-09-23|4|H5N1|USA|Spatuladiscors|USA|Alphainfluenzavirus|Alphainfluenzavirusinfluenz'
	'OQ982420.1|InfluenzaAvirus_A/blue-wingedteal/Louisiana/UGAI22-3875/2022_H5N1__segment4hemagglutinin_HA_genecompletecds|2022-09-23|4|H5N1|USA|Spatuladiscors|USA|Alphainfluenzavirus|Alphainfluenzavirusinfluenz'
	'OR591549.1|InfluenzaAvirus_A/Guanaycormorant/Peru/A275/2022_H5N1__segment4hemagglutinin_HA_genecompletecds|2022-12|4|H5N1|Peru||Peru|Alphainfluenzavirus|Alphainfluenzavirusinfluenz'
	'OR591550.1|InfluenzaAvirus_A/Peruvianbooby/Peru/A296/2022_H5N1__segment4hemagglutinin_HA_genecompletecds|2022-12|4|H5N1|Peru|Sulavariegata|Peru|Alphainfluenzavirus|Alphainfluenzavirusinfluenz'
	'OR591551.1|InfluenzaAvirus_A/Belchergull/Peru/A267/2022_H5N1__segment4hemagglutinin_HA_genecompletecds|2022-12|4|H5N1|Peru||Peru|Alphainfluenzavirus|Alphainfluenzavirusinfluenz'
	'OR910145.1|InfluenzaAvirus_A/graygull/Atacama/235521-1/2023_H5N1__segment4hemagglutinin_HA_genecompletecds|2023-02-05|4|H5N1|Chile|Leucophaeusmodestus|Chile|Alphainfluenzavirus|Alphainfluenzavirusinfluenz'
	'OR910159.1|InfluenzaAvirus_A/cormorant/Antofagasta/236025-1/2023_H5N1__segment4hemagglutinin_HA_genecompletecds|2023-02-06|4|H5N1|Chile|Phalacrocorax|Chile|Alphainfluenzavirus|Alphainfluenzavirusinfluenz'
	'OR910172.1|InfluenzaAvirus_A/chicken/Nuble/241585/2023_H5N1__segment4hemagglutinin_HA_genecompletecds|2023-03-13|4|H5N1|Chile|Gallusgallus|Chile|Alphainfluenzavirus|Alphainfluenzavirusinfluenz'
	'OR910178.1|InfluenzaAvirus_A/Peruvianpelican/Nuble/236068-1/2023_H5N1__segment4hemagglutinin_HA_genecompletecds|2023-02-10|4|H5N1|Chile|Pelecanusthagus|Chile|Alphainfluenzavirus|Alphainfluenzavirusinfluenz'
	'OR910186.1|InfluenzaAvirus_A/Band-tailedgull/Tarapaca/236339/2023_H5N1__segment4hemagglutinin_HA_genecompletecds|2023-02-10|4|H5N1|Chile|Larusbelcheri|Chile|Alphainfluenzavirus|Alphainfluenzavirusinfluenz'
	'OR910192.1|InfluenzaAvirus_A/turkey/Valparaiso/245562-2/2023_H5N1__segment4hemagglutinin_HA_genecompletecds|2023-03-29|4|H5N1|Chile|Meleagrisgallopavo|Chile|Alphainfluenzavirus|Alphainfluenzavirusinfluenz'
	'OR910199.1|InfluenzaAvirus_A/Peruvianbooby/Antofagasta/236613/2023_H5N1__segment4hemagglutinin_HA_genecompletecds|2023-02-13|4|H5N1|Chile|Sulavariegata|Chile|Alphainfluenzavirus|Alphainfluenzavirusinfluenz'
	'OR910223.1|InfluenzaAvirus_A/pelican/AricayParinacota/235876-4/2023_H5N1__segment4hemagglutinin_HA_genecompletecds|2023-02-02|4|H5N1|Chile|Pelecanus|Chile|Alphainfluenzavirus|Alphainfluenzavirusinfluenz'
	'OR910231.1|InfluenzaAvirus_A/chicken/Atacama/235254-6/2023_H5N1__segment4hemagglutinin_HA_genecompletecds|2023-02-04|4|H5N1|Chile|Gallusgallus|Chile|Alphainfluenzavirus|Alphainfluenzavirusinfluenz'
	'OR910238.1|InfluenzaAvirus_A/chicken/Atacama/235254-1/2023_H5N1__segment4hemagglutinin_HA_genecompletecds|2023-02-04|4|H5N1|Chile|Gallusgallus|Chile|Alphainfluenzavirus|Alphainfluenzavirusinfluenz'
	'OR910248.1|InfluenzaAvirus_A/Peruvianbooby/AricayParinacota/235900-1/2023_H5N1__segment4hemagglutinin_HA_genecompletecds|2023-02-05|4|H5N1|Chile|Sulavariegata|Chile|Alphainfluenzavirus|Alphainfluenzavirusinfluenz'
	'OR910254.1|InfluenzaAvirus_A/pelican/BioBio/235399-1/2023_H5N1__segment4hemagglutinin_HA_genecompletecds|2023-02-06|4|H5N1|Chile|Pelecanus|Chile|Alphainfluenzavirus|Alphainfluenzavirusinfluenz'
	'OR910261.1|InfluenzaAvirus_A/Turkeyvulture/Antofagasta/236643/2023_H5N1__segment4hemagglutinin_HA_genecompletecds|2023-02-13|4|H5N1|Chile|Cathartesaura|Chile|Alphainfluenzavirus|Alphainfluenzavirusinfluenz'
	'OR910268.1|InfluenzaAvirus_A/kelpgull/OHiggins/235977-1/2023_H5N1__segment4hemagglutinin_HA_genecompletecds|2023-02-09|4|H5N1|Chile|Larusdominicanus|Chile|Alphainfluenzavirus|Alphainfluenzavirusinfluenz'
	'OR910275.1|InfluenzaAvirus_A/chicken/Nuble/242159/2023_H5N1__segment4hemagglutinin_HA_genecompletecds|2023-03-15|4|H5N1|Chile|Gallusgallus|Chile|Alphainfluenzavirus|Alphainfluenzavirusinfluenz'
	'OR910282.1|InfluenzaAvirus_A/chicken/Maule/242947-1/2023_H5N1__segment4hemagglutinin_HA_genecompletecds|2023-03-17|4|H5N1|Chile|Gallusgallus|Chile|Alphainfluenzavirus|Alphainfluenzavirusinfluenz'
	'OR910295.1|InfluenzaAvirus_A/turkey/Valparaiso/245558-4/2023_H5N1__segment4hemagglutinin_HA_genecompletecds|2023-03-29|4|H5N1|Chile|Meleagrisgallopavo|Chile|Alphainfluenzavirus|Alphainfluenzavirusinfluenz'
	'OR910301.1|InfluenzaAvirus_A/Peruvianbooby/Coquimbo/238918/2023_H5N1__segment4hemagglutinin_HA_genecompletecds|2023-02-25|4|H5N1|Chile|Sulavariegata|Chile|Alphainfluenzavirus|Alphainfluenzavirusinfluenz'
	'OR910308.1|InfluenzaAvirus_A/chicken/Araucania/245202/2023_H5N1__segment4hemagglutinin_HA_genecompletecds|2023-03-28|4|H5N1|Chile|Gallusgallus|Chile|Alphainfluenzavirus|Alphainfluenzavirusinfluenz'
	'OR910318.1|InfluenzaAvirus_A/band-tailedgull/AricayParinacota/235901-2/2023_H5N1__segment4hemagglutinin_HA_genecompletecds|2023-02-06|4|H5N1|Chile|Larusbelcheri|Chile|Alphainfluenzavirus|Alphainfluenzavirusinfluenz'
	'OR910331.1|InfluenzaAvirus_A/Peruvianbooby/AricayParinacota/235897-2/2023_H5N1__segment4hemagglutinin_HA_genecompletecds|2023-02-03|4|H5N1|Chile|Sulavariegata|Chile|Alphainfluenzavirus|Alphainfluenzavirusinfluenz'
	'OR910346.1|InfluenzaAvirus_A/goose/Araucania/244373-1/2023_H5N1__segment4hemagglutinin_HA_genecompletecds|2023-03-21|4|H5N1|Chile|Anseranser|Chile|Alphainfluenzavirus|Alphainfluenzavirusinfluenz'
	'OR910366.1|InfluenzaAvirus_A/Peruvianbooby/Coquimbo/239024/2023_H5N1__segment4hemagglutinin_HA_genecompletecds|2023-02-25|4|H5N1|Chile|Sulavariegata|Chile|Alphainfluenzavirus|Alphainfluenzavirusinfluenz'
	'OR910371.1|InfluenzaAvirus_A/graygull/Antofagasta/236047-1/2023_H5N1__segment4hemagglutinin_HA_genecompletecds|2023-02-09|4|H5N1|Chile|Leucophaeusmodestus|Chile|Alphainfluenzavirus|Alphainfluenzavirusinfluenz'
	'OR910384.1|InfluenzaAvirus_A/chicken/BioBio/241781/2023_H5N1__segment4hemagglutinin_HA_genecompletecds|2023-03-14|4|H5N1|Chile|Gallusgallus|Chile|Alphainfluenzavirus|Alphainfluenzavirusinfluenz'
	'OR910389.1|InfluenzaAvirus_A/turkey/Valparaiso/245558-3/2023_H5N1__segment4hemagglutinin_HA_genecompletecds|2023-03-29|4|H5N1|Chile|Meleagrisgallopavo|Chile|Alphainfluenzavirus|Alphainfluenzavirusinfluenz'
	'OR910396.1|InfluenzaAvirus_A/chicken/Atacama/235254-5/2023_H5N1__segment4hemagglutinin_HA_genecompletecds|2023-02-04|4|H5N1|Chile|Gallusgallus|Chile|Alphainfluenzavirus|Alphainfluenzavirusinfluenz'
	'OR910404.1|InfluenzaAvirus_A/Peruvianbooby/Tarapaca/236308/2023_H5N1__segment4hemagglutinin_HA_genecompletecds|2023-02-09|4|H5N1|Chile|Sulavariegata|Chile|Alphainfluenzavirus|Alphainfluenzavirusinfluenz'
	'OR910409.1|InfluenzaAvirus_A/domesticduck/OHiggins/245741-2/2023_H5N1__segment4hemagglutinin_HA_genecompletecds|2023-03-30|4|H5N1|Chile|Anasplatyrhynchos|Chile|Alphainfluenzavirus|Alphainfluenzavirusinfluenz'
	'OR910415.1|InfluenzaAvirus_A/turkeyvulture/Atacama/241294/2023_H5N1__segment4hemagglutinin_HA_genecompletecds|2023-03-07|4|H5N1|Chile|Coragypsatratus|Chile|Alphainfluenzavirus|Alphainfluenzavirusinfluenz'
	'OR910419.1|InfluenzaAvirus_A/Peruvianbooby/Valparaiso/236604/2023_H5N1__segment4hemagglutinin_HA_genecompletecds|2023-02-13|4|H5N1|Chile|Sulavariegata|Chile|Alphainfluenzavirus|Alphainfluenzavirusinfluenz'
	'OR910425.1|InfluenzaAvirus_A/domesticduck/Araucania/243954-1/2023_H5N1__segment4hemagglutinin_HA_genecompletecds|2023-03-21|4|H5N1|Chile|Anasplatyrhynchos|Chile|Alphainfluenzavirus|Alphainfluenzavirusinfluenz'
	'OR910435.1|InfluenzaAvirus_A/chicken/BioBio/245039-2/2023_H5N1__segment4hemagglutinin_HA_genecompletecds|2023-03-27|4|H5N1|Chile|Gallusgallus|Chile|Alphainfluenzavirus|Alphainfluenzavirusinfluenz'
	'OR910447.1|InfluenzaAvirus_A/graygull/Tarapaca/236305/2023_H5N1__segment4hemagglutinin_HA_genecompletecds|2023-02-11|4|H5N1|Chile|Leucophaeusmodestus|Chile|Alphainfluenzavirus|Alphainfluenzavirusinfluenz'
	'OR910460.1|InfluenzaAvirus_A/domesticduck/Metropolitana/243148-2/2023_H5N1__segment4hemagglutinin_HA_genecompletecds|2023-03-20|4|H5N1|Chile|Anasplatyrhynchos|Chile|Alphainfluenzavirus|Alphainfluenzavirusinfluenz'
	'OR910468.1|InfluenzaAvirus_A/SouthAmericansealion/Valparaiso/243136-1/2023_H5N1__segment4hemagglutinin_HA_genecompletecds|2023-03-19|4|H5N1|Chile|Otariabyronia|Chile|Alphainfluenzavirus|Alphainfluenzavirusinfluenz'
	'OR910474.1|InfluenzaAvirus_A/chicken/Maule/242133-1/2023_H5N1__segment4hemagglutinin_HA_genecompletecds|2023-03-15|4|H5N1|Chile|Gallusgallus|Chile|Alphainfluenzavirus|Alphainfluenzavirusinfluenz'
	'OR910477.1|InfluenzaAvirus_A/chicken/Metropolitana/245704-1/2023_H5N1__segment4hemagglutinin_HA_genecompletecds|2023-03-30|4|H5N1|Chile|Gallusgallus|Chile|Alphainfluenzavirus|Alphainfluenzavirusinfluenz'
	'OR910481.1|InfluenzaAvirus_A/SouthAmericansealion/Valparaiso/244738-1/2023_H5N1__segment4hemagglutinin_HA_genecompletecds|2023-03-26|4|H5N1|Chile|Otariabyronia|Chile|Alphainfluenzavirus|Alphainfluenzavirusinfluenz'
	'OR910487.1|InfluenzaAvirus_A/greatgrabe/Nuble/244226-1/2023_H5N1__segment4hemagglutinin_HA_genecompletecds|2023-03-22|4|H5N1|Chile|Podicepsmajor|Chile|Alphainfluenzavirus|Alphainfluenzavirusinfluenz'
	'OR910502.1|InfluenzaAvirus_A/goose/Araucania/244409-2/2023_H5N1__segment4hemagglutinin_HA_genecompletecds|2023-03-24|4|H5N1|Chile|Anseranser|Chile|Alphainfluenzavirus|Alphainfluenzavirusinfluenz'
	'OR910509.1|InfluenzaAvirus_A/Peruvianbooby/AricayParinacota/234906-1/2023_H5N1__segment4hemagglutinin_HA_genecompletecds|2023-01-31|4|H5N1|Chile|Sulavariegata|Chile|Alphainfluenzavirus|Alphainfluenzavirusinfluenz'
	'OR910515.1|InfluenzaAvirus_A/penguin/Antofagasta/234905-1/2023_H5N1__segment4hemagglutinin_HA_genecompletecds|2023-01-27|4|H5N1|Chile|Pygoscelis|Chile|Alphainfluenzavirus|Alphainfluenzavirusinfluenz'
	'OR910521.1|InfluenzaAvirus_A/kelpgull/Nuble/234619-1/2023_H5N1__segment4hemagglutinin_HA_genecompletecds|2023-01-30|4|H5N1|Chile|Larusdominicanus|Chile|Alphainfluenzavirus|Alphainfluenzavirusinfluenz'
	'OR960985.1|InfluenzaAvirus_A/Chileandolphin/Maule/246026/2023_H5N1__segment4hemagglutinin_HA_genecompletecds|2023-03-31|4|H5N1|Chile|Cephalorhynchuseutropia|Chile|Alphainfluenzavirus|Alphainfluenzavirusinfluenz'
	'OR960992.1|InfluenzaAvirus_A/guanaycormorant/Tarapaca/236301/2023_H5N1__segment4hemagglutinin_HA_genecompletecds|2023-02-09|4|H5N1|Chile|Leucocarbobougainvillii|Chile|Alphainfluenzavirus|Alphainfluenzavirusinfluenz'
	'OR960998.1|InfluenzaAvirus_A/guanaycormorant/Atacama/235246-1/2023_H5N1__segment4hemagglutinin_HA_genecompletecds|2023-02-03|4|H5N1|Chile|Leucocarbobougainvillii|Chile|Alphainfluenzavirus|Alphainfluenzavirusinfluenz'
	'OR961005.1|InfluenzaAvirus_A/guanaycormorant/AricayParinacota/235902-2/2023_H5N1__segment4hemagglutinin_HA_genecompletecds|2023-02-06|4|H5N1|Chile|Leucocarbobougainvillii|Chile|Alphainfluenzavirus|Alphainfluenzavirusinfluenz'
	'OR961011.1|InfluenzaAvirus_A/guanaycormorant/Coquimbo/239080/2023_H5N1__segment4hemagglutinin_HA_genecompletecds|2023-02-27|4|H5N1|Chile|Leucocarbobougainvillii|Chile|Alphainfluenzavirus|Alphainfluenzavirusinfluenz'
	'OR979626.1|InfluenzaAvirus_A/SouthAmericansealion/BioBio/246296-1/2023_H5N1__segment4hemagglutinin_HA_genecompletecds|2023-03-26|4|H5N1|Chile|Otariabyronia|Chile|Alphainfluenzavirus|Alphainfluenzavirusinfluenz'
	'OR987084.1|InfluenzaAvirus_A/SouthAmericansealion/Argentina/RN-PB004/2023_H5N1__segment4hemagglutinin_HA_genecompletecds|2023-08-26|4|H5N1|Argentina|Otariabyronia|Argentina|Alphainfluenzavirus|Alphainfluenzavirusinfluenz'
	'PP692235.1|InfluenzaAvirus_A/Calidrisalba/Lima/HA_4/2023_H5N1__segment4hemagglutinin_HA_genecompletecds|2023-04-20|4|H5N1|Peru|Calidrisalba|Peru_Lima|Alphainfluenzavirus|Alphainfluenzavirusinfluenz'
	'PP761738.1|InfluenzaAvirus_A/snowgoose/SouthDakota/22-038501-001-original/2022_H5N1__segment4hemagglutinin_HA_genecompletecds|2022-11-20|4|H5N1|USA|Ansercaerulescens|USA|Alphainfluenzavirus|Alphainfluenzavirusinfluenz'
	'PP801655.1|InfluenzaAvirus_A/commonraven/USA/22-020951-004/2022_H5N1__segment4hemagglutinin_HA_genecompletecds|2022-06-26|4|H5N1|USA|Corvuscorax|USA|Alphainfluenzavirus|Alphainfluenzavirusinfluenz'
	'PP801696.1|InfluenzaAvirus_A/mallard/USA/22-029097-002/2022_H5N1__segment4hemagglutinin_HA_genecompletecds|2022-09-03|4|H5N1|USA|Anasplatyrhynchos|USA|Alphainfluenzavirus|Alphainfluenzavirusinfluenz'
	'PP801703.1|InfluenzaAvirus_A/northernpintail/USA/22-029101-003/2022_H5N1__segment4hemagglutinin_HA_genecompletecds|2022-09-05|4|H5N1|USA|Anasacuta|USA|Alphainfluenzavirus|Alphainfluenzavirusinfluenz'
	'PP801708.1|InfluenzaAvirus_A/green-wingedteal/USA/22-029101-004/2022_H5N1__segment4hemagglutinin_HA_genecompletecds|2022-09-05|4|H5N1|USA|Anascarolinensis|USA|Alphainfluenzavirus|Alphainfluenzavirusinfluenz'
	'PP801715.1|InfluenzaAvirus_A/chicken/USA/22-031261-002/2022_H5N1__segment4hemagglutinin_HA_genecompletecds|2022-09-28|4|H5N1|USA|Gallusgallus|USA|Alphainfluenzavirus|Alphainfluenzavirusinfluenz'
	'PP801722.1|InfluenzaAvirus_A/chicken/USA/22-031261-004/2022_H5N1__segment4hemagglutinin_HA_genecompletecds|2022-09-28|4|H5N1|USA|Gallusgallus|USA|Alphainfluenzavirus|Alphainfluenzavirusinfluenz'
	'PP801727.1|InfluenzaAvirus_A/chicken/USA/22-031261-005/2022_H5N1__segment4hemagglutinin_HA_genecompletecds|2022-09-28|4|H5N1|USA|Gallusgallus|USA|Alphainfluenzavirus|Alphainfluenzavirusinfluenz'
	'PP801741.1|InfluenzaAvirus_A/green-wingedteal/USA/22-031399-018/2022_H5N1__segment4hemagglutinin_HA_genecompletecds|2022-09-02|4|H5N1|USA|Anascarolinensis|USA|Alphainfluenzavirus|Alphainfluenzavirusinfluenz'
	'PP801748.1|InfluenzaAvirus_A/chicken/USA/22-032677-005/2022_H5N1__segment4hemagglutinin_HA_genecompletecds|2022-10-11|4|H5N1|USA|Gallusgallus|USA|Alphainfluenzavirus|Alphainfluenzavirusinfluenz'
	'PP801781.1|InfluenzaAvirus_A/northernpintail/USA/22-034099-001/2022_H5N1__segment4hemagglutinin_HA_genecompletecds|2022-10-05|4|H5N1|USA|Anasacuta|USA|Alphainfluenzavirus|Alphainfluenzavirusinfluenz'
	'PP801792.1|InfluenzaAvirus_A/mallard/USA/22-036139-002/2022_H5N1__segment4hemagglutinin_HA_genecompletecds|2022-11-02|4|H5N1|USA|Anasplatyrhynchos|USA|Alphainfluenzavirus|Alphainfluenzavirusinfluenz'
	'PP801798.1|InfluenzaAvirus_A/mallard/USA/22-036139-016/2022_H5N1__segment4hemagglutinin_HA_genecompletecds|2022-11-02|4|H5N1|USA|Anasplatyrhynchos|USA|Alphainfluenzavirus|Alphainfluenzavirusinfluenz'
	'PP801802.1|InfluenzaAvirus_A/mallard/USA/22-036139-018/2022_H5N1__segment4hemagglutinin_HA_genecompletecds|2022-11-02|4|H5N1|USA|Anasplatyrhynchos|USA|Alphainfluenzavirus|Alphainfluenzavirusinfluenz'
	'PP801810.1|InfluenzaAvirus_A/mallard/USA/22-036139-054/2022_H5N1__segment4hemagglutinin_HA_genecompletecds|2022-11-02|4|H5N1|USA|Anasplatyrhynchos|USA|Alphainfluenzavirus|Alphainfluenzavirusinfluenz'
	'PP801816.1|InfluenzaAvirus_A/mallard/USA/22-036139-057/2022_H5N1__segment4hemagglutinin_HA_genecompletecds|2022-11-02|4|H5N1|USA|Anasplatyrhynchos|USA|Alphainfluenzavirus|Alphainfluenzavirusinfluenz'
	'PP801843.1|InfluenzaAvirus_A/greatblueheron/USA/22-036616-001/2022_H5N1__segment4hemagglutinin_HA_genecompletecds|2022-11-08|4|H5N1|USA|Ardeaherodias|USA|Alphainfluenzavirus|Alphainfluenzavirusinfluenz'
	'PP801863.1|InfluenzaAvirus_A/chicken/USA/22-037940-001/2022_H5N1__segment4hemagglutinin_HA_genecompletecds|2022-11-23|4|H5N1|USA|Gallusgallus|USA|Alphainfluenzavirus|Alphainfluenzavirusinfluenz'
	'PP801974.1|InfluenzaAvirus_A/mallard/USA/IZ22_0788/2022_H5N1__segment4hemagglutinin_HA_genecompletecds|2022-09-30|4|H5N1|USA|Anasplatyrhynchos|USA|Alphainfluenzavirus|Alphainfluenzavirusinfluenz'
	'PP801982.1|InfluenzaAvirus_A/Americanwigeon/USA/22-034097-002/2022_H5N1__segment4hemagglutinin_HA_genecompletecds|2022-10-01|4|H5N1|USA|Marecaamericana|USA|Alphainfluenzavirus|Alphainfluenzavirusinfluenz'
	'PP802022.1|InfluenzaAvirus_A/Canadagoose/USA/22-013831-003/2022_H5N1__segment4hemagglutinin_HA_genecompletecds|2022-04-29|4|H5N1|USA|Brantacanadensis|USA|Alphainfluenzavirus|Alphainfluenzavirusinfluenz'
	'PP802254.1|InfluenzaAvirus_A/cacklinggoose/USA/IZ22_0116/2022_H5N1__segment4hemagglutinin_HA_genecompletecds|2022-09-05|4|H5N1|USA|Brantahutchinsii|USA|Alphainfluenzavirus|Alphainfluenzavirusinfluenz'
	'PP802262.1|InfluenzaAvirus_A/cacklinggoose/USA/IZ22_0117/2022_H5N1__segment4hemagglutinin_HA_genecompletecds|2022-09-05|4|H5N1|USA|Brantahutchinsii|USA|Alphainfluenzavirus|Alphainfluenzavirusinfluenz'
	'PP802270.1|InfluenzaAvirus_A/cacklinggoose/USA/IZ22_0251/2022_H5N1__segment4hemagglutinin_HA_genecompletecds|2022-09-09|4|H5N1|USA|Brantahutchinsii|USA|Alphainfluenzavirus|Alphainfluenzavirusinfluenz'
	'PP802278.1|InfluenzaAvirus_A/cacklinggoose/USA/IZ22_0787/2022_H5N1__segment4hemagglutinin_HA_genecompletecds|2022-09-30|4|H5N1|USA|Brantahutchinsii|USA|Alphainfluenzavirus|Alphainfluenzavirusinfluenz'
	'PP802310.1|InfluenzaAvirus_A/chicken/USA/22-031261-003/2022_H5N1__segment4hemagglutinin_HA_genecompletecds|2022-09-28|4|H5N1|USA|Gallusgallus|USA|Alphainfluenzavirus|Alphainfluenzavirusinfluenz'
	'PP802318.1|InfluenzaAvirus_A/chicken/USA/22-032677-003/2022_H5N1__segment4hemagglutinin_HA_genecompletecds|2022-10-11|4|H5N1|USA|Gallusgallus|USA|Alphainfluenzavirus|Alphainfluenzavirusinfluenz'
	'PP802350.1|InfluenzaAvirus_A/commonraven/USA/22-022817-001/2022_H5N1__segment4hemagglutinin_HA_genecompletecds|2022-07-20|4|H5N1|USA|Corvuscorax|USA|Alphainfluenzavirus|Alphainfluenzavirusinfluenz'
	'PP802390.1|InfluenzaAvirus_A/domesticturkey/USA/22-032677-001/2022_H5N1__segment4hemagglutinin_HA_genecompletecds|2022-10-11|4|H5N1|USA|Meleagrisgallopavo|USA|Alphainfluenzavirus|Alphainfluenzavirusinfluenz'
	'PP802398.1|InfluenzaAvirus_A/domesticturkey/USA/22-032677-004/2022_H5N1__segment4hemagglutinin_HA_genecompletecds|2022-10-11|4|H5N1|USA|Meleagrisgallopavo|USA|Alphainfluenzavirus|Alphainfluenzavirusinfluenz'
	'PP802406.1|InfluenzaAvirus_A/domesticturkey/USA/22-032677-006/2022_H5N1__segment4hemagglutinin_HA_genecompletecds|2022-10-11|4|H5N1|USA|Meleagrisgallopavo|USA|Alphainfluenzavirus|Alphainfluenzavirusinfluenz'
	'PP802518.1|InfluenzaAvirus_A/green-wingedteal/USA/22-031399-019/2022_H5N1__segment4hemagglutinin_HA_genecompletecds|2022-09-02|4|H5N1|USA|Anascarolinensis|USA|Alphainfluenzavirus|Alphainfluenzavirusinfluenz'
	'PP802622.1|InfluenzaAvirus_A/mallard/USA/22-036139-048/2022_H5N1__segment4hemagglutinin_HA_genecompletecds|2022-11-02|4|H5N1|USA|Anasplatyrhynchos|USA|Alphainfluenzavirus|Alphainfluenzavirusinfluenz'
	'PP802654.1|InfluenzaAvirus_A/mallard/USA/IZ22_0392/2022_H5N1__segment4hemagglutinin_HA_genecompletecds|2022-09-16|4|H5N1|USA|Anasplatyrhynchos|USA|Alphainfluenzavirus|Alphainfluenzavirusinfluenz'
	'PP802662.1|InfluenzaAvirus_A/mallard/USA/IZ22_0766/2022_H5N1__segment4hemagglutinin_HA_genecompletecds|2022-09-30|4|H5N1|USA|Anasplatyrhynchos|USA|Alphainfluenzavirus|Alphainfluenzavirusinfluenz'
	'PP802670.1|InfluenzaAvirus_A/mallard/USA/IZ22_0791/2022_H5N1__segment4hemagglutinin_HA_genecompletecds|2022-09-30|4|H5N1|USA|Anasplatyrhynchos|USA|Alphainfluenzavirus|Alphainfluenzavirusinfluenz'
	'PP802678.1|InfluenzaAvirus_A/mallard/USA/IZ22_0879/2022_H5N1__segment4hemagglutinin_HA_genecompletecds|2022-10-09|4|H5N1|USA|Anasplatyrhynchos|USA|Alphainfluenzavirus|Alphainfluenzavirusinfluenz'
	'PP802686.1|InfluenzaAvirus_A/mallard/USA/IZ22_0894/2022_H5N1__segment4hemagglutinin_HA_genecompletecds|2022-10-14|4|H5N1|USA|Anasplatyrhynchos|USA|Alphainfluenzavirus|Alphainfluenzavirusinfluenz'
	'PP802702.1|InfluenzaAvirus_A/northernpintail/USA/22-031399-012/2022_H5N1__segment4hemagglutinin_HA_genecompletecds|2022-09-02|4|H5N1|USA|Anasacuta|USA|Alphainfluenzavirus|Alphainfluenzavirusinfluenz'
	'PP802710.1|InfluenzaAvirus_A/northernpintail/USA/22-031399-015/2022_H5N1__segment4hemagglutinin_HA_genecompletecds|2022-09-02|4|H5N1|USA|Anasacuta|USA|Alphainfluenzavirus|Alphainfluenzavirusinfluenz'
	'PQ002146.1|InfluenzaAvirus_A/Southernelephantseal/PeninsulaValdes/HA_CH-PD032_brain/2023_H5N1__segment4hemagglutinin_HA_genecompletecds|2023-10-10|4|H5N1|Argentina|Miroungaleonina|Argentina_ChubutPeninsulaValdes|Alphainfluenzavirus|'
	'PQ113953.1|InfluenzaAvirus_A/SouthernElephantSeal/SouthGeorgiaandtheSouthSandwichIslands/24/2023_H5N1__segment4hemagglutinin_HA_genecompletecds|2023-12-09|4|H5N1|SouthGeorgiaandtheSouthSandwichIslands|Miroungaleonina|SouthGe'
	'PQ113961.1|InfluenzaAvirus_A/KelpGull/SouthGeorgiaandtheSouthSandwichIslands/32/2023_H5N1__segment4hemagglutinin_HA_genecompletecds|2023-11-03|4|H5N1|SouthGeorgiaandtheSouthSandwichIslands|Larusdominicanus|SouthGeorgiaandt'
	'PQ113969.1|InfluenzaAvirus_A/AntarcticTern/SouthGeorgiaandtheSouthSandwichIslands/40/2023_H5N1__segment4hemagglutinin_HA_genecompletecds|2023-12-06|4|H5N1|SouthGeorgiaandtheSouthSandwichIslands|Sternavittata|SouthGeorgiaand'
	'PQ113977.1|InfluenzaAvirus_A/BrownSkua/SouthGeorgiaandtheSouthSandwichIslands/48/2023_H5N1__segment4hemagglutinin_HA_genecompletecds|2023-10-31|4|H5N1|SouthGeorgiaandtheSouthSandwichIslands|Stercorariuslonnbergi|SouthGeorgia'
	'PQ113985.1|InfluenzaAvirus_A/KelpGull/SouthGeorgiaandtheSouthSandwichIslands/56/2023_H5N1__segment4hemagglutinin_HA_genecompletecds|2023-10-31|4|H5N1|SouthGeorgiaandtheSouthSandwichIslands|Larusdominicanus|SouthGeorgiaandt'
	'PQ113993.1|InfluenzaAvirus_A/BrownSkua/SouthGeorgiaandtheSouthSandwichIslands/64/2023_H5N1__segment4hemagglutinin_HA_genecompletecds|2023-10-31|4|H5N1|SouthGeorgiaandtheSouthSandwichIslands|Stercorariuslonnbergi|SouthGeorgia'
	'PQ114017.1|InfluenzaAvirus_A/SouthGeorgiaShag/SouthGeorgiaandtheSouthSandwichIslands/88/2023_H5N1__segment4hemagglutinin_HA_genecompletecds|2023-11-27|4|H5N1|SouthGeorgiaandtheSouthSandwichIslands|Leucocarbogeorgianus|SouthG'
	'PQ114025.1|InfluenzaAvirus_A/BrownSkua/SouthGeorgiaandtheSouthSandwichIslands/96/2023_H5N1__segment4hemagglutinin_HA_genecompletecds|2023-10-30|4|H5N1|SouthGeorgiaandtheSouthSandwichIslands|Stercorariuslonnbergi|SouthGeorgia'
	'PQ114033.1|InfluenzaAvirus_A/BrownSkua/SouthGeorgiaandtheSouthSandwichIslands/104/2023_H5N1__segment4hemagglutinin_HA_genecompletecds|2023-11-15|4|H5N1|SouthGeorgiaandtheSouthSandwichIslands|Stercorariuslonnbergi|SouthGeorgi'
	'PQ114073.1|InfluenzaAvirus_A/BrownSkua/SouthGeorgiaandtheSouthSandwichIslands/144/2023_H5N1__segment4hemagglutinin_HA_genecompletecds|2023-11-11|4|H5N1|SouthGeorgiaandtheSouthSandwichIslands|Stercorariuslonnbergi|SouthGeorgi'
	'PQ114081.1|InfluenzaAvirus_A/KelpGull/SouthGeorgiaandtheSouthSandwichIslands/152/2023_H5N1__segment4hemagglutinin_HA_genecompletecds|2023-10-30|4|H5N1|SouthGeorgiaandtheSouthSandwichIslands|Larusdominicanus|SouthGeorgiaandt'
	'PQ129506.1|InfluenzaAvirus_A/BrownSkua/SouthGeorgiaandtheSouthSandwichIslands/8/2023_H5N1__segment4hemagglutinin_HA_genecompletecds|2023-10-08|4|H5N1|SouthGeorgiaandtheSouthSandwichIslands|Stercorariuslonnbergi|SouthGeorgiaa'
	'PQ129514.1|InfluenzaAvirus_A/BrownSkua/SouthGeorgiaandtheSouthSandwichIslands/16/2023_H5N1__segment4hemagglutinin_HA_genecompletecds|2023-10-08|4|H5N1|SouthGeorgiaandtheSouthSandwichIslands|Stercorariuslonnbergi|SouthGeorgia'
	'PQ304566.1|InfluenzaAvirus_A/Southpolarskua/Antarctica/INACH-UC-UCHILE-SKU5L/2024_H5N1__segment4hemagglutinin_HA_genecompletecds|2024-03-03|4|H5N1|Chile|Stercorariusmaccormicki|Chile|Alphainfluenzavirus|Alphainfluenzavirusinfluenz'
	'PQ701225.1|InfluenzaAvirus_A/AmericanBlue-wingedteal/MN/22-029882-002-original/2022_H5N1__segment4hemagglutinin_HA_genecompletecds|2022-09-11|4|H5N1|USA||USA_MN|Alphainfluenzavirus|Alphainfluenzavirusinfluenz'
	'PQ701297.1|InfluenzaAvirus_A/AmericanBlue-wingedteal/OK/22-032994-002-original/2022_H5N1__segment4hemagglutinin_HA_genecompletecds|2022-10-10|4|H5N1|USA||USA_OK|Alphainfluenzavirus|Alphainfluenzavirusinfluenz'
	'PQ701305.1|InfluenzaAvirus_A/AmericanBlue-wingedteal/TX/22-029888-002-original/2022_H5N1__segment4hemagglutinin_HA_genecompletecds|2022-09-11|4|H5N1|USA||USA_TX|Alphainfluenzavirus|Alphainfluenzavirusinfluenz'
	'PQ701313.1|InfluenzaAvirus_A/AmericanBlue-wingedteal/TX/22-036754-004-original-repeat/2022_H5N1__segment4hemagglutinin_HA_genecompletecds|2022-11-06|4|H5N1|USA||USA_TX|Alphainfluenzavirus|Alphainfluenzavirusinfluenz'
	'PQ701329.1|InfluenzaAvirus_A/AmericanblackDuck/VA/22-038573-010-original/2022_H5N1__segment4hemagglutinin_HA_genecompletecds|2022-11-19|4|H5N1|USA|Anasrubripes|USA_VA|Alphainfluenzavirus|Alphainfluenzavirusinfluenz'
	'PQ701569.1|InfluenzaAvirus_A/Americancrow/OR/23-002234-001-original/2022_H5N1__segment4hemagglutinin_HA_genecompletecds|2022-11-16|4|H5N1|USA|Corvusbrachyrhynchos|USA_OR|Alphainfluenzavirus|Alphainfluenzavirusinfluenz'
	'PQ701633.1|InfluenzaAvirus_A/Americangreen-wingedteal/AK/22-029101-004-original/2022_H5N1__segment4hemagglutinin_HA_genecompletecds|2022-09-05|4|H5N1|USA|Anascarolinensis|USA_AK|Alphainfluenzavirus|Alphainfluenzavirusinfluenz'
	'PQ701649.1|InfluenzaAvirus_A/Americangreen-wingedteal/AK/22-039438-007-original/2022_H5N1__segment4hemagglutinin_HA_genecompletecds|2022-09-07|4|H5N1|USA|Anascarolinensis|USA_AK|Alphainfluenzavirus|Alphainfluenzavirusinfluenz'
	'PQ701665.1|InfluenzaAvirus_A/Americangreen-wingedteal/CA/23-005876-017-original/2022_H5N1__segment4hemagglutinin_HA_genecompletecds|2022-10-23|4|H5N1|USA|Anascarolinensis|USA_CA|Alphainfluenzavirus|Alphainfluenzavirusinfluenz'
	'PQ701697.1|InfluenzaAvirus_A/Americangreen-wingedteal/IA/22-034928-001-original-repeat2/2022_H5N1__segment4hemagglutinin_HA_genecompletecds|2022-10-16|4|H5N1|USA|Anascarolinensis|USA_IA|Alphainfluenzavirus|Alphainfluenzavirusinfluenz'
	'PQ701705.1|InfluenzaAvirus_A/Americangreen-wingedteal/ID/22-034533-007-original-repeat2/2022_H5N1__segment4hemagglutinin_HA_genecompletecds|2022-10-01|4|H5N1|USA|Anascarolinensis|USA_ID|Alphainfluenzavirus|Alphainfluenzavirusinfluenz'
	'PQ701745.1|InfluenzaAvirus_A/Americangreen-wingedteal/MN/23-013078-030-original/2022_H5N1__segment4hemagglutinin_HA_genecompletecds|2022-09-17|4|H5N1|USA|Anascarolinensis|USA_MN|Alphainfluenzavirus|Alphainfluenzavirusinfluenz'
	'PQ701793.1|InfluenzaAvirus_A/Americangreen-wingedteal/ND/22-032267-001-original-repeat/2022_H5N1__segment4hemagglutinin_HA_genecompletecds|2022-10-01|4|H5N1|USA|Anascarolinensis|USA_ND|Alphainfluenzavirus|Alphainfluenzavirusinfluenz'
	'PQ701809.1|InfluenzaAvirus_A/Americangreen-wingedteal/NY/22-033592-029-original/2022_H5N1__segment4hemagglutinin_HA_genecompletecds|2022-10-15|4|H5N1|USA|Anascarolinensis|USA_NY|Alphainfluenzavirus|Alphainfluenzavirusinfluenz'
	'PQ701833.1|InfluenzaAvirus_A/Americangreen-wingedteal/OR/22-037268-011-original/2022_H5N1__segment4hemagglutinin_HA_genecompletecds|2022-11-12|4|H5N1|USA|Anascarolinensis|USA_OR|Alphainfluenzavirus|Alphainfluenzavirusinfluenz'
	'PQ701953.1|InfluenzaAvirus_A/AmericanwhitePelican/CA/22-035596-001-original/2022_H5N1__segment4hemagglutinin_HA_genecompletecds|2022-10-27|4|H5N1|USA|Pelecanuserythrorhynchos|USA_CA|Alphainfluenzavirus|Alphainfluenzavirusinfluenz'
	'PQ702113.1|InfluenzaAvirus_A/AmericanwhitePelican/ND/22-032266-001-original-repeat/2022_H5N1__segment4hemagglutinin_HA_genecompletecds|2022-09-28|4|H5N1|USA|Pelecanuserythrorhynchos|USA_ND|Alphainfluenzavirus|Alphainfluenzavirusinfluen'
	'PQ702161.1|InfluenzaAvirus_A/AmericanwhitePelican/UT/22-032952-010-original/2022_H5N1__segment4hemagglutinin_HA_genecompletecds|2022-10-13|4|H5N1|USA|Pelecanuserythrorhynchos|USA_UT|Alphainfluenzavirus|Alphainfluenzavirusinfluenz'
	'PQ702273.1|InfluenzaAvirus_A/Americanwigeon/CA/23-001148-019-original/2022_H5N1__segment4hemagglutinin_HA_genecompletecds|2022-10-22|4|H5N1|USA|Marecaamericana|USA_CA|Alphainfluenzavirus|Alphainfluenzavirusinfluenz'
	'PQ702289.1|InfluenzaAvirus_A/Americanwigeon/ID/22-036873-001-original/2022_H5N1__segment4hemagglutinin_HA_genecompletecds|2022-10-26|4|H5N1|USA|Marecaamericana|USA_ID|Alphainfluenzavirus|Alphainfluenzavirusinfluenz'
	'PQ702297.1|InfluenzaAvirus_A/Americanwigeon/ID/22-039598-001-original/2022_H5N1__segment4hemagglutinin_HA_genecompletecds|2022-11-23|4|H5N1|USA|Marecaamericana|USA_ID|Alphainfluenzavirus|Alphainfluenzavirusinfluenz'
	'PQ702337.1|InfluenzaAvirus_A/Americanwigeon/OH/22-034080-032-original/2022_H5N1__segment4hemagglutinin_HA_genecompletecds|2022-10-15|4|H5N1|USA|Marecaamericana|USA_OH|Alphainfluenzavirus|Alphainfluenzavirusinfluenz'
	'PQ702353.1|InfluenzaAvirus_A/Americanwigeon/OR/22-033876-004-original/2022_H5N1__segment4hemagglutinin_HA_genecompletecds|2022-10-15|4|H5N1|USA|Marecaamericana|USA_OR|Alphainfluenzavirus|Alphainfluenzavirusinfluenz'
	'PQ702361.1|InfluenzaAvirus_A/Americanwigeon/OR/22-033876-019-original/2022_H5N1__segment4hemagglutinin_HA_genecompletecds|2022-10-15|4|H5N1|USA|Marecaamericana|USA_OR|Alphainfluenzavirus|Alphainfluenzavirusinfluenz'
	'PQ702369.1|InfluenzaAvirus_A/Americanwigeon/OR/22-033877-003-original/2022_H5N1__segment4hemagglutinin_HA_genecompletecds|2022-10-16|4|H5N1|USA|Marecaamericana|USA_OR|Alphainfluenzavirus|Alphainfluenzavirusinfluenz'
	'PQ702377.1|InfluenzaAvirus_A/Americanwigeon/OR/22-033877-019-original-repeat2/2022_H5N1__segment4hemagglutinin_HA_genecompletecds|2022-10-16|4|H5N1|USA|Marecaamericana|USA_OR|Alphainfluenzavirus|Alphainfluenzavirusinfluenz'
	'PQ702385.1|InfluenzaAvirus_A/Americanwigeon/OR/22-034677-053-original-repeat2/2022_H5N1__segment4hemagglutinin_HA_genecompletecds|2022-10-08|4|H5N1|USA|Marecaamericana|USA_OR|Alphainfluenzavirus|Alphainfluenzavirusinfluenz'
	'PQ702393.1|InfluenzaAvirus_A/Americanwigeon/OR/22-034677-056-original-repeat2/2022_H5N1__segment4hemagglutinin_HA_genecompletecds|2022-10-08|4|H5N1|USA|Marecaamericana|USA_OR|Alphainfluenzavirus|Alphainfluenzavirusinfluenz'
	'PQ702401.1|InfluenzaAvirus_A/Americanwigeon/OR/22-035736-015-original/2022_H5N1__segment4hemagglutinin_HA_genecompletecds|2022-10-27|4|H5N1|USA|Marecaamericana|USA_OR|Alphainfluenzavirus|Alphainfluenzavirusinfluenz'
	'PQ702409.1|InfluenzaAvirus_A/Americanwigeon/OR/22-036880-012-original/2022_H5N1__segment4hemagglutinin_HA_genecompletecds|2022-11-07|4|H5N1|USA|Marecaamericana|USA_OR|Alphainfluenzavirus|Alphainfluenzavirusinfluenz'
	'PQ702449.1|InfluenzaAvirus_A/Americanwigeon/TX/22-036753-014-original-repeat/2022_H5N1__segment4hemagglutinin_HA_genecompletecds|2022-11-05|4|H5N1|USA|Marecaamericana|USA_TX|Alphainfluenzavirus|Alphainfluenzavirusinfluenz'
	'PQ702457.1|InfluenzaAvirus_A/Americanwigeon/TX/22-036753-025-original-repeat/2022_H5N1__segment4hemagglutinin_HA_genecompletecds|2022-11-05|4|H5N1|USA|Marecaamericana|USA_TX|Alphainfluenzavirus|Alphainfluenzavirusinfluenz'
	'PQ702465.1|InfluenzaAvirus_A/Americanwigeon/TX/22-036753-038-original-repeat/2022_H5N1__segment4hemagglutinin_HA_genecompletecds|2022-11-05|4|H5N1|USA|Marecaamericana|USA_TX|Alphainfluenzavirus|Alphainfluenzavirusinfluenz'
	'PQ702473.1|InfluenzaAvirus_A/Americanwigeon/TX/22-036753-056-original-repeat/2022_H5N1__segment4hemagglutinin_HA_genecompletecds|2022-11-05|4|H5N1|USA|Marecaamericana|USA_TX|Alphainfluenzavirus|Alphainfluenzavirusinfluenz'
	'PQ702513.1|InfluenzaAvirus_A/Arctictern/AK/22-020952-002-original/2022_H5N1__segment4hemagglutinin_HA_genecompletecds|2022-07-22|4|H5N1|USA|Sternaparadisaea|USA_AK|Alphainfluenzavirus|Alphainfluenzavirusinfluenz'
	'PQ702529.1|InfluenzaAvirus_A/Baldeagle/AK/22-014971-001-original/2022_H5N1__segment4hemagglutinin_HA_genecompletecds|2022-05-09|4|H5N1|USA|Haliaeetusleucocephalus|USA_AK|Alphainfluenzavirus|Alphainfluenzavirusinfluenz'
	'PQ702593.1|InfluenzaAvirus_A/Baldeagle/AK/22-016934-004-original/2022_H5N1__segment4hemagglutinin_HA_genecompletecds|2022-05-22|4|H5N1|USA|Haliaeetusleucocephalus|USA_AK|Alphainfluenzavirus|Alphainfluenzavirusinfluenz'
	'PQ703625.1|InfluenzaAvirus_A/Baldeagle/nan/23-029035-005-original/2022_H5N1__segment4hemagglutinin_HA_genecompletecds|2022-11-22|4|H5N1|USA|Haliaeetusleucocephalus|USA_nan|Alphainfluenzavirus|Alphainfluenzavirusinfluenz'
	'PQ703713.1|InfluenzaAvirus_A/BlackSwan/CA/22-032922-001-original/2022_H5N1__segment4hemagglutinin_HA_genecompletecds|2022-10-12|4|H5N1|USA|Cygnusatratus|USA_CA|Alphainfluenzavirus|Alphainfluenzavirusinfluenz'
	'PQ705609.1|InfluenzaAvirus_A/Blackbrant/AK/22-017953-001-original/2022_H5N1__segment4hemagglutinin_HA_genecompletecds|2022-06-06|4|H5N1|USA||USA_AK|Alphainfluenzavirus|Alphainfluenzavirusinfluenz'
	'PQ705617.1|InfluenzaAvirus_A/Blackbrant/AK/22-017953-002-original/2022_H5N1__segment4hemagglutinin_HA_genecompletecds|2022-06-06|4|H5N1|USA||USA_AK|Alphainfluenzavirus|Alphainfluenzavirusinfluenz'
	'PQ705633.1|InfluenzaAvirus_A/Blackbrant/AK/22-023553-002-original/2022_H5N1__segment4hemagglutinin_HA_genecompletecds|2022-06-22|4|H5N1|USA||USA_AK|Alphainfluenzavirus|Alphainfluenzavirusinfluenz'
	'PQ705697.1|InfluenzaAvirus_A/Blue-wingedteal/IA/22-034304-005-original-repeat2/2022_H5N1__segment4hemagglutinin_HA_genecompletecds|2022-10-22|4|H5N1|USA|Spatuladiscors|USA_IA|Alphainfluenzavirus|Alphainfluenzavirusinfluenz'
	'PQ705713.1|InfluenzaAvirus_A/Blue-wingedteal/IN/22-034829-003-original-repeat2/2022_H5N1__segment4hemagglutinin_HA_genecompletecds|2022-10-28|4|H5N1|USA|Spatuladiscors|USA_IN|Alphainfluenzavirus|Alphainfluenzavirusinfluenz'
	'PQ705753.1|InfluenzaAvirus_A/Blue-wingedteal/LA/22-033477-002-original/2022_H5N1__segment4hemagglutinin_HA_genecompletecds|2022-09-20|4|H5N1|USA|Spatuladiscors|USA_LA|Alphainfluenzavirus|Alphainfluenzavirusinfluenz'
	'PQ705761.1|InfluenzaAvirus_A/Blue-wingedteal/LA/22-033477-003-original/2022_H5N1__segment4hemagglutinin_HA_genecompletecds|2022-09-20|4|H5N1|USA|Spatuladiscors|USA_LA|Alphainfluenzavirus|Alphainfluenzavirusinfluenz'
	'PQ705769.1|InfluenzaAvirus_A/Blue-wingedteal/LA/22-033477-004-original/2022_H5N1__segment4hemagglutinin_HA_genecompletecds|2022-09-23|4|H5N1|USA|Spatuladiscors|USA_LA|Alphainfluenzavirus|Alphainfluenzavirusinfluenz'
	'PQ705777.1|InfluenzaAvirus_A/Blue-wingedteal/LA/22-033477-005-original/2022_H5N1__segment4hemagglutinin_HA_genecompletecds|2022-09-23|4|H5N1|USA|Spatuladiscors|USA_LA|Alphainfluenzavirus|Alphainfluenzavirusinfluenz'
	'PQ705785.1|InfluenzaAvirus_A/Blue-wingedteal/LA/22-033477-008-original/2022_H5N1__segment4hemagglutinin_HA_genecompletecds|2022-09-23|4|H5N1|USA|Spatuladiscors|USA_LA|Alphainfluenzavirus|Alphainfluenzavirusinfluenz'
	'PQ705793.1|InfluenzaAvirus_A/Blue-wingedteal/LA/22-033477-009-original/2022_H5N1__segment4hemagglutinin_HA_genecompletecds|2022-09-23|4|H5N1|USA|Spatuladiscors|USA_LA|Alphainfluenzavirus|Alphainfluenzavirusinfluenz'
	'PQ705817.1|InfluenzaAvirus_A/Blue-wingedteal/LA/22-033477-013-original/2022_H5N1__segment4hemagglutinin_HA_genecompletecds|2022-09-23|4|H5N1|USA|Spatuladiscors|USA_LA|Alphainfluenzavirus|Alphainfluenzavirusinfluenz'
	'PQ705825.1|InfluenzaAvirus_A/Blue-wingedteal/LA/22-033477-014-original/2022_H5N1__segment4hemagglutinin_HA_genecompletecds|2022-09-23|4|H5N1|USA|Spatuladiscors|USA_LA|Alphainfluenzavirus|Alphainfluenzavirusinfluenz'
	'PQ705841.1|InfluenzaAvirus_A/Blue-wingedteal/LA/22-033477-019-original/2022_H5N1__segment4hemagglutinin_HA_genecompletecds|2022-09-23|4|H5N1|USA|Spatuladiscors|USA_LA|Alphainfluenzavirus|Alphainfluenzavirusinfluenz'
	'PQ705849.1|InfluenzaAvirus_A/Blue-wingedteal/LA/22-033477-020-original/2022_H5N1__segment4hemagglutinin_HA_genecompletecds|2022-09-23|4|H5N1|USA|Spatuladiscors|USA_LA|Alphainfluenzavirus|Alphainfluenzavirusinfluenz'
	'PQ705865.1|InfluenzaAvirus_A/Blue-wingedteal/LA/23-013080-002-original/2022_H5N1__segment4hemagglutinin_HA_genecompletecds|2022-09-23|4|H5N1|USA|Spatuladiscors|USA_LA|Alphainfluenzavirus|Alphainfluenzavirusinfluenz'
	'PQ705873.1|InfluenzaAvirus_A/Blue-wingedteal/LA/23-013080-004-original/2022_H5N1__segment4hemagglutinin_HA_genecompletecds|2022-09-23|4|H5N1|USA|Spatuladiscors|USA_LA|Alphainfluenzavirus|Alphainfluenzavirusinfluenz'
	'PQ705881.1|InfluenzaAvirus_A/Blue-wingedteal/LA/23-013080-005-original/2022_H5N1__segment4hemagglutinin_HA_genecompletecds|2022-09-23|4|H5N1|USA|Spatuladiscors|USA_LA|Alphainfluenzavirus|Alphainfluenzavirusinfluenz'
	'PQ705889.1|InfluenzaAvirus_A/Blue-wingedteal/LA/23-013080-006-original/2022_H5N1__segment4hemagglutinin_HA_genecompletecds|2022-09-23|4|H5N1|USA|Spatuladiscors|USA_LA|Alphainfluenzavirus|Alphainfluenzavirusinfluenz'
	'PQ705897.1|InfluenzaAvirus_A/Blue-wingedteal/LA/23-013080-007-original/2022_H5N1__segment4hemagglutinin_HA_genecompletecds|2022-09-23|4|H5N1|USA|Spatuladiscors|USA_LA|Alphainfluenzavirus|Alphainfluenzavirusinfluenz'
	'PQ705913.1|InfluenzaAvirus_A/Blue-wingedteal/LA/23-013080-009-original/2022_H5N1__segment4hemagglutinin_HA_genecompletecds|2022-09-23|4|H5N1|USA|Spatuladiscors|USA_LA|Alphainfluenzavirus|Alphainfluenzavirusinfluenz'
	'PQ705921.1|InfluenzaAvirus_A/Blue-wingedteal/LA/23-013080-010-original/2022_H5N1__segment4hemagglutinin_HA_genecompletecds|2022-09-23|4|H5N1|USA|Spatuladiscors|USA_LA|Alphainfluenzavirus|Alphainfluenzavirusinfluenz'
	'PQ705937.1|InfluenzaAvirus_A/Blue-wingedteal/MN/22-030423-014-original-repeat/2022_H5N1__segment4hemagglutinin_HA_genecompletecds|2022-09-10|4|H5N1|USA|Spatuladiscors|USA_MN|Alphainfluenzavirus|Alphainfluenzavirusinfluenz'
	'PQ705945.1|InfluenzaAvirus_A/Blue-wingedteal/MN/22-030423-022-original-repeat/2022_H5N1__segment4hemagglutinin_HA_genecompletecds|2022-09-10|4|H5N1|USA|Spatuladiscors|USA_MN|Alphainfluenzavirus|Alphainfluenzavirusinfluenz'
	'PQ705953.1|InfluenzaAvirus_A/Blue-wingedteal/MN/22-030423-047-original/2022_H5N1__segment4hemagglutinin_HA_genecompletecds|2022-09-11|4|H5N1|USA|Spatuladiscors|USA_MN|Alphainfluenzavirus|Alphainfluenzavirusinfluenz'
	'PQ706017.1|InfluenzaAvirus_A/Blue-wingedteal/MN/23-005533-005-original/2022_H5N1__segment4hemagglutinin_HA_genecompletecds|2022-09-15|4|H5N1|USA|Spatuladiscors|USA_MN|Alphainfluenzavirus|Alphainfluenzavirusinfluenz'
	'PQ706121.1|InfluenzaAvirus_A/Blue-wingedteal/MN/23-005533-021-original/2022_H5N1__segment4hemagglutinin_HA_genecompletecds|2022-09-15|4|H5N1|USA|Spatuladiscors|USA_MN|Alphainfluenzavirus|Alphainfluenzavirusinfluenz'
	'PQ706161.1|InfluenzaAvirus_A/Blue-wingedteal/MN/23-005533-030-original/2022_H5N1__segment4hemagglutinin_HA_genecompletecds|2022-09-16|4|H5N1|USA|Spatuladiscors|USA_MN|Alphainfluenzavirus|Alphainfluenzavirusinfluenz'
	'PQ706169.1|InfluenzaAvirus_A/Blue-wingedteal/MN/23-005533-031-original/2022_H5N1__segment4hemagglutinin_HA_genecompletecds|2022-09-16|4|H5N1|USA|Spatuladiscors|USA_MN|Alphainfluenzavirus|Alphainfluenzavirusinfluenz'
	'PQ706177.1|InfluenzaAvirus_A/Blue-wingedteal/MN/23-005533-034-original/2022_H5N1__segment4hemagglutinin_HA_genecompletecds|2022-09-16|4|H5N1|USA|Spatuladiscors|USA_MN|Alphainfluenzavirus|Alphainfluenzavirusinfluenz'
	'PQ706193.1|InfluenzaAvirus_A/Blue-wingedteal/MN/23-013078-004-original/2022_H5N1__segment4hemagglutinin_HA_genecompletecds|2022-09-13|4|H5N1|USA|Spatuladiscors|USA_MN|Alphainfluenzavirus|Alphainfluenzavirusinfluenz'
	'PQ706209.1|InfluenzaAvirus_A/Blue-wingedteal/MN/23-013078-009-original/2022_H5N1__segment4hemagglutinin_HA_genecompletecds|2022-09-14|4|H5N1|USA|Spatuladiscors|USA_MN|Alphainfluenzavirus|Alphainfluenzavirusinfluenz'
	'PQ706249.1|InfluenzaAvirus_A/Blue-wingedteal/MN/23-013078-018-original/2022_H5N1__segment4hemagglutinin_HA_genecompletecds|2022-09-14|4|H5N1|USA|Spatuladiscors|USA_MN|Alphainfluenzavirus|Alphainfluenzavirusinfluenz'
	'PQ706281.1|InfluenzaAvirus_A/Blue-wingedteal/MN/23-013078-022-original/2022_H5N1__segment4hemagglutinin_HA_genecompletecds|2022-09-14|4|H5N1|USA|Spatuladiscors|USA_MN|Alphainfluenzavirus|Alphainfluenzavirusinfluenz'
	'PQ706289.1|InfluenzaAvirus_A/Blue-wingedteal/MN/23-013078-024-original/2022_H5N1__segment4hemagglutinin_HA_genecompletecds|2022-09-14|4|H5N1|USA|Spatuladiscors|USA_MN|Alphainfluenzavirus|Alphainfluenzavirusinfluenz'
	'PQ706297.1|InfluenzaAvirus_A/Blue-wingedteal/MN/23-013078-025-original/2022_H5N1__segment4hemagglutinin_HA_genecompletecds|2022-09-14|4|H5N1|USA|Spatuladiscors|USA_MN|Alphainfluenzavirus|Alphainfluenzavirusinfluenz'
	'PQ706313.1|InfluenzaAvirus_A/Blue-wingedteal/MT/22-031163-004-original-repeat/2022_H5N1__segment4hemagglutinin_HA_genecompletecds|2022-09-24|4|H5N1|USA|Spatuladiscors|USA_MT|Alphainfluenzavirus|Alphainfluenzavirusinfluenz'
	'PQ706329.1|InfluenzaAvirus_A/Blue-wingedteal/OK/22-029332-001-original/2022_H5N1__segment4hemagglutinin_HA_genecompletecds|2022-09-10|4|H5N1|USA|Spatuladiscors|USA_OK|Alphainfluenzavirus|Alphainfluenzavirusinfluenz'
	'PQ706337.1|InfluenzaAvirus_A/Blue-wingedteal/OK/22-029332-004-original/2022_H5N1__segment4hemagglutinin_HA_genecompletecds|2022-09-10|4|H5N1|USA|Spatuladiscors|USA_OK|Alphainfluenzavirus|Alphainfluenzavirusinfluenz'
	'PQ706345.1|InfluenzaAvirus_A/Blue-wingedteal/OK/22-029332-005-original/2022_H5N1__segment4hemagglutinin_HA_genecompletecds|2022-09-10|4|H5N1|USA|Spatuladiscors|USA_OK|Alphainfluenzavirus|Alphainfluenzavirusinfluenz'
	'PQ706353.1|InfluenzaAvirus_A/Blue-wingedteal/OK/22-029332-006-original/2022_H5N1__segment4hemagglutinin_HA_genecompletecds|2022-09-10|4|H5N1|USA|Spatuladiscors|USA_OK|Alphainfluenzavirus|Alphainfluenzavirusinfluenz'
	'PQ706361.1|InfluenzaAvirus_A/Blue-wingedteal/OK/22-029332-008-original/2022_H5N1__segment4hemagglutinin_HA_genecompletecds|2022-09-10|4|H5N1|USA|Spatuladiscors|USA_OK|Alphainfluenzavirus|Alphainfluenzavirusinfluenz'
	'PQ706369.1|InfluenzaAvirus_A/Blue-wingedteal/OK/22-029332-011-original/2022_H5N1__segment4hemagglutinin_HA_genecompletecds|2022-09-10|4|H5N1|USA|Spatuladiscors|USA_OK|Alphainfluenzavirus|Alphainfluenzavirusinfluenz'
	'PQ706377.1|InfluenzaAvirus_A/Blue-wingedteal/OK/22-029332-018-original/2022_H5N1__segment4hemagglutinin_HA_genecompletecds|2022-09-10|4|H5N1|USA|Spatuladiscors|USA_OK|Alphainfluenzavirus|Alphainfluenzavirusinfluenz'
	'PQ706385.1|InfluenzaAvirus_A/Blue-wingedteal/OK/22-029332-019-original/2022_H5N1__segment4hemagglutinin_HA_genecompletecds|2022-09-10|4|H5N1|USA|Spatuladiscors|USA_OK|Alphainfluenzavirus|Alphainfluenzavirusinfluenz'
	'PQ706393.1|InfluenzaAvirus_A/Blue-wingedteal/OK/22-029332-023-original/2022_H5N1__segment4hemagglutinin_HA_genecompletecds|2022-09-10|4|H5N1|USA|Spatuladiscors|USA_OK|Alphainfluenzavirus|Alphainfluenzavirusinfluenz'
	'PQ706417.1|InfluenzaAvirus_A/Blue-wingedteal/OK/22-029332-034-original/2022_H5N1__segment4hemagglutinin_HA_genecompletecds|2022-09-10|4|H5N1|USA|Spatuladiscors|USA_OK|Alphainfluenzavirus|Alphainfluenzavirusinfluenz'
	'PQ706433.1|InfluenzaAvirus_A/Blue-wingedteal/TX/22-031350-016-original-repeat/2022_H5N1__segment4hemagglutinin_HA_genecompletecds|2022-09-10|4|H5N1|USA|Spatuladiscors|USA_TX|Alphainfluenzavirus|Alphainfluenzavirusinfluenz'
	'PQ706441.1|InfluenzaAvirus_A/Blue-wingedteal/TX/22-031351-010-original-repeat/2022_H5N1__segment4hemagglutinin_HA_genecompletecds|2022-09-17|4|H5N1|USA|Spatuladiscors|USA_TX|Alphainfluenzavirus|Alphainfluenzavirusinfluenz'
	'PQ706449.1|InfluenzaAvirus_A/Blue-wingedteal/TX/22-031352-026-original-repeat/2022_H5N1__segment4hemagglutinin_HA_genecompletecds|2022-09-24|4|H5N1|USA|Spatuladiscors|USA_TX|Alphainfluenzavirus|Alphainfluenzavirusinfluenz'
	'PQ706457.1|InfluenzaAvirus_A/Blue-wingedteal/TX/22-031352-027-original-repeat/2022_H5N1__segment4hemagglutinin_HA_genecompletecds|2022-09-24|4|H5N1|USA|Spatuladiscors|USA_TX|Alphainfluenzavirus|Alphainfluenzavirusinfluenz'
	'PQ706465.1|InfluenzaAvirus_A/Blue-wingedteal/TX/22-031395-009-original-repeat/2022_H5N1__segment4hemagglutinin_HA_genecompletecds|2022-09-24|4|H5N1|USA|Spatuladiscors|USA_TX|Alphainfluenzavirus|Alphainfluenzavirusinfluenz'
	'PQ706481.1|InfluenzaAvirus_A/Blue-wingedteal/TX/22-033479-002-original/2022_H5N1__segment4hemagglutinin_HA_genecompletecds|2022-09-22|4|H5N1|USA|Spatuladiscors|USA_TX|Alphainfluenzavirus|Alphainfluenzavirusinfluenz'
	'PQ706505.1|InfluenzaAvirus_A/Blue-wingedteal/TX/22-033479-007-original/2022_H5N1__segment4hemagglutinin_HA_genecompletecds|2022-09-22|4|H5N1|USA|Spatuladiscors|USA_TX|Alphainfluenzavirus|Alphainfluenzavirusinfluenz'
	'PQ706513.1|InfluenzaAvirus_A/Blue-wingedteal/TX/22-033479-008-original/2022_H5N1__segment4hemagglutinin_HA_genecompletecds|2022-09-22|4|H5N1|USA|Spatuladiscors|USA_TX|Alphainfluenzavirus|Alphainfluenzavirusinfluenz'
	'PQ706521.1|InfluenzaAvirus_A/Blue-wingedteal/TX/22-033479-009-original/2022_H5N1__segment4hemagglutinin_HA_genecompletecds|2022-09-22|4|H5N1|USA|Spatuladiscors|USA_TX|Alphainfluenzavirus|Alphainfluenzavirusinfluenz'
	'PQ706529.1|InfluenzaAvirus_A/Blue-wingedteal/TX/22-033479-010-original/2022_H5N1__segment4hemagglutinin_HA_genecompletecds|2022-09-22|4|H5N1|USA|Spatuladiscors|USA_TX|Alphainfluenzavirus|Alphainfluenzavirusinfluenz'
	'PQ706537.1|InfluenzaAvirus_A/Blue-wingedteal/TX/22-033479-011-original/2022_H5N1__segment4hemagglutinin_HA_genecompletecds|2022-09-22|4|H5N1|USA|Spatuladiscors|USA_TX|Alphainfluenzavirus|Alphainfluenzavirusinfluenz'
	'PQ706561.1|InfluenzaAvirus_A/Blue-wingedteal/TX/22-033479-014-original/2022_H5N1__segment4hemagglutinin_HA_genecompletecds|2022-09-22|4|H5N1|USA|Spatuladiscors|USA_TX|Alphainfluenzavirus|Alphainfluenzavirusinfluenz'
	'PQ706577.1|InfluenzaAvirus_A/Blue-wingedteal/TX/22-033479-017-original/2022_H5N1__segment4hemagglutinin_HA_genecompletecds|2022-09-24|4|H5N1|USA|Spatuladiscors|USA_TX|Alphainfluenzavirus|Alphainfluenzavirusinfluenz'
	'PQ706585.1|InfluenzaAvirus_A/Blue-wingedteal/TX/22-033479-018-original/2022_H5N1__segment4hemagglutinin_HA_genecompletecds|2022-09-24|4|H5N1|USA|Spatuladiscors|USA_TX|Alphainfluenzavirus|Alphainfluenzavirusinfluenz'
	'PQ706593.1|InfluenzaAvirus_A/Blue-wingedteal/TX/22-033479-019-original/2022_H5N1__segment4hemagglutinin_HA_genecompletecds|2022-09-24|4|H5N1|USA|Spatuladiscors|USA_TX|Alphainfluenzavirus|Alphainfluenzavirusinfluenz'
	'PQ706601.1|InfluenzaAvirus_A/Blue-wingedteal/TX/22-033479-020-original/2022_H5N1__segment4hemagglutinin_HA_genecompletecds|2022-09-24|4|H5N1|USA|Spatuladiscors|USA_TX|Alphainfluenzavirus|Alphainfluenzavirusinfluenz'
	'PQ706609.1|InfluenzaAvirus_A/Blue-wingedteal/TX/22-033479-021-original/2022_H5N1__segment4hemagglutinin_HA_genecompletecds|2022-09-24|4|H5N1|USA|Spatuladiscors|USA_TX|Alphainfluenzavirus|Alphainfluenzavirusinfluenz'
	'PQ706617.1|InfluenzaAvirus_A/Blue-wingedteal/TX/22-033479-023-original/2022_H5N1__segment4hemagglutinin_HA_genecompletecds|2022-09-24|4|H5N1|USA|Spatuladiscors|USA_TX|Alphainfluenzavirus|Alphainfluenzavirusinfluenz'
	'PQ706625.1|InfluenzaAvirus_A/Blue-wingedteal/TX/22-033479-024-original/2022_H5N1__segment4hemagglutinin_HA_genecompletecds|2022-09-24|4|H5N1|USA|Spatuladiscors|USA_TX|Alphainfluenzavirus|Alphainfluenzavirusinfluenz'
	'PQ706633.1|InfluenzaAvirus_A/Blue-wingedteal/TX/22-033479-025-original/2022_H5N1__segment4hemagglutinin_HA_genecompletecds|2022-09-24|4|H5N1|USA|Spatuladiscors|USA_TX|Alphainfluenzavirus|Alphainfluenzavirusinfluenz'
	'PQ706641.1|InfluenzaAvirus_A/Blue-wingedteal/TX/22-033479-026-original/2022_H5N1__segment4hemagglutinin_HA_genecompletecds|2022-09-24|4|H5N1|USA|Spatuladiscors|USA_TX|Alphainfluenzavirus|Alphainfluenzavirusinfluenz'
	'PQ706649.1|InfluenzaAvirus_A/Blue-wingedteal/TX/22-033479-028-original/2022_H5N1__segment4hemagglutinin_HA_genecompletecds|2022-09-24|4|H5N1|USA|Spatuladiscors|USA_TX|Alphainfluenzavirus|Alphainfluenzavirusinfluenz'
	'PQ706665.1|InfluenzaAvirus_A/Blue-wingedteal/TX/22-041132-005-original/2022_H5N1__segment4hemagglutinin_HA_genecompletecds|2022-09-20|4|H5N1|USA|Spatuladiscors|USA_TX|Alphainfluenzavirus|Alphainfluenzavirusinfluenz'
	'PQ706673.1|InfluenzaAvirus_A/Blue-wingedteal/TX/22-041132-007-original/2022_H5N1__segment4hemagglutinin_HA_genecompletecds|2022-09-20|4|H5N1|USA|Spatuladiscors|USA_TX|Alphainfluenzavirus|Alphainfluenzavirusinfluenz'
	'PQ706801.1|InfluenzaAvirus_A/CacklingGoose/AK/22-039438-003-original/2022_H5N1__segment4hemagglutinin_HA_genecompletecds|2022-09-05|4|H5N1|USA|Brantahutchinsii|USA_AK|Alphainfluenzavirus|Alphainfluenzavirusinfluenz'
	'PQ706809.1|InfluenzaAvirus_A/CacklingGoose/AK/22-039438-004-original/2022_H5N1__segment4hemagglutinin_HA_genecompletecds|2022-09-05|4|H5N1|USA|Brantahutchinsii|USA_AK|Alphainfluenzavirus|Alphainfluenzavirusinfluenz'
	'PQ706817.1|InfluenzaAvirus_A/CacklingGoose/AK/22-039438-012-original/2022_H5N1__segment4hemagglutinin_HA_genecompletecds|2022-09-09|4|H5N1|USA|Brantahutchinsii|USA_AK|Alphainfluenzavirus|Alphainfluenzavirusinfluenz'
	'PQ706825.1|InfluenzaAvirus_A/CacklingGoose/AK/23-002693-023-original/2022_H5N1__segment4hemagglutinin_HA_genecompletecds|2022-09-30|4|H5N1|USA|Brantahutchinsii|USA_AK|Alphainfluenzavirus|Alphainfluenzavirusinfluenz'
	'PQ706905.1|InfluenzaAvirus_A/CacklingGoose/OR/22-036878-001-original-repeat2/2022_H5N1__segment4hemagglutinin_HA_genecompletecds|2022-10-02|4|H5N1|USA|Brantahutchinsii|USA_OR|Alphainfluenzavirus|Alphainfluenzavirusinfluenz'
	'PQ706913.1|InfluenzaAvirus_A/CacklingGoose/OR/22-037259-001-original-repeat2/2022_H5N1__segment4hemagglutinin_HA_genecompletecds|2022-11-14|4|H5N1|USA|Brantahutchinsii|USA_OR|Alphainfluenzavirus|Alphainfluenzavirusinfluenz'
	'PQ706929.1|InfluenzaAvirus_A/CacklingGoose/OR/22-037263-001-original/2022_H5N1__segment4hemagglutinin_HA_genecompletecds|2022-11-10|4|H5N1|USA|Brantahutchinsii|USA_OR|Alphainfluenzavirus|Alphainfluenzavirusinfluenz'
	'PQ706945.1|InfluenzaAvirus_A/CacklingGoose/WA/22-037657-001-original/2022_H5N1__segment4hemagglutinin_HA_genecompletecds|2022-11-16|4|H5N1|USA|Brantahutchinsii|USA_WA|Alphainfluenzavirus|Alphainfluenzavirusinfluenz'
	'PQ707057.1|InfluenzaAvirus_A/Canadagoose/AK/22-014435-001-original/2022_H5N1__segment4hemagglutinin_HA_genecompletecds|2022-05-05|4|H5N1|USA|Brantacanadensis|USA_AK|Alphainfluenzavirus|Alphainfluenzavirusinfluenz'
	'PQ707089.1|InfluenzaAvirus_A/Canadagoose/AZ/22-034128-001-original-repeat/2022_H5N1__segment4hemagglutinin_HA_genecompletecds|2022-10-17|4|H5N1|USA|Brantacanadensis|USA_AZ|Alphainfluenzavirus|Alphainfluenzavirusinfluenz'
	'PQ707529.1|InfluenzaAvirus_A/Canadagoose/CO/22-033695-001-original/2022_H5N1__segment4hemagglutinin_HA_genecompletecds|2022-10-18|4|H5N1|USA|Brantacanadensis|USA_CO|Alphainfluenzavirus|Alphainfluenzavirusinfluenz'
	'PQ707545.1|InfluenzaAvirus_A/Canadagoose/CO/22-038655-001-original/2022_H5N1__segment4hemagglutinin_HA_genecompletecds|2022-11-28|4|H5N1|USA|Brantacanadensis|USA_CO|Alphainfluenzavirus|Alphainfluenzavirusinfluenz'
	'PQ707801.1|InfluenzaAvirus_A/Canadagoose/ID/22-014968-006-original/2022_H5N1__segment4hemagglutinin_HA_genecompletecds|2022-05-10|4|H5N1|USA|Brantacanadensis|USA_ID|Alphainfluenzavirus|Alphainfluenzavirusinfluenz'
	'PQ707833.1|InfluenzaAvirus_A/Canadagoose/ID/22-017360-002-original/2022_H5N1__segment4hemagglutinin_HA_genecompletecds|2022-05-31|4|H5N1|USA|Brantacanadensis|USA_ID|Alphainfluenzavirus|Alphainfluenzavirusinfluenz'
	'PQ707841.1|InfluenzaAvirus_A/Canadagoose/ID/22-018980-001-original/2022_H5N1__segment4hemagglutinin_HA_genecompletecds|2022-06-04|4|H5N1|USA|Brantacanadensis|USA_ID|Alphainfluenzavirus|Alphainfluenzavirusinfluenz'
	'PQ708265.1|InfluenzaAvirus_A/Canadagoose/MT/22-033859-002-original/2022_H5N1__segment4hemagglutinin_HA_genecompletecds|2022-10-20|4|H5N1|USA|Brantacanadensis|USA_MT|Alphainfluenzavirus|Alphainfluenzavirusinfluenz'
	'PQ708281.1|InfluenzaAvirus_A/Canadagoose/NC/22-036623-001-original-repeat2/2022_H5N1__segment4hemagglutinin_HA_genecompletecds|2022-10-30|4|H5N1|USA|Brantacanadensis|USA_NC|Alphainfluenzavirus|Alphainfluenzavirusinfluenz'
	'PQ708313.1|InfluenzaAvirus_A/Canadagoose/ND/23-002238-004-original/2022_H5N1__segment4hemagglutinin_HA_genecompletecds|2022-11-29|4|H5N1|USA|Brantacanadensis|USA_ND|Alphainfluenzavirus|Alphainfluenzavirusinfluenz'
	'PQ708353.1|InfluenzaAvirus_A/Canadagoose/NV/22-033403-003-original-repeat/2022_H5N1__segment4hemagglutinin_HA_genecompletecds|2022-09-23|4|H5N1|USA|Brantacanadensis|USA_NV|Alphainfluenzavirus|Alphainfluenzavirusinfluenz'
	'PQ708697.1|InfluenzaAvirus_A/Canadagoose/OR/22-037260-001-original-repeat/2022_H5N1__segment4hemagglutinin_HA_genecompletecds|2022-11-02|4|H5N1|USA|Brantacanadensis|USA_OR|Alphainfluenzavirus|Alphainfluenzavirusinfluenz'
	'PQ708705.1|InfluenzaAvirus_A/Canadagoose/OR/22-037722-001-original/2022_H5N1__segment4hemagglutinin_HA_genecompletecds|2022-11-17|4|H5N1|USA|Brantacanadensis|USA_OR|Alphainfluenzavirus|Alphainfluenzavirusinfluenz'
	'PQ708929.1|InfluenzaAvirus_A/Canadagoose/WA/22-015526-002-original/2022_H5N1__segment4hemagglutinin_HA_genecompletecds|2022-05-11|4|H5N1|USA|Brantacanadensis|USA_WA|Alphainfluenzavirus|Alphainfluenzavirusinfluenz'
	'PQ708937.1|InfluenzaAvirus_A/Canadagoose/WA/22-015526-003-original/2022_H5N1__segment4hemagglutinin_HA_genecompletecds|2022-05-11|4|H5N1|USA|Brantacanadensis|USA_WA|Alphainfluenzavirus|Alphainfluenzavirusinfluenz'
	'PQ708945.1|InfluenzaAvirus_A/Canadagoose/WA/22-015526-005-original/2022_H5N1__segment4hemagglutinin_HA_genecompletecds|2022-05-09|4|H5N1|USA|Brantacanadensis|USA_WA|Alphainfluenzavirus|Alphainfluenzavirusinfluenz'
	'PQ709145.1|InfluenzaAvirus_A/Canadagoose/WY/22-033366-001-original/2022_H5N1__segment4hemagglutinin_HA_genecompletecds|2022-10-14|4|H5N1|USA|Brantacanadensis|USA_WY|Alphainfluenzavirus|Alphainfluenzavirusinfluenz'
	'PQ709153.1|InfluenzaAvirus_A/Canadagoose/WY/22-036111-001-original/2022_H5N1__segment4hemagglutinin_HA_genecompletecds|2022-11-03|4|H5N1|USA|Brantacanadensis|USA_WY|Alphainfluenzavirus|Alphainfluenzavirusinfluenz'
	'PQ709201.1|InfluenzaAvirus_A/Canadagoose/WY/23-000336-002-original/2022_H5N1__segment4hemagglutinin_HA_genecompletecds|2022-10-30|4|H5N1|USA|Brantacanadensis|USA_WY|Alphainfluenzavirus|Alphainfluenzavirusinfluenz'
	'PQ709657.1|InfluenzaAvirus_A/Cormorant/CA/22-037516-001-original/2022_H5N1__segment4hemagglutinin_HA_genecompletecds|2022-11-06|4|H5N1|USA|Phalacrocoracidae|USA_CA|Alphainfluenzavirus|Alphainfluenzavirusinfluenz'
	'PQ709665.1|InfluenzaAvirus_A/Cormorant/FL/22-032961-001-original/2022_H5N1__segment4hemagglutinin_HA_genecompletecds|2022-10-12|4|H5N1|USA|Phalacrocoracidae|USA_FL|Alphainfluenzavirus|Alphainfluenzavirusinfluenz'
	'PQ709697.1|InfluenzaAvirus_A/Double-crestedCormorant/FL/22-036552-001-original/2022_H5N1__segment4hemagglutinin_HA_genecompletecds|2022-11-03|4|H5N1|USA|Phalacrocoraxauritus|USA_FL|Alphainfluenzavirus|Alphainfluenzavirusinfluenz'
	'PQ709841.1|InfluenzaAvirus_A/Duck/ID/22-014968-005-original/2022_H5N1__segment4hemagglutinin_HA_genecompletecds|2022-05-09|4|H5N1|USA|Anatidae|USA_ID|Alphainfluenzavirus|Alphainfluenzavirusinfluenz'
	'PQ709897.1|InfluenzaAvirus_A/Duck/UT/22-031728-004-original-repeat/2022_H5N1__segment4hemagglutinin_HA_genecompletecds|2022-10-04|4|H5N1|USA|Anatidae|USA_UT|Alphainfluenzavirus|Alphainfluenzavirusinfluenz'
	'PQ709905.1|InfluenzaAvirus_A/Duck/UT/22-031728-005-original/2022_H5N1__segment4hemagglutinin_HA_genecompletecds|2022-10-04|4|H5N1|USA|Anatidae|USA_UT|Alphainfluenzavirus|Alphainfluenzavirusinfluenz'
	'PQ709921.1|InfluenzaAvirus_A/Dunlin/WA/22-039678-002-original/2022_H5N1__segment4hemagglutinin_HA_genecompletecds|2022-11-21|4|H5N1|USA|Calidrisalpina|USA_WA|Alphainfluenzavirus|Alphainfluenzavirusinfluenz'
	'PQ710001.1|InfluenzaAvirus_A/Earedgrebe/UT/22-030915-001-original/2022_H5N1__segment4hemagglutinin_HA_genecompletecds|2022-09-27|4|H5N1|USA||USA_UT|Alphainfluenzavirus|Alphainfluenzavirusinfluenz'
	'PQ710009.1|InfluenzaAvirus_A/Earedgrebe/UT/22-030915-002-original/2022_H5N1__segment4hemagglutinin_HA_genecompletecds|2022-09-27|4|H5N1|USA||USA_UT|Alphainfluenzavirus|Alphainfluenzavirusinfluenz'
	'PQ710017.1|InfluenzaAvirus_A/Earedgrebe/UT/22-030915-003-original/2022_H5N1__segment4hemagglutinin_HA_genecompletecds|2022-09-27|4|H5N1|USA||USA_UT|Alphainfluenzavirus|Alphainfluenzavirusinfluenz'
	'PQ710081.1|InfluenzaAvirus_A/Gadwall/AK/23-002693-002-original/2022_H5N1__segment4hemagglutinin_HA_genecompletecds|2022-09-20|4|H5N1|USA|Marecastrepera|USA_AK|Alphainfluenzavirus|Alphainfluenzavirusinfluenz'
	'PQ710089.1|InfluenzaAvirus_A/Gadwall/AK/23-002693-003-original/2022_H5N1__segment4hemagglutinin_HA_genecompletecds|2022-09-20|4|H5N1|USA|Marecastrepera|USA_AK|Alphainfluenzavirus|Alphainfluenzavirusinfluenz'
	'PQ710209.1|InfluenzaAvirus_A/Gadwall/LA/22-037240-002-original-repeat/2022_H5N1__segment4hemagglutinin_HA_genecompletecds|2022-11-13|4|H5N1|USA|Marecastrepera|USA_LA|Alphainfluenzavirus|Alphainfluenzavirusinfluenz'
	'PQ710337.1|InfluenzaAvirus_A/Gadwall/TX/22-036753-004-original-repeat/2022_H5N1__segment4hemagglutinin_HA_genecompletecds|2022-11-05|4|H5N1|USA|Marecastrepera|USA_TX|Alphainfluenzavirus|Alphainfluenzavirusinfluenz'
	'PQ710345.1|InfluenzaAvirus_A/Gadwall/TX/22-036753-021-original-repeat/2022_H5N1__segment4hemagglutinin_HA_genecompletecds|2022-11-05|4|H5N1|USA|Marecastrepera|USA_TX|Alphainfluenzavirus|Alphainfluenzavirusinfluenz'
	'PQ710353.1|InfluenzaAvirus_A/Gadwall/TX/22-036753-040-original-repeat/2022_H5N1__segment4hemagglutinin_HA_genecompletecds|2022-11-05|4|H5N1|USA|Marecastrepera|USA_TX|Alphainfluenzavirus|Alphainfluenzavirusinfluenz'
	'PQ710361.1|InfluenzaAvirus_A/Gadwall/TX/22-036753-054-original-repeat/2022_H5N1__segment4hemagglutinin_HA_genecompletecds|2022-11-05|4|H5N1|USA|Marecastrepera|USA_TX|Alphainfluenzavirus|Alphainfluenzavirusinfluenz'
	'PQ710369.1|InfluenzaAvirus_A/Gadwall/TX/22-036753-074-original/2022_H5N1__segment4hemagglutinin_HA_genecompletecds|2022-11-05|4|H5N1|USA|Marecastrepera|USA_TX|Alphainfluenzavirus|Alphainfluenzavirusinfluenz'
	'PQ710377.1|InfluenzaAvirus_A/Gadwall/TX/22-036753-075-original-repeat/2022_H5N1__segment4hemagglutinin_HA_genecompletecds|2022-11-05|4|H5N1|USA|Marecastrepera|USA_TX|Alphainfluenzavirus|Alphainfluenzavirusinfluenz'
	'PQ710385.1|InfluenzaAvirus_A/Gadwall/TX/22-036753-082-original-repeat/2022_H5N1__segment4hemagglutinin_HA_genecompletecds|2022-11-05|4|H5N1|USA|Marecastrepera|USA_TX|Alphainfluenzavirus|Alphainfluenzavirusinfluenz'
	'PQ710393.1|InfluenzaAvirus_A/Gadwall/TX/22-036754-036-original/2022_H5N1__segment4hemagglutinin_HA_genecompletecds|2022-11-06|4|H5N1|USA|Marecastrepera|USA_TX|Alphainfluenzavirus|Alphainfluenzavirusinfluenz'
	'PQ710401.1|InfluenzaAvirus_A/Gadwall/TX/22-036754-046-original/2022_H5N1__segment4hemagglutinin_HA_genecompletecds|2022-11-06|4|H5N1|USA|Marecastrepera|USA_TX|Alphainfluenzavirus|Alphainfluenzavirusinfluenz'
	'PQ710409.1|InfluenzaAvirus_A/Gadwall/TX/22-036754-057-original/2022_H5N1__segment4hemagglutinin_HA_genecompletecds|2022-11-06|4|H5N1|USA|Marecastrepera|USA_TX|Alphainfluenzavirus|Alphainfluenzavirusinfluenz'
	'PQ710417.1|InfluenzaAvirus_A/Gadwall/TX/22-036754-066-original/2022_H5N1__segment4hemagglutinin_HA_genecompletecds|2022-11-06|4|H5N1|USA|Marecastrepera|USA_TX|Alphainfluenzavirus|Alphainfluenzavirusinfluenz'
	'PQ710465.1|InfluenzaAvirus_A/GlaucousGull/AK/22-017953-003-original/2022_H5N1__segment4hemagglutinin_HA_genecompletecds|2022-06-06|4|H5N1|USA|Larushyperboreus|USA_AK|Alphainfluenzavirus|Alphainfluenzavirusinfluenz'
	'PQ710473.1|InfluenzaAvirus_A/GlaucousGull/AK/22-017953-004-original/2022_H5N1__segment4hemagglutinin_HA_genecompletecds|2022-06-06|4|H5N1|USA|Larushyperboreus|USA_AK|Alphainfluenzavirus|Alphainfluenzavirusinfluenz'
	'PQ710481.1|InfluenzaAvirus_A/GlaucousGull/AK/22-017953-009-original/2022_H5N1__segment4hemagglutinin_HA_genecompletecds|2022-06-06|4|H5N1|USA|Larushyperboreus|USA_AK|Alphainfluenzavirus|Alphainfluenzavirusinfluenz'
	'PQ710489.1|InfluenzaAvirus_A/GlaucousGull/AK/22-017953-010-original/2022_H5N1__segment4hemagglutinin_HA_genecompletecds|2022-06-06|4|H5N1|USA|Larushyperboreus|USA_AK|Alphainfluenzavirus|Alphainfluenzavirusinfluenz'
	'PQ710497.1|InfluenzaAvirus_A/GlaucousGull/AK/22-018101-002-original/2022_H5N1__segment4hemagglutinin_HA_genecompletecds|2022-06-06|4|H5N1|USA|Larushyperboreus|USA_AK|Alphainfluenzavirus|Alphainfluenzavirusinfluenz'
	'PQ710505.1|InfluenzaAvirus_A/GlaucousGull/AK/22-021855-001-original/2022_H5N1__segment4hemagglutinin_HA_genecompletecds|2022-05-31|4|H5N1|USA|Larushyperboreus|USA_AK|Alphainfluenzavirus|Alphainfluenzavirusinfluenz'
	'PQ710529.1|InfluenzaAvirus_A/GlaucousGull/AK/22-024502-001-original/2022_H5N1__segment4hemagglutinin_HA_genecompletecds|2022-07-01|4|H5N1|USA|Larushyperboreus|USA_AK|Alphainfluenzavirus|Alphainfluenzavirusinfluenz'
	'PQ710801.1|InfluenzaAvirus_A/Greathornedowl/CA/22-035595-002-original/2022_H5N1__segment4hemagglutinin_HA_genecompletecds|2022-10-27|4|H5N1|USA|Bubovirginianus|USA_CA|Alphainfluenzavirus|Alphainfluenzavirusinfluenz'
	'PQ710897.1|InfluenzaAvirus_A/Greathornedowl/CO/22-033694-001-original/2022_H5N1__segment4hemagglutinin_HA_genecompletecds|2022-10-18|4|H5N1|USA|Bubovirginianus|USA_CO|Alphainfluenzavirus|Alphainfluenzavirusinfluenz'
	'PQ710913.1|InfluenzaAvirus_A/Greathornedowl/CO/22-038652-003-original/2022_H5N1__segment4hemagglutinin_HA_genecompletecds|2022-11-22|4|H5N1|USA|Bubovirginianus|USA_CO|Alphainfluenzavirus|Alphainfluenzavirusinfluenz'
	'PQ711169.1|InfluenzaAvirus_A/Greathornedowl/KS/22-040466-001-original/2022_H5N1__segment4hemagglutinin_HA_genecompletecds|2022-11-29|4|H5N1|USA|Bubovirginianus|USA_KS|Alphainfluenzavirus|Alphainfluenzavirusinfluenz'
	'PQ711673.1|InfluenzaAvirus_A/Greathornedowl/ND/22-032264-001-original/2022_H5N1__segment4hemagglutinin_HA_genecompletecds|2022-09-28|4|H5N1|USA|Bubovirginianus|USA_ND|Alphainfluenzavirus|Alphainfluenzavirusinfluenz'
	'PQ711681.1|InfluenzaAvirus_A/Greathornedowl/NE/22-038800-001-original/2022_H5N1__segment4hemagglutinin_HA_genecompletecds|2022-11-30|4|H5N1|USA|Bubovirginianus|USA_NE|Alphainfluenzavirus|Alphainfluenzavirusinfluenz'
	'PQ711745.1|InfluenzaAvirus_A/Greathornedowl/OR/22-033001-001-original/2022_H5N1__segment4hemagglutinin_HA_genecompletecds|2022-10-11|4|H5N1|USA|Bubovirginianus|USA_OR|Alphainfluenzavirus|Alphainfluenzavirusinfluenz'
	'PQ711849.1|InfluenzaAvirus_A/Greathornedowl/UT/22-032952-008-original/2022_H5N1__segment4hemagglutinin_HA_genecompletecds|2022-10-13|4|H5N1|USA|Bubovirginianus|USA_UT|Alphainfluenzavirus|Alphainfluenzavirusinfluenz'
	'PQ711857.1|InfluenzaAvirus_A/Greathornedowl/UT/22-035956-007-original/2022_H5N1__segment4hemagglutinin_HA_genecompletecds|2022-10-25|4|H5N1|USA|Bubovirginianus|USA_UT|Alphainfluenzavirus|Alphainfluenzavirusinfluenz'
	'PQ711873.1|InfluenzaAvirus_A/Greathornedowl/WA/22-015526-004-original/2022_H5N1__segment4hemagglutinin_HA_genecompletecds|2022-05-09|4|H5N1|USA|Bubovirginianus|USA_WA|Alphainfluenzavirus|Alphainfluenzavirusinfluenz'
	'PQ711889.1|InfluenzaAvirus_A/Greathornedowl/WA/22-038418-001-original/2022_H5N1__segment4hemagglutinin_HA_genecompletecds|2022-11-15|4|H5N1|USA|Bubovirginianus|USA_WA|Alphainfluenzavirus|Alphainfluenzavirusinfluenz'
	'PQ712073.1|InfluenzaAvirus_A/Greathornedowl/WY/22-029194-001-original/2022_H5N1__segment4hemagglutinin_HA_genecompletecds|2022-09-11|4|H5N1|USA|Bubovirginianus|USA_WY|Alphainfluenzavirus|Alphainfluenzavirusinfluenz'
	'PQ712081.1|InfluenzaAvirus_A/Greathornedowl/WY/22-030747-001-original/2022_H5N1__segment4hemagglutinin_HA_genecompletecds|2022-09-16|4|H5N1|USA|Bubovirginianus|USA_WY|Alphainfluenzavirus|Alphainfluenzavirusinfluenz'
	'PQ712097.1|InfluenzaAvirus_A/Greathornedowl/WY/22-031607-001-original/2022_H5N1__segment4hemagglutinin_HA_genecompletecds|2022-09-29|4|H5N1|USA|Bubovirginianus|USA_WY|Alphainfluenzavirus|Alphainfluenzavirusinfluenz'
	'PQ712105.1|InfluenzaAvirus_A/Greathornedowl/WY/22-032604-001-original/2022_H5N1__segment4hemagglutinin_HA_genecompletecds|2022-10-11|4|H5N1|USA|Bubovirginianus|USA_WY|Alphainfluenzavirus|Alphainfluenzavirusinfluenz'
	'PQ712113.1|InfluenzaAvirus_A/Greathornedowl/WY/22-033035-001-original/2022_H5N1__segment4hemagglutinin_HA_genecompletecds|2022-10-12|4|H5N1|USA|Bubovirginianus|USA_WY|Alphainfluenzavirus|Alphainfluenzavirusinfluenz'
	'PQ712121.1|InfluenzaAvirus_A/Greathornedowl/WY/22-033036-002-original/2022_H5N1__segment4hemagglutinin_HA_genecompletecds|2022-10-12|4|H5N1|USA|Bubovirginianus|USA_WY|Alphainfluenzavirus|Alphainfluenzavirusinfluenz'
	'PQ712249.1|InfluenzaAvirus_A/Gull/AK/22-017953-006-original/2022_H5N1__segment4hemagglutinin_HA_genecompletecds|2022-06-06|4|H5N1|USA|Laridae|USA_AK|Alphainfluenzavirus|Alphainfluenzavirusinfluenz'
	'PQ712257.1|InfluenzaAvirus_A/Gull/AK/22-017953-007-original/2022_H5N1__segment4hemagglutinin_HA_genecompletecds|2022-06-06|4|H5N1|USA|Laridae|USA_AK|Alphainfluenzavirus|Alphainfluenzavirusinfluenz'
	'PQ712361.1|InfluenzaAvirus_A/Gull/UT/22-031729-002-original-repeat/2022_H5N1__segment4hemagglutinin_HA_genecompletecds|2022-09-29|4|H5N1|USA|Laridae|USA_UT|Alphainfluenzavirus|Alphainfluenzavirusinfluenz'
	'PQ712369.1|InfluenzaAvirus_A/Gull/UT/22-031729-007-original/2022_H5N1__segment4hemagglutinin_HA_genecompletecds|2022-09-29|4|H5N1|USA|Laridae|USA_UT|Alphainfluenzavirus|Alphainfluenzavirusinfluenz'
	'PQ712393.1|InfluenzaAvirus_A/Hawk/ID/22-017864-001-original/2022_H5N1__segment4hemagglutinin_HA_genecompletecds|2022-06-06|4|H5N1|USA|Accipitridae|USA_ID|Alphainfluenzavirus|Alphainfluenzavirusinfluenz'
	'PQ712537.1|InfluenzaAvirus_A/Hawk/WY/23-000336-001-original/2022_H5N1__segment4hemagglutinin_HA_genecompletecds|2022-10-30|4|H5N1|USA|Accipitridae|USA_WY|Alphainfluenzavirus|Alphainfluenzavirusinfluenz'
	'PQ712929.1|InfluenzaAvirus_A/Mallard/AK/22-029101-001-original/2022_H5N1__segment4hemagglutinin_HA_genecompletecds|2022-09-05|4|H5N1|USA|Anasplatyrhynchos|USA_AK|Alphainfluenzavirus|Alphainfluenzavirusinfluenz'
	'PQ712937.1|InfluenzaAvirus_A/Mallard/AK/22-031400-001-original-repeat/2022_H5N1__segment4hemagglutinin_HA_genecompletecds|2022-09-03|4|H5N1|USA|Anasplatyrhynchos|USA_AK|Alphainfluenzavirus|Alphainfluenzavirusinfluenz'
	'PQ712945.1|InfluenzaAvirus_A/Mallard/AK/22-036139-015-original/2022_H5N1__segment4hemagglutinin_HA_genecompletecds|2022-11-02|4|H5N1|USA|Anasplatyrhynchos|USA_AK|Alphainfluenzavirus|Alphainfluenzavirusinfluenz'
	'PQ712953.1|InfluenzaAvirus_A/Mallard/AK/22-036139-029-original/2022_H5N1__segment4hemagglutinin_HA_genecompletecds|2022-11-02|4|H5N1|USA|Anasplatyrhynchos|USA_AK|Alphainfluenzavirus|Alphainfluenzavirusinfluenz'
	'PQ712969.1|InfluenzaAvirus_A/Mallard/AK/22-036139-032-original/2022_H5N1__segment4hemagglutinin_HA_genecompletecds|2022-11-02|4|H5N1|USA|Anasplatyrhynchos|USA_AK|Alphainfluenzavirus|Alphainfluenzavirusinfluenz'
	'PQ712977.1|InfluenzaAvirus_A/Mallard/AK/22-036139-037-original/2022_H5N1__segment4hemagglutinin_HA_genecompletecds|2022-11-02|4|H5N1|USA|Anasplatyrhynchos|USA_AK|Alphainfluenzavirus|Alphainfluenzavirusinfluenz'
	'PQ712985.1|InfluenzaAvirus_A/Mallard/AK/22-036139-058-original/2022_H5N1__segment4hemagglutinin_HA_genecompletecds|2022-11-02|4|H5N1|USA|Anasplatyrhynchos|USA_AK|Alphainfluenzavirus|Alphainfluenzavirusinfluenz'
	'PQ713001.1|InfluenzaAvirus_A/Mallard/AK/22-036139-062-original/2022_H5N1__segment4hemagglutinin_HA_genecompletecds|2022-11-02|4|H5N1|USA|Anasplatyrhynchos|USA_AK|Alphainfluenzavirus|Alphainfluenzavirusinfluenz'
	'PQ713009.1|InfluenzaAvirus_A/Mallard/AK/22-036139-063-original/2022_H5N1__segment4hemagglutinin_HA_genecompletecds|2022-11-02|4|H5N1|USA|Anasplatyrhynchos|USA_AK|Alphainfluenzavirus|Alphainfluenzavirusinfluenz'
	'PQ713017.1|InfluenzaAvirus_A/Mallard/AK/22-036139-081-original/2022_H5N1__segment4hemagglutinin_HA_genecompletecds|2022-11-02|4|H5N1|USA|Anasplatyrhynchos|USA_AK|Alphainfluenzavirus|Alphainfluenzavirusinfluenz'
	'PQ713025.1|InfluenzaAvirus_A/Mallard/AK/22-036139-092-original/2022_H5N1__segment4hemagglutinin_HA_genecompletecds|2022-11-02|4|H5N1|USA|Anasplatyrhynchos|USA_AK|Alphainfluenzavirus|Alphainfluenzavirusinfluenz'
	'PQ713033.1|InfluenzaAvirus_A/Mallard/AK/23-002693-020-original/2022_H5N1__segment4hemagglutinin_HA_genecompletecds|2022-09-30|4|H5N1|USA|Anasplatyrhynchos|USA_AK|Alphainfluenzavirus|Alphainfluenzavirusinfluenz'
	'PQ713041.1|InfluenzaAvirus_A/Mallard/AK/23-002693-024-original/2022_H5N1__segment4hemagglutinin_HA_genecompletecds|2022-09-30|4|H5N1|USA|Anasplatyrhynchos|USA_AK|Alphainfluenzavirus|Alphainfluenzavirusinfluenz'
	'PQ713049.1|InfluenzaAvirus_A/Mallard/AK/23-003143-001-original/2022_H5N1__segment4hemagglutinin_HA_genecompletecds|2022-09-30|4|H5N1|USA|Anasplatyrhynchos|USA_AK|Alphainfluenzavirus|Alphainfluenzavirusinfluenz'
	'PQ713057.1|InfluenzaAvirus_A/Mallard/AK/23-003641-001-original/2022_H5N1__segment4hemagglutinin_HA_genecompletecds|2022-10-09|4|H5N1|USA|Anasplatyrhynchos|USA_AK|Alphainfluenzavirus|Alphainfluenzavirusinfluenz'
	'PQ713065.1|InfluenzaAvirus_A/Mallard/AK/23-003641-008-original/2022_H5N1__segment4hemagglutinin_HA_genecompletecds|2022-10-14|4|H5N1|USA|Anasplatyrhynchos|USA_AK|Alphainfluenzavirus|Alphainfluenzavirusinfluenz'
	'PQ713129.1|InfluenzaAvirus_A/Mallard/CO/22-033430-002-original/2022_H5N1__segment4hemagglutinin_HA_genecompletecds|2022-10-09|4|H5N1|USA|Anasplatyrhynchos|USA_CO|Alphainfluenzavirus|Alphainfluenzavirusinfluenz'
	'PQ713273.1|InfluenzaAvirus_A/Mallard/IN/22-034829-007-original-repeat2/2022_H5N1__segment4hemagglutinin_HA_genecompletecds|2022-10-28|4|H5N1|USA|Anasplatyrhynchos|USA_IN|Alphainfluenzavirus|Alphainfluenzavirusinfluenz'
	'PQ713505.1|InfluenzaAvirus_A/Mallard/MN/22-033478-004-original/2022_H5N1__segment4hemagglutinin_HA_genecompletecds|2022-09-13|4|H5N1|USA|Anasplatyrhynchos|USA_MN|Alphainfluenzavirus|Alphainfluenzavirusinfluenz'
	'PQ713929.1|InfluenzaAvirus_A/Mallard/OR/22-036880-048-original/2022_H5N1__segment4hemagglutinin_HA_genecompletecds|2022-11-07|4|H5N1|USA|Anasplatyrhynchos|USA_OR|Alphainfluenzavirus|Alphainfluenzavirusinfluenz'
	'PQ714161.1|InfluenzaAvirus_A/Mallard/WA/22-039095-002-original/2022_H5N1__segment4hemagglutinin_HA_genecompletecds|2022-11-25|4|H5N1|USA|Anasplatyrhynchos|USA_WA|Alphainfluenzavirus|Alphainfluenzavirusinfluenz'
	'PQ714241.1|InfluenzaAvirus_A/MuscovyDuck/CA/22-034331-001-original-repeat/2022_H5N1__segment4hemagglutinin_HA_genecompletecds|2022-10-20|4|H5N1|USA|Cairinamoschata|USA_CA|Alphainfluenzavirus|Alphainfluenzavirusinfluenz'
	'PQ714249.1|InfluenzaAvirus_A/MuscovyDuck/CA/22-034331-003-original-repeat/2022_H5N1__segment4hemagglutinin_HA_genecompletecds|2022-10-20|4|H5N1|USA|Cairinamoschata|USA_CA|Alphainfluenzavirus|Alphainfluenzavirusinfluenz'
	'PQ714257.1|InfluenzaAvirus_A/MuscovyDuck/CA/22-034331-004-original-repeat/2022_H5N1__segment4hemagglutinin_HA_genecompletecds|2022-10-20|4|H5N1|USA|Cairinamoschata|USA_CA|Alphainfluenzavirus|Alphainfluenzavirusinfluenz'
	'PQ714313.1|InfluenzaAvirus_A/MuscovyDuck/FL/22-036966-002-original/2022_H5N1__segment4hemagglutinin_HA_genecompletecds|2022-11-04|4|H5N1|USA|Cairinamoschata|USA_FL|Alphainfluenzavirus|Alphainfluenzavirusinfluenz'
	'PQ714457.1|InfluenzaAvirus_A/Northernpintail/AK/22-029100-001-original/2022_H5N1__segment4hemagglutinin_HA_genecompletecds|2022-09-04|4|H5N1|USA|Anasacuta|USA_AK|Alphainfluenzavirus|Alphainfluenzavirusinfluenz'
	'PQ714481.1|InfluenzaAvirus_A/Northernpintail/AK/22-039438-001-original/2022_H5N1__segment4hemagglutinin_HA_genecompletecds|2022-09-02|4|H5N1|USA|Anasacuta|USA_AK|Alphainfluenzavirus|Alphainfluenzavirusinfluenz'
	'PQ714489.1|InfluenzaAvirus_A/Northernpintail/AK/22-039438-005-original/2022_H5N1__segment4hemagglutinin_HA_genecompletecds|2022-09-07|4|H5N1|USA|Anasacuta|USA_AK|Alphainfluenzavirus|Alphainfluenzavirusinfluenz'
	'PQ714497.1|InfluenzaAvirus_A/Northernpintail/AK/22-039438-008-original/2022_H5N1__segment4hemagglutinin_HA_genecompletecds|2022-09-09|4|H5N1|USA|Anasacuta|USA_AK|Alphainfluenzavirus|Alphainfluenzavirusinfluenz'
	'PQ714505.1|InfluenzaAvirus_A/Northernpintail/AK/22-039438-009-original/2022_H5N1__segment4hemagglutinin_HA_genecompletecds|2022-09-09|4|H5N1|USA|Anasacuta|USA_AK|Alphainfluenzavirus|Alphainfluenzavirusinfluenz'
	'PQ714513.1|InfluenzaAvirus_A/Northernpintail/AK/22-039438-010-original/2022_H5N1__segment4hemagglutinin_HA_genecompletecds|2022-09-09|4|H5N1|USA|Anasacuta|USA_AK|Alphainfluenzavirus|Alphainfluenzavirusinfluenz'
	'PQ714521.1|InfluenzaAvirus_A/Northernpintail/AK/22-039438-011-original/2022_H5N1__segment4hemagglutinin_HA_genecompletecds|2022-09-09|4|H5N1|USA|Anasacuta|USA_AK|Alphainfluenzavirus|Alphainfluenzavirusinfluenz'
	'PQ714529.1|InfluenzaAvirus_A/Northernpintail/AK/22-039438-013-original/2022_H5N1__segment4hemagglutinin_HA_genecompletecds|2022-09-12|4|H5N1|USA|Anasacuta|USA_AK|Alphainfluenzavirus|Alphainfluenzavirusinfluenz'
	'PQ714537.1|InfluenzaAvirus_A/Northernpintail/AK/22-039438-014-original/2022_H5N1__segment4hemagglutinin_HA_genecompletecds|2022-09-12|4|H5N1|USA|Anasacuta|USA_AK|Alphainfluenzavirus|Alphainfluenzavirusinfluenz'
	'PQ714545.1|InfluenzaAvirus_A/Northernpintail/AK/22-039438-017-original/2022_H5N1__segment4hemagglutinin_HA_genecompletecds|2022-09-14|4|H5N1|USA|Anasacuta|USA_AK|Alphainfluenzavirus|Alphainfluenzavirusinfluenz'
	'PQ714553.1|InfluenzaAvirus_A/Northernpintail/AK/22-039438-018-original/2022_H5N1__segment4hemagglutinin_HA_genecompletecds|2022-09-14|4|H5N1|USA|Anasacuta|USA_AK|Alphainfluenzavirus|Alphainfluenzavirusinfluenz'
	'PQ714577.1|InfluenzaAvirus_A/Northernpintail/AK/23-002693-006-original/2022_H5N1__segment4hemagglutinin_HA_genecompletecds|2022-09-28|4|H5N1|USA|Anasacuta|USA_AK|Alphainfluenzavirus|Alphainfluenzavirusinfluenz'
	'PQ714585.1|InfluenzaAvirus_A/Northernpintail/AK/23-002693-007-original/2022_H5N1__segment4hemagglutinin_HA_genecompletecds|2022-09-28|4|H5N1|USA|Anasacuta|USA_AK|Alphainfluenzavirus|Alphainfluenzavirusinfluenz'
	'PQ714601.1|InfluenzaAvirus_A/Northernpintail/AK/23-002693-012-original/2022_H5N1__segment4hemagglutinin_HA_genecompletecds|2022-09-28|4|H5N1|USA|Anasacuta|USA_AK|Alphainfluenzavirus|Alphainfluenzavirusinfluenz'
	'PQ714617.1|InfluenzaAvirus_A/Northernpintail/AK/23-002693-014-original/2022_H5N1__segment4hemagglutinin_HA_genecompletecds|2022-09-30|4|H5N1|USA|Anasacuta|USA_AK|Alphainfluenzavirus|Alphainfluenzavirusinfluenz'
	'PQ714625.1|InfluenzaAvirus_A/Northernpintail/AK/23-002693-015-original/2022_H5N1__segment4hemagglutinin_HA_genecompletecds|2022-09-30|4|H5N1|USA|Anasacuta|USA_AK|Alphainfluenzavirus|Alphainfluenzavirusinfluenz'
	'PQ714633.1|InfluenzaAvirus_A/Northernpintail/AK/23-002693-016-original/2022_H5N1__segment4hemagglutinin_HA_genecompletecds|2022-09-30|4|H5N1|USA|Anasacuta|USA_AK|Alphainfluenzavirus|Alphainfluenzavirusinfluenz'
	'PQ714641.1|InfluenzaAvirus_A/Northernpintail/AK/23-002693-017-original/2022_H5N1__segment4hemagglutinin_HA_genecompletecds|2022-09-30|4|H5N1|USA|Anasacuta|USA_AK|Alphainfluenzavirus|Alphainfluenzavirusinfluenz'
	'PQ714649.1|InfluenzaAvirus_A/Northernpintail/AK/23-002693-018-original/2022_H5N1__segment4hemagglutinin_HA_genecompletecds|2022-09-30|4|H5N1|USA|Anasacuta|USA_AK|Alphainfluenzavirus|Alphainfluenzavirusinfluenz'
	'PQ714657.1|InfluenzaAvirus_A/Northernpintail/AK/23-002693-021-original/2022_H5N1__segment4hemagglutinin_HA_genecompletecds|2022-09-30|4|H5N1|USA|Anasacuta|USA_AK|Alphainfluenzavirus|Alphainfluenzavirusinfluenz'
	'PQ714697.1|InfluenzaAvirus_A/Northernpintail/AK/23-002693-030-original/2022_H5N1__segment4hemagglutinin_HA_genecompletecds|2022-10-02|4|H5N1|USA|Anasacuta|USA_AK|Alphainfluenzavirus|Alphainfluenzavirusinfluenz'
	'PQ714705.1|InfluenzaAvirus_A/Northernpintail/LA/22-039392-003-original-repeat/2022_H5N1__segment4hemagglutinin_HA_genecompletecds|2022-11-28|4|H5N1|USA|Anasacuta|USA_LA|Alphainfluenzavirus|Alphainfluenzavirusinfluenz'
	'PQ714713.1|InfluenzaAvirus_A/Northernpintail/OR/22-034677-048-original-repeat2/2022_H5N1__segment4hemagglutinin_HA_genecompletecds|2022-10-08|4|H5N1|USA|Anasacuta|USA_OR|Alphainfluenzavirus|Alphainfluenzavirusinfluenz'
	'PQ714737.1|InfluenzaAvirus_A/Northernshoveler/CA/23-005876-020-original/2022_H5N1__segment4hemagglutinin_HA_genecompletecds|2022-10-23|4|H5N1|USA|Spatulaclypeata|USA_CA|Alphainfluenzavirus|Alphainfluenzavirusinfluenz'
	'PQ714745.1|InfluenzaAvirus_A/Northernshoveler/CA/23-005876-026-original/2022_H5N1__segment4hemagglutinin_HA_genecompletecds|2022-10-23|4|H5N1|USA|Spatulaclypeata|USA_CA|Alphainfluenzavirus|Alphainfluenzavirusinfluenz'
	'PQ714761.1|InfluenzaAvirus_A/Northernshoveler/LA/22-037236-004-original/2022_H5N1__segment4hemagglutinin_HA_genecompletecds|2022-11-12|4|H5N1|USA|Spatulaclypeata|USA_LA|Alphainfluenzavirus|Alphainfluenzavirusinfluenz'
	'PQ714777.1|InfluenzaAvirus_A/Northernshoveler/NV/22-037517-003-original/2022_H5N1__segment4hemagglutinin_HA_genecompletecds|2022-11-05|4|H5N1|USA|Spatulaclypeata|USA_NV|Alphainfluenzavirus|Alphainfluenzavirusinfluenz'
	'PQ714785.1|InfluenzaAvirus_A/Northernshoveler/OR/22-036880-083-original/2022_H5N1__segment4hemagglutinin_HA_genecompletecds|2022-11-07|4|H5N1|USA|Spatulaclypeata|USA_OR|Alphainfluenzavirus|Alphainfluenzavirusinfluenz'
	'PQ714937.1|InfluenzaAvirus_A/Parasiticjaeger/AK/22-020952-001-original/2022_H5N1__segment4hemagglutinin_HA_genecompletecds|2022-07-22|4|H5N1|USA||USA_AK|Alphainfluenzavirus|Alphainfluenzavirusinfluenz'
	'PQ714953.1|InfluenzaAvirus_A/Pelican/AZ/22-038234-001-original/2022_H5N1__segment4hemagglutinin_HA_genecompletecds|2022-10-15|4|H5N1|USA|Pelecanidae|USA_AZ|Alphainfluenzavirus|Alphainfluenzavirusinfluenz'
	'PQ714961.1|InfluenzaAvirus_A/Pelican/AZ/22-038234-002-original/2022_H5N1__segment4hemagglutinin_HA_genecompletecds|2022-10-15|4|H5N1|USA|Pelecanidae|USA_AZ|Alphainfluenzavirus|Alphainfluenzavirusinfluenz'
	'PQ714969.1|InfluenzaAvirus_A/Pelican/AZ/22-038234-003-original/2022_H5N1__segment4hemagglutinin_HA_genecompletecds|2022-10-15|4|H5N1|USA|Pelecanidae|USA_AZ|Alphainfluenzavirus|Alphainfluenzavirusinfluenz'
	'PQ714977.1|InfluenzaAvirus_A/Pelican/AZ/22-038234-004-original/2022_H5N1__segment4hemagglutinin_HA_genecompletecds|2022-10-15|4|H5N1|USA|Pelecanidae|USA_AZ|Alphainfluenzavirus|Alphainfluenzavirusinfluenz'
	'PQ714985.1|InfluenzaAvirus_A/Pelican/AZ/22-038234-005-original/2022_H5N1__segment4hemagglutinin_HA_genecompletecds|2022-10-15|4|H5N1|USA|Pelecanidae|USA_AZ|Alphainfluenzavirus|Alphainfluenzavirusinfluenz'
	'PQ714993.1|InfluenzaAvirus_A/Pelican/CA/22-037519-001-original/2022_H5N1__segment4hemagglutinin_HA_genecompletecds|2022-11-04|4|H5N1|USA|Pelecanidae|USA_CA|Alphainfluenzavirus|Alphainfluenzavirusinfluenz'
	'PQ715033.1|InfluenzaAvirus_A/Pelican/KS/22-036624-001-original-repeat/2022_H5N1__segment4hemagglutinin_HA_genecompletecds|2022-10-17|4|H5N1|USA|Pelecanidae|USA_KS|Alphainfluenzavirus|Alphainfluenzavirusinfluenz'
	'PQ715065.1|InfluenzaAvirus_A/Pelican/NE/22-032908-001-original/2022_H5N1__segment4hemagglutinin_HA_genecompletecds|2022-10-13|4|H5N1|USA|Pelecanidae|USA_NE|Alphainfluenzavirus|Alphainfluenzavirusinfluenz'
	'PQ715089.1|InfluenzaAvirus_A/Peregrinefalcon/CA/22-032573-001-original/2022_H5N1__segment4hemagglutinin_HA_genecompletecds|2022-10-03|4|H5N1|USA|Falcoperegrinus|USA_CA|Alphainfluenzavirus|Alphainfluenzavirusinfluenz'
	'PQ715105.1|InfluenzaAvirus_A/Peregrinefalcon/CA/22-039721-003-original-3/2022_H5N1__segment4hemagglutinin_HA_genecompletecds|2022-11-16|4|H5N1|USA|Falcoperegrinus|USA_CA|Alphainfluenzavirus|Alphainfluenzavirusinfluenz'
	'PQ715121.1|InfluenzaAvirus_A/Peregrinefalcon/FL/22-035514-001-original/2022_H5N1__segment4hemagglutinin_HA_genecompletecds|2022-10-29|4|H5N1|USA|Falcoperegrinus|USA_FL|Alphainfluenzavirus|Alphainfluenzavirusinfluenz'
	'PQ715129.1|InfluenzaAvirus_A/Peregrinefalcon/FL/22-035514-002-original/2022_H5N1__segment4hemagglutinin_HA_genecompletecds|2022-10-29|4|H5N1|USA|Falcoperegrinus|USA_FL|Alphainfluenzavirus|Alphainfluenzavirusinfluenz'
	'PQ715137.1|InfluenzaAvirus_A/Peregrinefalcon/IN/22-032710-001-original/2022_H5N1__segment4hemagglutinin_HA_genecompletecds|2022-10-07|4|H5N1|USA|Falcoperegrinus|USA_IN|Alphainfluenzavirus|Alphainfluenzavirusinfluenz'
	'PQ715233.1|InfluenzaAvirus_A/Peregrinefalcon/MN/22-031157-003-original-repeat/2022_H5N1__segment4hemagglutinin_HA_genecompletecds|2022-09-29|4|H5N1|USA|Falcoperegrinus|USA_MN|Alphainfluenzavirus|Alphainfluenzavirusinfluenz'
	'PQ715241.1|InfluenzaAvirus_A/Peregrinefalcon/MN/22-032849-001-original/2022_H5N1__segment4hemagglutinin_HA_genecompletecds|2022-10-13|4|H5N1|USA|Falcoperegrinus|USA_MN|Alphainfluenzavirus|Alphainfluenzavirusinfluenz'
	'PQ715249.1|InfluenzaAvirus_A/Peregrinefalcon/MN/22-032849-002-original/2022_H5N1__segment4hemagglutinin_HA_genecompletecds|2022-10-13|4|H5N1|USA|Falcoperegrinus|USA_MN|Alphainfluenzavirus|Alphainfluenzavirusinfluenz'
	'PQ715385.1|InfluenzaAvirus_A/Raven/AK/22-020951-001-original/2022_H5N1__segment4hemagglutinin_HA_genecompletecds|2022-06-26|4|H5N1|USA|Corvus|USA_AK|Alphainfluenzavirus|Alphainfluenzavirusinfluenz'
	'PQ715393.1|InfluenzaAvirus_A/Raven/AK/22-020951-002-original/2022_H5N1__segment4hemagglutinin_HA_genecompletecds|2022-06-26|4|H5N1|USA|Corvus|USA_AK|Alphainfluenzavirus|Alphainfluenzavirusinfluenz'
	'PQ715417.1|InfluenzaAvirus_A/Raven/AK/22-031265-001-original/2022_H5N1__segment4hemagglutinin_HA_genecompletecds|2022-09-20|4|H5N1|USA|Corvus|USA_AK|Alphainfluenzavirus|Alphainfluenzavirusinfluenz'
	'PQ715537.1|InfluenzaAvirus_A/RedFox/AK/22-020792-002-original/2022_H5N1__segment4hemagglutinin_HA_genecompletecds|2022-06-13|4|H5N1|USA|Vulpesvulpes|USA_AK|Alphainfluenzavirus|Alphainfluenzavirusinfluenz'
	'PQ715649.1|InfluenzaAvirus_A/Red-tailedhawk/CA/22-033187-001-original/2022_H5N1__segment4hemagglutinin_HA_genecompletecds|2022-10-12|4|H5N1|USA|Buteojamaicensis|USA_CA|Alphainfluenzavirus|Alphainfluenzavirusinfluenz'
	'PQ715737.1|InfluenzaAvirus_A/Red-tailedhawk/CO/22-029818-001-original-repeat/2022_H5N1__segment4hemagglutinin_HA_genecompletecds|2022-09-19|4|H5N1|USA|Buteojamaicensis|USA_CO|Alphainfluenzavirus|Alphainfluenzavirusinfluenz'
	'PQ715745.1|InfluenzaAvirus_A/Red-tailedhawk/CO/22-031741-001-original/2022_H5N1__segment4hemagglutinin_HA_genecompletecds|2022-10-04|4|H5N1|USA|Buteojamaicensis|USA_CO|Alphainfluenzavirus|Alphainfluenzavirusinfluenz'
	'PQ715753.1|InfluenzaAvirus_A/Red-tailedhawk/CO/22-037213-001-original/2022_H5N1__segment4hemagglutinin_HA_genecompletecds|2022-11-14|4|H5N1|USA|Buteojamaicensis|USA_CO|Alphainfluenzavirus|Alphainfluenzavirusinfluenz'
	'PQ715761.1|InfluenzaAvirus_A/Red-tailedhawk/CO/22-037824-001-original/2022_H5N1__segment4hemagglutinin_HA_genecompletecds|2022-11-18|4|H5N1|USA|Buteojamaicensis|USA_CO|Alphainfluenzavirus|Alphainfluenzavirusinfluenz'
	'PQ716385.1|InfluenzaAvirus_A/Red-tailedhawk/MT/22-036316-001-original/2022_H5N1__segment4hemagglutinin_HA_genecompletecds|2022-11-09|4|H5N1|USA|Buteojamaicensis|USA_MT|Alphainfluenzavirus|Alphainfluenzavirusinfluenz'
	'PQ716737.1|InfluenzaAvirus_A/Red-tailedhawk/WA/22-037658-001-original/2022_H5N1__segment4hemagglutinin_HA_genecompletecds|2022-11-16|4|H5N1|USA|Buteojamaicensis|USA_WA|Alphainfluenzavirus|Alphainfluenzavirusinfluenz'
	'PQ716913.1|InfluenzaAvirus_A/Ring-billedgull/CO/22-030941-001-original/2022_H5N1__segment4hemagglutinin_HA_genecompletecds|2022-09-28|4|H5N1|USA|Larusdelawarensis|USA_CO|Alphainfluenzavirus|Alphainfluenzavirusinfluenz'
	'PQ717001.1|InfluenzaAvirus_A/Roseatespoonbill/TX/22-035763-001-original/2022_H5N1__segment4hemagglutinin_HA_genecompletecds|2022-10-11|4|H5N1|USA||USA_TX|Alphainfluenzavirus|Alphainfluenzavirusinfluenz'
	'PQ717049.1|InfluenzaAvirus_A/Ross_sgoose/KS/22-038592-005-original/2022_H5N1__segment4hemagglutinin_HA_genecompletecds|2022-11-21|4|H5N1|USA||USA_KS|Alphainfluenzavirus|Alphainfluenzavirusinfluenz'
	'PQ717073.1|InfluenzaAvirus_A/Ross_sgoose/KS/22-041130-002-original/2022_H5N1__segment4hemagglutinin_HA_genecompletecds|2022-11-29|4|H5N1|USA||USA_KS|Alphainfluenzavirus|Alphainfluenzavirusinfluenz'
	'PQ717225.1|InfluenzaAvirus_A/Sandhillcrane/AK/22-019268-001-original/2022_H5N1__segment4hemagglutinin_HA_genecompletecds|2022-06-14|4|H5N1|USA|Antigonecanadensis|USA_AK|Alphainfluenzavirus|Alphainfluenzavirusinfluenz'
	'PQ717329.1|InfluenzaAvirus_A/Short-earedOwl/WA/22-039678-004-original/2022_H5N1__segment4hemagglutinin_HA_genecompletecds|2022-11-21|4|H5N1|USA|Asioflammeus|USA_WA|Alphainfluenzavirus|Alphainfluenzavirusinfluenz'
	'PQ717337.1|InfluenzaAvirus_A/Snowgoose/AK/22-017364-001-original/2022_H5N1__segment4hemagglutinin_HA_genecompletecds|2022-05-27|4|H5N1|USA|Ansercaerulescens|USA_AK|Alphainfluenzavirus|Alphainfluenzavirusinfluenz'
	'PQ717353.1|InfluenzaAvirus_A/Snowgoose/AR/22-038202-001-original/2022_H5N1__segment4hemagglutinin_HA_genecompletecds|2022-11-25|4|H5N1|USA|Ansercaerulescens|USA_AR|Alphainfluenzavirus|Alphainfluenzavirusinfluenz'
	'PQ717361.1|InfluenzaAvirus_A/Snowgoose/AR/22-039436-005-original/2022_H5N1__segment4hemagglutinin_HA_genecompletecds|2022-11-29|4|H5N1|USA|Ansercaerulescens|USA_AR|Alphainfluenzavirus|Alphainfluenzavirusinfluenz'
	'PQ717441.1|InfluenzaAvirus_A/Snowgoose/CA/22-041406-001-original/2022_H5N1__segment4hemagglutinin_HA_genecompletecds|2022-11-28|4|H5N1|USA|Ansercaerulescens|USA_CA|Alphainfluenzavirus|Alphainfluenzavirusinfluenz'
	'PQ717513.1|InfluenzaAvirus_A/Snowgoose/CA/23-001856-001-original/2022_H5N1__segment4hemagglutinin_HA_genecompletecds|2022-11-28|4|H5N1|USA|Ansercaerulescens|USA_CA|Alphainfluenzavirus|Alphainfluenzavirusinfluenz'
	'PQ717537.1|InfluenzaAvirus_A/Snowgoose/CO/22-036625-001-original-repeat/2022_H5N1__segment4hemagglutinin_HA_genecompletecds|2022-11-08|4|H5N1|USA|Ansercaerulescens|USA_CO|Alphainfluenzavirus|Alphainfluenzavirusinfluenz'
	'PQ717545.1|InfluenzaAvirus_A/Snowgoose/CO/22-037670-001-original/2022_H5N1__segment4hemagglutinin_HA_genecompletecds|2022-11-16|4|H5N1|USA|Ansercaerulescens|USA_CO|Alphainfluenzavirus|Alphainfluenzavirusinfluenz'
	'PQ717569.1|InfluenzaAvirus_A/Snowgoose/ID/22-038611-001-original/2022_H5N1__segment4hemagglutinin_HA_genecompletecds|2022-11-18|4|H5N1|USA|Ansercaerulescens|USA_ID|Alphainfluenzavirus|Alphainfluenzavirusinfluenz'
	'PQ717577.1|InfluenzaAvirus_A/Snowgoose/ID/22-038611-002-original/2022_H5N1__segment4hemagglutinin_HA_genecompletecds|2022-11-18|4|H5N1|USA|Ansercaerulescens|USA_ID|Alphainfluenzavirus|Alphainfluenzavirusinfluenz'
	'PQ717593.1|InfluenzaAvirus_A/Snowgoose/IN/22-038827-002-original-repeat/2022_H5N1__segment4hemagglutinin_HA_genecompletecds|2022-11-23|4|H5N1|USA|Ansercaerulescens|USA_IN|Alphainfluenzavirus|Alphainfluenzavirusinfluenz'
	'PQ717601.1|InfluenzaAvirus_A/Snowgoose/IN/22-038827-003-original-repeat/2022_H5N1__segment4hemagglutinin_HA_genecompletecds|2022-11-23|4|H5N1|USA|Ansercaerulescens|USA_IN|Alphainfluenzavirus|Alphainfluenzavirusinfluenz'
	'PQ717633.1|InfluenzaAvirus_A/Snowgoose/IN/22-038827-008-original-repeat/2022_H5N1__segment4hemagglutinin_HA_genecompletecds|2022-11-23|4|H5N1|USA|Ansercaerulescens|USA_IN|Alphainfluenzavirus|Alphainfluenzavirusinfluenz'
	'PQ717657.1|InfluenzaAvirus_A/Snowgoose/KS/22-039690-001-original/2022_H5N1__segment4hemagglutinin_HA_genecompletecds|2022-11-21|4|H5N1|USA|Ansercaerulescens|USA_KS|Alphainfluenzavirus|Alphainfluenzavirusinfluenz'
	'PQ717665.1|InfluenzaAvirus_A/Snowgoose/KS/22-039690-002-original/2022_H5N1__segment4hemagglutinin_HA_genecompletecds|2022-11-23|4|H5N1|USA|Ansercaerulescens|USA_KS|Alphainfluenzavirus|Alphainfluenzavirusinfluenz'
	'PQ717689.1|InfluenzaAvirus_A/Snowgoose/KS/22-039690-005-original/2022_H5N1__segment4hemagglutinin_HA_genecompletecds|2022-11-23|4|H5N1|USA|Ansercaerulescens|USA_KS|Alphainfluenzavirus|Alphainfluenzavirusinfluenz'
	'PQ717697.1|InfluenzaAvirus_A/Snowgoose/KS/22-039690-006-original/2022_H5N1__segment4hemagglutinin_HA_genecompletecds|2022-11-28|4|H5N1|USA|Ansercaerulescens|USA_KS|Alphainfluenzavirus|Alphainfluenzavirusinfluenz'
	'PQ717705.1|InfluenzaAvirus_A/Snowgoose/KS/22-039690-007-original/2022_H5N1__segment4hemagglutinin_HA_genecompletecds|2022-11-27|4|H5N1|USA|Ansercaerulescens|USA_KS|Alphainfluenzavirus|Alphainfluenzavirusinfluenz'
	'PQ717769.1|InfluenzaAvirus_A/Snowgoose/LA/22-039688-006-original/2022_H5N1__segment4hemagglutinin_HA_genecompletecds|2022-11-28|4|H5N1|USA|Ansercaerulescens|USA_LA|Alphainfluenzavirus|Alphainfluenzavirusinfluenz'
	'PQ717777.1|InfluenzaAvirus_A/Snowgoose/LA/22-039688-009-original/2022_H5N1__segment4hemagglutinin_HA_genecompletecds|2022-11-30|4|H5N1|USA|Ansercaerulescens|USA_LA|Alphainfluenzavirus|Alphainfluenzavirusinfluenz'
	'PQ717793.1|InfluenzaAvirus_A/Snowgoose/LA/23-000409-003-original/2022_H5N1__segment4hemagglutinin_HA_genecompletecds|2022-11-28|4|H5N1|USA|Ansercaerulescens|USA_LA|Alphainfluenzavirus|Alphainfluenzavirusinfluenz'
	'PQ717841.1|InfluenzaAvirus_A/Snowgoose/MN/22-037439-001-original/2022_H5N1__segment4hemagglutinin_HA_genecompletecds|2022-11-17|4|H5N1|USA|Ansercaerulescens|USA_MN|Alphainfluenzavirus|Alphainfluenzavirusinfluenz'
	'PQ717881.1|InfluenzaAvirus_A/Snowgoose/MO/22-037787-001-original/2022_H5N1__segment4hemagglutinin_HA_genecompletecds|2022-11-13|4|H5N1|USA|Ansercaerulescens|USA_MO|Alphainfluenzavirus|Alphainfluenzavirusinfluenz'
	'PQ717897.1|InfluenzaAvirus_A/Snowgoose/MO/22-038564-002-original/2022_H5N1__segment4hemagglutinin_HA_genecompletecds|2022-11-23|4|H5N1|USA|Ansercaerulescens|USA_MO|Alphainfluenzavirus|Alphainfluenzavirusinfluenz'
	'PQ717945.1|InfluenzaAvirus_A/Snowgoose/MS/22-038820-002-original-repeat/2022_H5N1__segment4hemagglutinin_HA_genecompletecds|2022-11-27|4|H5N1|USA|Ansercaerulescens|USA_MS|Alphainfluenzavirus|Alphainfluenzavirusinfluenz'
	'PQ717969.1|InfluenzaAvirus_A/Snowgoose/MS/22-038820-006-original-repeat/2022_H5N1__segment4hemagglutinin_HA_genecompletecds|2022-11-27|4|H5N1|USA|Ansercaerulescens|USA_MS|Alphainfluenzavirus|Alphainfluenzavirusinfluenz'
	'PQ717985.1|InfluenzaAvirus_A/Snowgoose/MS/22-038821-004-original/2022_H5N1__segment4hemagglutinin_HA_genecompletecds|2022-11-23|4|H5N1|USA|Ansercaerulescens|USA_MS|Alphainfluenzavirus|Alphainfluenzavirusinfluenz'
	'PQ718009.1|InfluenzaAvirus_A/Snowgoose/MS/22-038821-008-original/2022_H5N1__segment4hemagglutinin_HA_genecompletecds|2022-11-23|4|H5N1|USA|Ansercaerulescens|USA_MS|Alphainfluenzavirus|Alphainfluenzavirusinfluenz'
	'PQ718017.1|InfluenzaAvirus_A/Snowgoose/MS/22-038821-010-original/2022_H5N1__segment4hemagglutinin_HA_genecompletecds|2022-11-23|4|H5N1|USA|Ansercaerulescens|USA_MS|Alphainfluenzavirus|Alphainfluenzavirusinfluenz'
	'PQ718025.1|InfluenzaAvirus_A/Snowgoose/MS/22-038821-011-original/2022_H5N1__segment4hemagglutinin_HA_genecompletecds|2022-11-23|4|H5N1|USA|Ansercaerulescens|USA_MS|Alphainfluenzavirus|Alphainfluenzavirusinfluenz'
	'PQ718033.1|InfluenzaAvirus_A/Snowgoose/MS/22-038821-012-original/2022_H5N1__segment4hemagglutinin_HA_genecompletecds|2022-11-23|4|H5N1|USA|Ansercaerulescens|USA_MS|Alphainfluenzavirus|Alphainfluenzavirusinfluenz'
	'PQ718049.1|InfluenzaAvirus_A/Snowgoose/MS/22-038821-019-original/2022_H5N1__segment4hemagglutinin_HA_genecompletecds|2022-11-23|4|H5N1|USA|Ansercaerulescens|USA_MS|Alphainfluenzavirus|Alphainfluenzavirusinfluenz'
	'PQ718073.1|InfluenzaAvirus_A/Snowgoose/MS/22-038821-023-original/2022_H5N1__segment4hemagglutinin_HA_genecompletecds|2022-11-23|4|H5N1|USA|Ansercaerulescens|USA_MS|Alphainfluenzavirus|Alphainfluenzavirusinfluenz'
	'PQ718089.1|InfluenzaAvirus_A/Snowgoose/MS/22-038821-025-original/2022_H5N1__segment4hemagglutinin_HA_genecompletecds|2022-11-23|4|H5N1|USA|Ansercaerulescens|USA_MS|Alphainfluenzavirus|Alphainfluenzavirusinfluenz'
	'PQ718097.1|InfluenzaAvirus_A/Snowgoose/MS/22-038821-026-original/2022_H5N1__segment4hemagglutinin_HA_genecompletecds|2022-11-23|4|H5N1|USA|Ansercaerulescens|USA_MS|Alphainfluenzavirus|Alphainfluenzavirusinfluenz'
	'PQ718121.1|InfluenzaAvirus_A/Snowgoose/MS/22-038821-030-original/2022_H5N1__segment4hemagglutinin_HA_genecompletecds|2022-11-23|4|H5N1|USA|Ansercaerulescens|USA_MS|Alphainfluenzavirus|Alphainfluenzavirusinfluenz'
	'PQ718153.1|InfluenzaAvirus_A/Snowgoose/MS/22-038821-039-original/2022_H5N1__segment4hemagglutinin_HA_genecompletecds|2022-11-23|4|H5N1|USA|Ansercaerulescens|USA_MS|Alphainfluenzavirus|Alphainfluenzavirusinfluenz'
	'PQ718169.1|InfluenzaAvirus_A/Snowgoose/MS/22-038821-044-original/2022_H5N1__segment4hemagglutinin_HA_genecompletecds|2022-11-23|4|H5N1|USA|Ansercaerulescens|USA_MS|Alphainfluenzavirus|Alphainfluenzavirusinfluenz'
	'PQ718281.1|InfluenzaAvirus_A/Snowgoose/ND/23-002238-001-original/2022_H5N1__segment4hemagglutinin_HA_genecompletecds|2022-11-29|4|H5N1|USA|Ansercaerulescens|USA_ND|Alphainfluenzavirus|Alphainfluenzavirusinfluenz'
	'PQ718385.1|InfluenzaAvirus_A/Snowgoose/OR/22-038527-001-original/2022_H5N1__segment4hemagglutinin_HA_genecompletecds|2022-11-17|4|H5N1|USA|Ansercaerulescens|USA_OR|Alphainfluenzavirus|Alphainfluenzavirusinfluenz'
	'PQ718393.1|InfluenzaAvirus_A/Snowgoose/OR/23-002231-001-original/2022_H5N1__segment4hemagglutinin_HA_genecompletecds|2022-11-19|4|H5N1|USA|Ansercaerulescens|USA_OR|Alphainfluenzavirus|Alphainfluenzavirusinfluenz'
	'PQ718409.1|InfluenzaAvirus_A/Snowgoose/SD/22-038546-001-original/2022_H5N1__segment4hemagglutinin_HA_genecompletecds|2022-11-21|4|H5N1|USA|Ansercaerulescens|USA_SD|Alphainfluenzavirus|Alphainfluenzavirusinfluenz'
	'PQ718417.1|InfluenzaAvirus_A/Snowgoose/SD/22-038788-002-original/2022_H5N1__segment4hemagglutinin_HA_genecompletecds|2022-11-21|4|H5N1|USA|Ansercaerulescens|USA_SD|Alphainfluenzavirus|Alphainfluenzavirusinfluenz'
	'PQ718441.1|InfluenzaAvirus_A/Snowgoose/WA/22-037636-001-original/2022_H5N1__segment4hemagglutinin_HA_genecompletecds|2022-11-15|4|H5N1|USA|Ansercaerulescens|USA_WA|Alphainfluenzavirus|Alphainfluenzavirusinfluenz'
	'PQ718449.1|InfluenzaAvirus_A/Snowgoose/WA/22-039678-001-original/2022_H5N1__segment4hemagglutinin_HA_genecompletecds|2022-11-21|4|H5N1|USA|Ansercaerulescens|USA_WA|Alphainfluenzavirus|Alphainfluenzavirusinfluenz'
	'PQ718473.1|InfluenzaAvirus_A/Snowyowl/AK/22-022807-001-original/2022_H5N1__segment4hemagglutinin_HA_genecompletecds|2022-07-19|4|H5N1|USA|Buboscandiacus|USA_AK|Alphainfluenzavirus|Alphainfluenzavirusinfluenz'
	'PQ718537.1|InfluenzaAvirus_A/Sparrow/NE/22-033885-001-original/2022_H5N1__segment4hemagglutinin_HA_genecompletecds|2022-10-19|4|H5N1|USA|Passeridae|USA_NE|Alphainfluenzavirus|Alphainfluenzavirusinfluenz'
	'PQ718577.1|InfluenzaAvirus_A/Swainson_sHawk/OR/22-034146-001-original-repeat/2022_H5N1__segment4hemagglutinin_HA_genecompletecds|2022-10-10|4|H5N1|USA|Buteoswainsoni|USA_OR|Alphainfluenzavirus|Alphainfluenzavirusinfluenz'
	'PQ718761.1|InfluenzaAvirus_A/TrumpeterSwan/MN/22-037438-001-original/2022_H5N1__segment4hemagglutinin_HA_genecompletecds|2022-11-17|4|H5N1|USA||USA_MN|Alphainfluenzavirus|Alphainfluenzavirusinfluenz'
	'PQ718777.1|InfluenzaAvirus_A/TrumpeterSwan/MT/22-030263-001-original/2022_H5N1__segment4hemagglutinin_HA_genecompletecds|2022-09-16|4|H5N1|USA||USA_MT|Alphainfluenzavirus|Alphainfluenzavirusinfluenz'
	'PQ718785.1|InfluenzaAvirus_A/TrumpeterSwan/WY/22-030049-002-original/2022_H5N1__segment4hemagglutinin_HA_genecompletecds|2022-09-14|4|H5N1|USA||USA_WY|Alphainfluenzavirus|Alphainfluenzavirusinfluenz'
	'PQ718793.1|InfluenzaAvirus_A/TrumpeterSwan/WY/22-030049-003-original/2022_H5N1__segment4hemagglutinin_HA_genecompletecds|2022-09-14|4|H5N1|USA||USA_WY|Alphainfluenzavirus|Alphainfluenzavirusinfluenz'
	'PQ718817.1|InfluenzaAvirus_A/TundraSwan/WI/22-038828-001-original-repeat/2022_H5N1__segment4hemagglutinin_HA_genecompletecds|2022-11-22|4|H5N1|USA|Cygnuscolumbianus|USA_WI|Alphainfluenzavirus|Alphainfluenzavirusinfluenz'
	'PQ719113.1|InfluenzaAvirus_A/TurkeyVulture/MN/22-035505-002-original/2022_H5N1__segment4hemagglutinin_HA_genecompletecds|2022-10-29|4|H5N1|USA|Cathartesaura|USA_MN|Alphainfluenzavirus|Alphainfluenzavirusinfluenz'
	'PQ719425.1|InfluenzaAvirus_A/TurkeyVulture/WY/22-031606-001-original-repeat/2022_H5N1__segment4hemagglutinin_HA_genecompletecds|2022-10-03|4|H5N1|USA|Cathartesaura|USA_WY|Alphainfluenzavirus|Alphainfluenzavirusinfluenz'
	'PQ719473.1|InfluenzaAvirus_A/WesternGull/CA/22-035882-001-original/2022_H5N1__segment4hemagglutinin_HA_genecompletecds|2022-11-03|4|H5N1|USA|Larusoccidentalis|USA_CA|Alphainfluenzavirus|Alphainfluenzavirusinfluenz'
	'PQ719481.1|InfluenzaAvirus_A/WesternGull/CA/22-037512-001-original/2022_H5N1__segment4hemagglutinin_HA_genecompletecds|2022-11-08|4|H5N1|USA|Larusoccidentalis|USA_CA|Alphainfluenzavirus|Alphainfluenzavirusinfluenz'
	'PQ719521.1|InfluenzaAvirus_A/Westernscreechowl/WA/22-015526-006-original/2022_H5N1__segment4hemagglutinin_HA_genecompletecds|2022-05-11|4|H5N1|USA||USA_WA|Alphainfluenzavirus|Alphainfluenzavirusinfluenz'
	'PQ719529.1|InfluenzaAvirus_A/Westernsnowyplover/OR/22-038785-001-original-repeat/2022_H5N1__segment4hemagglutinin_HA_genecompletecds|2022-10-25|4|H5N1|USA||USA_OR|Alphainfluenzavirus|Alphainfluenzavirusinfluenz'
	'PQ719905.1|InfluenzaAvirus_A/blackskimmer/FL/22-036966-001-original/2022_H5N1__segment4hemagglutinin_HA_genecompletecds|2022-11-04|4|H5N1|USA|Rynchopsniger|USA_FL|Alphainfluenzavirus|Alphainfluenzavirusinfluenz'
	'PQ719945.1|InfluenzaAvirus_A/goose/AR/22-036798-001-original/2022_H5N1__segment4hemagglutinin_HA_genecompletecds|2022-11-14|4|H5N1|USA|Anatidae|USA_AR|Alphainfluenzavirus|Alphainfluenzavirusinfluenz'
	'PQ720105.1|InfluenzaAvirus_A/goose/TX/22-038236-001-original/2022_H5N1__segment4hemagglutinin_HA_genecompletecds|2022-11-23|4|H5N1|USA|Anatidae|USA_TX|Alphainfluenzavirus|Alphainfluenzavirusinfluenz'
	'PQ720289.1|InfluenzaAvirus_A/lesserscaup/LA/22-037240-003-original/2022_H5N1__segment4hemagglutinin_HA_genecompletecds|2022-11-13|4|H5N1|USA|Aythyaaffinis|USA_LA|Alphainfluenzavirus|Alphainfluenzavirusinfluenz'
	'PQ720297.1|InfluenzaAvirus_A/lessersnowgoose/OR/22-037719-001-original/2022_H5N1__segment4hemagglutinin_HA_genecompletecds|2022-11-08|4|H5N1|USA|Ansercaerulescenscaerulescens|USA_OR|Alphainfluenzavirus|Alphainfluenzavirusinfluenz'
;
end;
begin trees;
	tree TREE1 = [&R] (((((((((((((((((((((((((((((((((('24P021402_H5N1_D-24-09077_HP_B3.2_CRO_2024-10-20'[&length_range={3.119676710949537E-4,0.0622709857524848},rate_95%_HPD={0.0025924377746686087,0.007243844816705728},length_95%_HPD={3.620265218900742E-4,0.02918191407438933},length=0.01316704777783679,height_median=0.1857923497225329,rate_range={0.0019869839152762523,0.011379215549580855},height_r…
end;
begin figtree;
	set appearance.backgroundColorAttribute="Default";
	set appearance.backgroundColour=#ffffff;
	set appearance.branchColorAttribute="User selection";
	set appearance.branchColorGradient=false;
	set appearance.branchLineWidth=1.0;
	set appearance.branchMinLineWidth=0.0;
	set appearance.branchWidthAttribute="Fixed";
	set appearance.foregroundColour=#000000;
	set appearance.hilightingGradient=false;
	set appearance.selectionColour=#2d3680;
	set branchLabels.colorAttribute="User selection";
	set branchLabels.displayAttribute="Branch times";
	set branchLabels.fontName=".AppleSystemUIFont";
	set branchLabels.fontSize=8;
	set branchLabels.fontStyle=0;
	set branchLabels.isShown=false;
	set branchLabels.significantDigits=4;
	set layout.expansion=0;
	set layout.layoutType="RECTILINEAR";
	set layout.zoom=0;
	set legend.attribute=null;
	set legend.fontSize=10.0;
	set legend.isShown=false;
	set legend.significantDigits=4;
	set nodeBars.barWidth=4.0;
	set nodeBars.displayAttribute=null;
	set nodeBars.isShown=false;
	set nodeLabels.colorAttribute="User selection";
	set nodeLabels.displayAttribute="Node ages";
	set nodeLabels.fontName=".AppleSystemUIFont";
	set nodeLabels.fontSize=8;
	set nodeLabels.fontStyle=0;
	set nodeLabels.isShown=false;
	set nodeLabels.significantDigits=4;
	set nodeShapeExternal.colourAttribute="User selection";
	set nodeShapeExternal.isShown=false;
	set nodeShapeExternal.minSize=10.0;
	set nodeShapeExternal.scaleType=Width;
	set nodeShapeExternal.shapeType=Circle;
	set nodeShapeExternal.size=4.0;
	set nodeShapeExternal.sizeAttribute="Fixed";
	set nodeShapeInternal.colourAttribute="User selection";
	set nodeShapeInternal.isShown=false;
	set nodeShapeInternal.minSize=10.0;
	set nodeShapeInternal.scaleType=Width;
	set nodeShapeInternal.shapeType=Circle;
	set nodeShapeInternal.size=4.0;
	set nodeShapeInternal.sizeAttribute="Fixed";
	set polarLayout.alignTipLabels=false;
	set polarLayout.angularRange=0;
	set polarLayout.rootAngle=0;
	set polarLayout.rootLength=100;
	set polarLayout.showRoot=true;
	set radialLayout.spread=0.0;
	set rectilinearLayout.alignTipLabels=false;
	set rectilinearLayout.curvature=0;
	set rectilinearLayout.rootLength=100;
	set scale.offsetAge=2024.986;
	set scale.rootAge=1.0;
	set scale.scaleFactor=1.0;
	set scale.scaleRoot=false;
	set scaleAxis.automaticScale=true;
	set scaleAxis.fontSize=8.0;
	set scaleAxis.isShown=true;
	set scaleAxis.lineWidth=1.0;
	set scaleAxis.majorTicks=0.5;
	set scaleAxis.minorTicks=0.25;
	set scaleAxis.origin=0.0;
	set scaleAxis.reverseAxis=true;
	set scaleAxis.showGrid=true;
	set scaleBar.automaticScale=true;
	set scaleBar.fontSize=10.0;
	set scaleBar.isShown=false;
	set scaleBar.lineWidth=1.0;
	set scaleBar.scaleRange=0.3;
	set tipLabels.boxSize=4;
	set tipLabels.colorAttribute="User selection";
	set tipLabels.displayAttribute="Names";
	set tipLabels.fontName=".AppleSystemUIFont";
	set tipLabels.fontSize=8;
	set tipLabels.fontStyle=0;
	set tipLabels.isShown=true;
	set tipLabels.significantDigits=4;
	set tipLabels.tipPath=true;
	set trees.order=true;
	set trees.orderType="decreasing";
	set trees.rooting=false;
	set trees.rootingType="User Selection";
	set trees.transform=false;
	set trees.transformType="cladogram";
end;
