# Supplementary material for: Circumpolar spread of avian influenza H5N1 to southern Indian Ocean islands
Source: Nat Commun. 2025 Sep 29;16:8463. doi: 10.1038/s41467-025-64297-y (PMC12479825; doi:10.1038/s41467-025-64297-y)
Supplement: Supplementary file 9 — Supplementary Data 6 [file 41467_2025_64297_MOESM9_ESM.txt]

>24P021402_H5N1_D-24-09077_HP_B3.2_CRO_2024-10-20
atggagaacatagtactacttcttgcaatagttagccttgttaaaagtgatcagatttgcattggttatcatgcaaacaattcgacagagcaagttgacacgataatggaaaagaacgtcactgttacacatgcccaagacatactggaaaaaacacacaacgggaagctctgtgatttaaatggrgtgaagccactgattttaaaggattgtagtgtagctggatggctcctcggaaatccaatgtgcgacgaattcatcagagtgccggaatggtcctacatagtggagcgggctaacccagctaatgacctctgttacccagggagcctcaatgactatgaagaactgaaacacatgttgagcagaataaatcattttgagaagattcagatcattcccaagagttcctggccaaatcatgaaacatcactaggggtgagcgcagcttgtccataccagggagctccctcttttttcagaaatgtggtgtggcttatcaaaaagaacgatgcatacccaacaataaagataagctacaataatactaatcgggaagatctcttgatactgtgggggattcatcattccaacaatgcagaagaacagacaaagctctacaaaaatccaactacctacatttcagttggaacatcaactttaaaccagaggttggcaccaaaaatagctactagatcccaagtaaacgggcaacgtggaagaatggacttcttctggacaatcttaaaaccagatgatgcaatccatttcgagagtaacggaaacttcattgctccagaatatgcatacaaaattgtcaagaanggggactcaacaattatgaaaagtggagtggaatatggccactgcaacaccaaatgtcaaaccccagtaggtgcgataaattctagtatgccattccacaacatacatcctctcaccattggggaatgccccaaatacgtgaagtcaaacaagttggtccttgcgactgggctcagaaatagtcctctaagagaaaagagaagaaaaagaggtctgtttggggcgatagcagggtttatagagggaggatggcagggaatggttgatggttggtatggataccatcacagcaatgagcaggggagtgggtacgctgcggacaaagaatccacccaaaaggcaatagatggagttaccaataaggtcaactcaatcattgacaaaatgaacactcaatttgaggcagttggaagggagtttaataacttagaaaggagaatagagaatttgaacaagaaaatggaagacgggttcctagatgtctggacctataatgctgaacttctagttctcatggaaaacgagaggactctagatttccatgattcaaatgtcaagaatctttacgacaaagtcagattacagcttagggataatgcaaaggagctgggtaacggctgtttcgaattctatcacaaatgtgataatgaatgcatggaaagtgtgagaaatgggacgtatgactaccctcagtattcagaagaagcaagattaaaaagagaagaaataagcggagtgaaattagaatcagtaggaacttaccagatactgtcaatttattcaacagcggcaagttccctagcactggcaatcatgatggctggtctatctttatggatgtgctccaatgggtcgttacaatgcagaatttgcatttag-------------------------------nn----------------nagcaaaagcaggtagatattgaaagatgagtcttctaaccgaggtcgaaacgtacgttctctctatcgtcccgtcgggccccctcaaagccgagatcgcgcagagacttgaagatgtctttgcagggaagaacaccgatcttgaggctctcatggaatggctaaagacaagaccaatcctgtcacctctgactaaggggattttgggatttgtgttcacgctcaccgtgcccagtgagcgaggactgcagcgtagacgctttgtccaaaatgctctaagtggaactggggacccaaacaacatggacagggcggtcaagttgtacaggaaactgaagagagagataacattccatggtgctaaagaagttgcactcagttactcaaccggtgcacttgccagttgtatgggtctcatatacaacaggatggggacggtgaccgcagaagtggcattgggcctagtgtgtgccacctgtgagcagattgctgattcacagcatcggtctcacagacagatagctaccaccaccaacccactaatcagacatgaaaacagaatggttttggccagtactacagctaaggctatggagcagatggctggatcgagtgagcaagcagtggaagccatggaggttgctagtcaggctaggcagatggtgcaggcgatgaggaccattggaactcatcctagctccagtgccggtctgagagatgatctccttgaaaatttgcaggcctaccaaaaacggatgggagtgcaactgcagcgattcaagtgatcctctcgttattgccgcaagtatcattgggatcttgcacttgatattgtggattcttgatcgccttttcttcaaatgcatttatcgtcgccttaaatacggtttgaaaggagggccttctacggaaggagtacctgagtccatgagggaagagtaccggcaggaacagcagagtgctgtggatgttgacgatggtcattttgtcaacatagagctggagtaaaaaactaccttgtttctact--------nnnaaagcaggagttcaaaatgaatccaaatcaaaagataacaaccattggatcaatctgtatggtaattgggatagtcagcttgatgctgcaaattgggaacataatttcaatatgggttagccattcaatccaaacagggaatcaataccagcctgaaccatgcaatcaaagcatcattacctatgagaacaacacctgggtaaatcagacgtatgtaaacatcagcaataccaattttcttgctgagcaggctgtcacttctgtaacattagcgggcaattcatctctttgccctattagtgggtgggcaatatacagtaaggacaacggtataagaattgggtccaagggggatgtgtttgttataagagaaccgttcatctcatgctcccacttggaatgcagaacttttttcctgacccagggagctctgctgaatgacaaacattctaatgggacagttaaggatagaagcccttatagaactttgatgagttgtcccgtgggtgaggctccttccccgtataattcaagatttgagtctgttgcttggtcggcaagtgcttgtcatgatggcatcagttggttgacaatcggtatttctggtccagacaatggagctgtggctgtattgaagtacaatggcataataacggatactatcaagagttggagaaacaacattttgagaactcaagaatctgaatgtgcttgcgcaaatggctcttgcttcactgtaatgactgatggaccaagcaatgggcaggcctcatataaaatcttcaagatagagaaagggaaagttgtcaaatcagttgaaatgaatgcccctaattaccactacgaggaatgctcctgttatcctgatgcgggtgatattatgtgtgtgtgcagggacaattggcatggctcaaaccggccgtgggtatcttttaatcaaaatctggagtatcaaataggatatatatgcagtgggattttcggggacaatccccgccccaatgatggaacaggcagttgcagtccaatgccctctaatggggcatatggggtaaaagggttttcatttaagtacggtaatggggtttggatcggaagaacaaaaagcactatttccagaagcggctttgagatgatttgggatccgaatgggtggactgagacggacagtagtttctcagtgaagcaagacattgtagaaataactgactggtcaggatatagtgggagttttgttcagcatccagaactgacaggattagattgcatgaggccttgtttctgggttgagctaatcagagggaggcccaaagagaacacaatttggactagcgggagcagcatatccttttgtggtgtaaatagtgacactgtgggttggtcttggccagacggtgctgagttgccattcaccattgacaagtagtttgttc-aaaaaactccttgtttctactn---nnagcaaaagcagggtagataatcactcactgagtgacatccacatcatggcgtctcaaggcaccaaacgatcctatgaacaaatggaaactggtggggaacgccagaatgccactgaaatcagaacatctgttggaagaatggttggcggaatcgggagattctacgtacagatgtgcactgaactcaaactcagtgattacgaagggaggctgatccaaaacagcataaccgtagaaaggatggttctctcggcatttgatgagaggaggaacaagtacctggaggagcatcccagtgccggaaaggatcccaagaagactggaggtccaatctacaggaggagagatggcaaatgggtgagagagttgatcctctacgacaaagaagagatcagaagaatttggcgtcaagctaataatggagaggatgcacctgctggtctcactcacttgatgatttggcattccaatctgaatgatgccacataccagagaacaagggcacttgtgcgtactggaatggaccctagaatgtgctctctgatgcaaggctcaaccctccctaggagatcaggggctgctggagcagcagtgaaaggagttggaacaatggtgatggaactaattcgaatggtcaaacgagggatcaatgatcggaatttctggagaggcgaaaacggtcggagaaccagaattgcctacgagagaatgtgcaacattctcaagggaaagctccaaacagcagcacaacgggcaatgatggaccaagtgagagaaagccggaatcctgggaatgctgaaattgaagacctcatctttctcgcacgatctgctctcatcctgaggggatcagtggctcataagtcctgtctgcctgcttgcgtatatggacttgctgtagccagtggatatgactttgaaagagagggatattctctagtcggaattgatcctttccgtcttctccaaaacagccaagtcttcagtctcatcagaccgaacgaaaatccagctcataaaagtcagctggtatggatggcatgccactctgcggcatttgaggatctgagagtgtcaagtttcatcagaggaacaagagtagtcccaagaggacaactgtccaccagaggagttcagattgcttcaaatgaaaacatggagacaatggactccagtactcttgaactgaggagcagatattgggctataagaacaagaagtggaggaaacactaatcaacagagagcatctgcaggacaaatcagcgtacagcccacattctctgtacaaagaaacctcccattcgagagagcaaccatcatggcagcatttacgggaaacactgaaggcagaacttcagacatgagaactgagatcataaggatgatggaaaatgctagacctgaagatgtgtctttccaggggcggggagtcttcgagctctcggacgaaaaggcaacgaacccgatcgtgccttcctttgacatgagtaatgaaggatcttatttcttcggagacaatgcagaggagtatgtcaattaaagaaaaatac----------------nnnagcaaaagcagggtgacaaaaacataatggattccaacactgtgtcaagctttcaggtagactgctttctttggcatgtccgcaaacgatttgcagaccaagaactgggtgatgccccattccttgaccggctccgccgagaccagaagtctctaagaggaagaggcagcactcttggtctggacatcgagacggccactcgtgctggaaagcagatagtggagaggattctggaggaagaatccgacgaggcactcaaaatgactattgcctctgtgcctgctccacgctacctaactgacatgactcttgaagagatgtcaagagactggttcatgctcatgcccaagcaaaaagtggcaggctccctcagtatcagaatggaccaggcgattatggataagaacatcatactgaaggcaaacttcagtgtgatcttcaatcggctggagacactaatactactcagagctttcactgaagagggagcaattgtcggcgaaatttcaccattgccttctcttccaggacatactgatgaggatgtcaaaaatgcaattggggtcctcatcggaggacttgaatggaatgataacacagttcgagtctctgaaactttacagagattcgcttggagaagcagtaatgaggatgggagacctccactccctccaaagcagaaacggaaaatggagagaacaattgagtctgaagtttgaagaaataaggtggctgattgaagaagttcgacacagactaaagatcacagaaaatagctttgaacaaataacatttatgcaagccttacaactactgcttgaagtggagcaagagataagaactttctcgtttcagcttatttaataataaaaaacacccttgtttctact------------------------------------------------------------------------------------------------------------------------------------------------------------------------------------------------------------------------------------------------------------------------------------------------------------------------------------------------------------------------------------------------------------------------------------------------------------------------------------------------------------------------------------------------------------------------------------------------------------------------------------------------------------------------------------------------------------------------------------------------------------------------------------------------------------------------------------------------------------------------------------------------------------------------------------------------------------------------------------------------------------------------------------------------------------------------------------------------------------------------------------------------------------------------------------------------------------------------------------------------------------------------------------------------------------------------------------------------------------------------------------------------------------------------------------------------------------------------------------------------------------------------------------------------------------------------------------------------------------------------------------------------------------------------------------------------------------------------------------------------------------------------------------------------------------------------------------------------------------------------------------------------------------------------------------------------------------------------------------------------------------------------------------nnngcaaagtctgtattcaacagcctatatgcatctccacaactcgrggggttttcagctgaatcaagaaaattgcttctcattgttcaggcacttagggacaacctggaacctggaaccttcgatcttggggggctatatgaagcaattgaggagtgcctgattaacgatccctgggttttgcttaaygcatcttggttcaactccttcctcacacatgcactgaaatagttgtggcaatgctactatttgctatccatactgtcc-aaaaargtac--------------------------------------------------------------------------------------------------------------------------------------------------------------------------------------------------------------------------------------------------------------------------------------------------------------------------------------------------------------------------------------------------------------------------------------------------------------------------------------------------------------------------------------------------------------------------------------------------------------------------------------------------------------------------------------------------------------------------------------------------------------------------------------------------------------------------------------------------------------------------------------------------------------------------------------------------------------------------------------------------------------------------------------------------------------------------------------------------------------------------------------------------------------------------------------------------------------------------------------------------------------------------------------------------------------------------------------------------------------------------------------------------------------------------------------------------------------------------------------------------------------------------------------------------------------------------------------------------------------------------------------------------------------------------------------------------------------------------------------------------------cnnntggctcttcagctattcatcaaggattacagatacacataccgatgtcacagaggagacacacaaattcagacaaggaggtcattcgagctgaagaagttgtgggaacagacccattcaaaagcagggctgctggtctcagatggaggaccaaatctatacaatattcggaatcttcacattccagaagtctgcttgaaatgggagctaatggacgaagactatcagggaaggctttgtaatcccctgaacccgtttgtcagccacaaggaaatagagtctgtgaacaacgctgtggtgattccagctcatggcccggccaagagcatggaatatgatgctgttgccaccactcactcctggataccaaagaggaaccgctccattctcaatacaagccaaaggggaatcctcgaagacgaacagatgtatcaaaagtgctgcaacctgttcgaaaaattcttccctagcagttcatacaggaggccagttggaatttccagcatggtggaggccatggtttctagggcccgaattgacgcacgaattgacttcgaatctggacggattaagaaggaggagtttgctgagatcatgaagatctgttccaccattgaagagctcagacggcagaaatagtgaatttagcttgtccttcatgaaaaaatgccttgtttctactnn------------------------------------------------------------------------------------------------------------------------------------------------------------------------------------------------------------------------------------------------------------------------------------------------------------------------------------------------------------------------------------------------------------------------------------------------------------------------------------------------------------------------------------------------------------------------------------------------------------------------------------------------------------------------------------------------------------------------------------------------------------------------------------------------------------------------------------------------------------------------------------------------------------------------------------------------------------------------------------------------------------------------------------------------------------------------------------------------------------------------------------------------------------------------------------------------------------------------------------------------------------------------------------------------------------------------------------------------------------------------------------------------------------------------------------------------------------------------------------------------------------------------------------------------------------------------------------------------------------------------------ncaaggaacggagaaactgacaatcacttattcgtcatcaatgatgtgggagatcaatggtcctgagtcggtgttggtcaatacttatcagtggataattagaaactgggaarctgtaaaaattcaatggtcacaggatcccacaatgttgtataataggatggaattcgagccattccagtctctagtccctaaagcagccagaggtcaatacagtgggtttgtgagaacactattccagcaaatgcgagatgtgcttggaacatttgacactgttcagatagtaaaactcctcccctttgctgccgccccaccggaacaaagtaggatgcagttctcctccctgactgtgaatgtaagaggatcaggaatgaggatactggtaagaggcaattcaccagtgttcaattacaacaaggccaccaagaggctcacagttctcggaaaagatgcaggtgcattgaccgaagatccagatgaaggcacagctggagtggagtctgctgttttaagaggattcctcattttgggcaaagaagacaagagatatggcccagcattgagcatcaatgagctgagcaatcttgcaaagggagagaaggctaatgtgctaattgggcaaggagatgtagtgttggtgatgaaacggaaacgggactctagcatacttactgacagccagacagcgaccaaaaggattcggatggccatcaattagtgtcgaattatttaaaaacg
>24P021403_H5N1_D-24-09077_HP_B3.2_CRO_2024-10-20
atggagaacatagtactacttcttgcaatagttagccttgttaaaagtgatcagatttgcattggttatcatgcaaacaattcgacagagcaagttgacacgataatggaaaagaacgtcactgttacacatgcccaagacatactggaaaaaacacacaacgggaagctctgtgatttaaatggggtgaagccactgattttaaaggattgtagtgtagctggatggctcctcggaaatccaatgtgcgacgaattcatcagagtgccggaatggtcctacatagtggagcgggctaacccagctaatgacctctgttacccagggagcctcaatgactatgaagaactgaaacacatgttgagcagaataaatcattttgagaagattcagatcattcccaagagttcctggccaaatcatgaaacatcactaggggtgagcgcagcttgtccataccagggagctccctcttttttcagaaatgtggtgtggcttatcaaaaagaacgatgcatacccaacaataaagataagctacaataatactaatcgggaagatctcttgatactgtgggggattcatcattccaacaatgcagaagaacagacaaagctctacaaaaatccaactacctacatttcagttggaacatcaactttaaaccagaggttggcaccaaaaatagctactagatcccaagtaaacgggcaacgtggaagaatggacttcttctggacaatcttaaaaccagatgatgcaatccatttcgagagtaacggaaacttcattgctccagaatatgcatacaaaattgtcaagaanggggactcaacaattatgaaaagtggagtggaatatggccactgcaacaccaaatgtcaaaccccagtaggtgcgataaattctagtatgccattccacaacatacatcctctcaccattggggaatgccccaaatacgtgaagtcaaacaagttggtccttgcgactgggctcagaaatagtcctctaagagaaaagagaagaaaaagaggtctgtttggggcgatagcagggtttatagagggaggatggcagggaatggttgatggttggtatggataccatcacagcaatgagcaggggagtgggtacgctgcggacaaagaatccacccaaaaggcaatagatggagttaccaataaggtcaactcaatcattgacaaaatgaacactcaatttgaggcagttggaagggagtttaataacttagaaaggagaatagagaatttgaacaagaaaatggaagacgggttcctagatgtctggacctataatgctgaacttctagttctcatggaaaacgagaggactctagatttccatgattcaaatgtcaagaacctttacgacaaagtcagattacagcttagggataatgcaaaggagctgggtaacggctgtttcgaattctatcacaaatgtgataatgaatgcatggaaagtgtgagaaatgggacgtatgactaccctcagtattcagaagaagcaagattaaaaagagaagaaataagcggagtgaaattagaatcagtaggaacttaccagatactgtcaatttattcaacagcggcaagttccctagcactggcaatcatgatggctggtctatctttatggatgtgctccaatgggtcgttacaatgcagaatttgcatttag-------------------------------nn----------------nagcaaaagcaggtagatattgaaagatgagtcttctaaccgaggtcgaaacgtacgttctctctatcgtcccgtcgggccccctcaaagccgagatcgcgcagagacttgaagatgtctttgcagggaagaacaccgatcttgaggctctcatggaatggctaaagacaagaccaatcctgtcacctctgactaaggggattttgggatttgtgttcacgctcaccgtgcccagtgagcgaggactgcagcgtagacgctttgtccaaaatgctctaagtggaactggggacccaaacaacatggacagggcggtcaagttgtacaggaaactgaagagagagataacattccatggtgctaaagaagttgcactcagttactcaaccggtgcacttgccagttgtatgggtctcatatacaacaggatggggacggtgaccgcagaagtggcattgggcctagtgtgtgccacctgtgagcagattgctgattcacagcatcggtctcacagacagatagctaccaccaccaacccactaatcagacatgaaaacagaatggttttggccagtactacagctaaggctatggagcagatggctggatcgagtgagcaagcagtggaagccatggaggttgctagtcaggctaggcagatggtgcaggcgatgaggaccattggaactcatcctagctccagtgccggtctgagagatgatctccttgaaaatttgcaggcctaccaaaaacggatgggagtgcaactgcagcgattcaagtgatcctctcgttattgccgcaagtatcattgggatcttgcacttgatattgtggattcttgatcgccttttcttcaaatgcatttatcgtcgccttaaatacggtttgaaaggagggccttctacggaaggagtacctgagtccatgagggaagagtaccggcaggaacagcagagtgctgtggatgttgacgatggtcattttgtcaacatagagctggagtaaaaaactaccttgtttctact--------nnnaaagcaggagttcaaaatgaatccaaatcaaaagataacaaccattggatcaatctgtatggtaattgggatagtcagcttgatgctgcaaattgggaacataatttcaatatgggttagccattcaatccaaacagggaatcaataccagcctgaaccatgcaatcaaagcatcattacctatgagaacaacacctgggtaaatcagacgtatgtaaacatcagcaataccaattttcttgctgagcaggctgtcacttctgtaacattagcgggcaattcatctctttgccctattagtgggtgggcaatatacagtaaggacaacggtataagaattgggtccaagggggatgtgtttgttataagagaaccgttcatctcatgctcccacttggaatgcagaacttttttcctgacccagggagctctgctgaatgacaaacattctaatgggacagttaaggatagaagcccttatagaactttgatgagttgtcccgtgggtgaggctccttccccgtataattcaagatttgagtctgttgcttggtcggcaagtgcttgtcatgatggcatcagttggttgacaatcggtatttctggtccagacaatggagctgtggctgtattgaagtacaatggcataataacggatactatcaagagttggagaaacaacattttgagaactcaagaatctgaatgtgcttgcgcaaatggctcttgcttcactgtaatgactgatggaccaagcaatgggcaggcctcatataaaatcttcaagatagagaaagggaaagttgtcaaatcagttgaaatgaatgcccctaattaccactacgaggaatgctcctgttatcctgatgcgggtgatattatgtgtgtgtgcagggacaattggcatggctcaaaccggccgtgggtatcttttaatcaaaatctggagtatcaaataggatatatatgcagtgggattttcggggacaatccccgccccaatgatggaacaggcagttgcagtccaatgccctctaatggggcatatggggtaaaagggttttcatttaagtacggtaatggggtttggatcggaagaacaaaaagcactatttccagaagcggctttgagatgatttgggatccgaatgggtggactgagacggacagtagtttctcagtgaagcaagacattgtagaaataactgactggtcaggatatagtgggagttttgttcagcatccagaactgacaggattagattgcatgaggccttgtttctgggttgagctaatcagagggaggcccaaagagaacacaatttggactagcgggagcagcatatccttttgtggtgtaaatagtgacactgtgggttggtcttggccagacggtgctgagttgccattcaccattgacaagtagtttgttc-aaaaaactccttgtttctactn---nnagcaaaagcagggtagataatcactcactgagtgacatccacatcatggcgtctcaaggcaccaaacgatcctatgaacaaatggaaactggtggggaacgccagaatgccactgaaatcagagcatctgttggaagaatggttggcggaatcgggagattctacgtacagatgtgcactgaactcaaactcagtgattacgaagggaggctgatccaaaacagcataaccgtagaaaggatggttctctcggcatttgatgagaggaggaacaagtacctggaggagcatcccagtgccggaaaggatcccaagaagactggaggtccaatctacaggaggagagatggcaaatgggtgagagagttgatcctctacgacaaagaagagatcagaagaatttggcgtcaagctaataatggagaggatgcacctgctggtctcactcacttgatgatttggcattccaatctgaatgatgccacataccagagaacaagggcacttgtgcgtactggaatggaccctagaatgtgctctctgatgcaaggctcaaccctccctaggagatcaggggctgctggagcagcagtgaaaggagttggaacaatggtgatggaactaattcgaatggtcaaacgagggatcaatgatcggaatttctggagaggcgaaaacggtcggagaaccagaattgcctacgagagaatgtgcaacattctcaagggaaagctccaaacagcagcacaacgggcaatgatggaccaagtgagagaaagccggaatcctgggaatgctgaaattgaagacctcatctttctcgcacgatctgctctcatcctgaggggatcagtggctcataagtcctgtctgcctgcttgcgtatatggacttgctgtagccagtggatatgactttgaaagagagggatattctctagtcggaattgatcctttccgtcttctccaaaacagccaagtcttcagtctcatcagaccgaacgaaaatccagctcataaaagtcagctggtatggatggcatgccactctgcggcatttgaggatctgagagtgtcaagtttcatcagaggaacaagagtagtcccaagaggacaactgtccaccagaggagttcagattgcttcaaatgaaaacatggagacaatggactccagtactcttgaactgaggagcagatattgggctataagaacaagaagtggaggaaacactaatcaacagagagcatctgcaggacaaatcagcgtacagcccacattctctgtacaaagaaacctcccattcgagagagcaaccatcatggcagcatttacgggaaacactgaaggcagaacttcagacatgagaactgagatcataaggatgatggaaaatgctagacctgaagatgtgtctttccaggggcggggagtcttcgagctctcggacgaaaaggcaacgaacccgatcgtgccttcctttgacatgagtaatgaaggatcttatttcttcggagacaatgcagaggagtatgtcaattaaagaaaaatac----------------nnnagcaaaagcagggtgacaaaaacataatggattccaacactgtgtcaagctttcaggtagactgctttctttggcatgtccgcaaacgatttgcagaccaagaactgggtgatgccccattccttgaccggctccgccgagaccagaagtctctaagaggaagaggcagcactcttggtctggacatcgagacggccactcgtgctggaaagcagatagtggagaggattctggaggaagaatccgacgaggcactcaaaatgactattgcctctgtgcctgctccacgctacctaactgacatgactcttgaggagatgtcaagagactggttcatgctcatgcccaagcaaaaagtggcaggctccctcagtatcagaatggaccaggcgattatggataagaacatcatactgaaggcaaacttcagtgtgatcttcaatcggctggagacactaatactactcagagctttcactgaagagggagcaattgtcggcgaaatttcaccattgccttctcttccaggacatactgatgaggatgtcaaaaatgcaattggggtcctcatcggaggacttgaatggaatgataacacagttcgagtctctgaaactttacagagattcgcttggagaagcagtaatgaggatgggagacctccactccctccaaagcagaaacggaaaatggagagaacaattgagtctgaagtttgaagaaataaggtggctgattgaagaagttcgacacagactaaagatcacagaaaatagctttgaacaaataacatttatgcaagccttacaactactgcttgaagtggagcaagagataagaactttctcgtttcagcttatttaataataaaaaacacccttgtttctact----------------------------------------------------------------------------------------------------------------------------------------------------------------------------------------------------------------------------------------------------------------------------------------------------------------------------------------------------------------------------------------------------------------------------------------------------------------------------------------------------------------------------------------------------------------------------------------------------------------------------------------------------------------------------------------------------------------------------------------------------------------------------------------------------------------------------------------------------------------------------------------------------------------------------------------------------------------------------------------------------------------------------------------------------------------------------------------------------------------------------------------------------------------------------------------------------------------------------------------------------------------------------------------------------------------------------------------------------------------------------------------------------------------------------------------------------------------------------------------------------------------------------------------------------------------------------------------------------------------------------------------------------------------------------------------------------------------------------------------------------------------------------------------------------------------------------------nnnggggcatggagatgaggcgatgccttcttcagtcccttcaacaaattgagagcatgattgaggccgaatcttctgtcaaagagaaggacatgtccaaggaattctttgaaaccaaatcagaaacatggccaattggagaatcacccaaaggggtggaggaaggctctattgggaaagtatgcaggacattgctagcaaagtctgtattcaacagcctatatgcatctccacaactcgaggggttttcagctgaatcaagaaaattgcttctcattgttcaggcacttagggacaacctggaacctggaaccttcgatcttggggggctatatgaagcaattgaggagtgcctgattaacgatccctgggttttgcttaatgcatcttggttcaactccttcctcacacatgcactgaaatagttgtggcaatgctactatttgctatccatactgtcc-aaaaaagtaccttgtttctactnnn----------------agcaaaagc-aggcaaaccatttgaatggatgtcaatccgactttacttttcttgaaggtcccagcgcaaaatgccataagcaccacatttccgtatactggagatcctccatacagccatggaacaggaacaggatataccatggacacagttaacagaacacatcagtattcagaaaaagggaaatggacaacaaactcagaaactggagcacctcaactcaatccaattgatggaccattgcctgaggacaatgaaccaagtgggtatgcacaaacggactgtgtccttgaagcaatggctttccttgaagagtcccacccaggaatctttgaaaactcgtgtcttgaaacgatggaagttgttcaacaaacaagagtggacaagttgactcaaggccgtcagacctatgattggacgttaaacaggaatcaaccggctgcaactgcattagcnaatactatagaggtcttcagatctaacggcctcacagccaatgaatcaggaaggctaatagattttctcaaggatgtgatggaatcaatggataaggaggaaatggaaataacaacgcatttccaaaggaaaagaagagtgagagacaacatgaccaagaaaatggtcacacaaaggacaataggaaagaagaaacagaggctaaataaaaagagctatctaataagagcattgacactgaacacgatgacaaaagacgccgaaagaggcaaattaaaaagaagggcaattgcgacacctggaatgcaaatcagagggtttgtgtactttgttgaaacattagcgaggagnnnttgtgataagcttgaacaatctggactcccagttgggggcaatgaaaagaaggctaaactggcaaatgttgtgagaaaaatgatgactaattcgcaggacacagagctctctttcacaatcactggagacaacaccaaatggaatgaaaatcagaaccctaggatgtttctggcaatgataacatatataacaaggaaccaacctgaatggttcaggaatgtcttaagcattgcacctataatgttctcaaataaaatggcaagactagggaaagggtacatgttcgaaagtaagagcatgaagctccgaacacaaataccagcagaaatgctagcaagcattgatatgaagtacttcaatgagtcaacaagaaagaaaatagagaagataagacctcttctaatagatgatacagcctcattaagcccaggaatgatgatgggcatgttcaatatgctgagtacagttttgggagtttmgattctaaatctaggacaaaggaagtacaccaaaacaacatactggtgggacggactccaatcctctgatgactttgccctcatagtgaatgctccgaatcatgagggaatacaagcgggggtagacagattctatagaacctgcaagctggtcggaatcaacatgagcaaaaagaagtcctacataaacaggacaggaacatttgaattcacaagttttttctaccgctatggatttgtagccaacttcagtatggagttgcccagctttggagtgtctgggatcaatgaatctgcagacatgagcattggagtaacagtgataaagaacaacatgatcaacaatgatcttggaccagcaacagctcaaatggctcttcagctattcatcaaggattacagatacacataccgatgtcacagaggagacacacaaattcagacaaggaggtcattcgagctgaagaagttgtgggaacagacccattcaaaagcagggctgctggtctcagatggaggaccaaatctatacaatattcggaatcttcacattccagaagtctgcttgaaatgggagctaatggacgaagactatcagggaaggctttgtaatcccctgaacccgtttgtcagccacaaggaaatagagtctgtgaacaacgctgtggtgattccagctcatggcccggccaagagcatggaatatgatgctgttgccaccactcactcctggataccaaagaggaaccgctccattctcaatacaagccaaaggggaatcctcgaagacgaacagatgtatcaaaagtgctgcaacctgttcgaaaaattcttccctagcagttcatacaggaggccagttggaatttccagcatggtggaggccatggtttctagggcccgaattgacgcacgaattgacttcgaatctggacggattaagaaggaggagtttgctgagatcatgaagatctgttccaccattgaagagctcagacggcagaaatagtgaatttagcttgtccttcatgaaaaaatgccttgtttctactnn------------------------------------------------------------------------------------------------------------------------------------------------------------------------------------------------------------------------------------------------------------------------------------------------------------------------------------------------------------------------------------------------------------------------------------------------------------------------------------------------------------------------------------------------------------------------------------------------------------------------------------------------------------------------------------------------------------------------------------------------------------------------------------------------------------------------------------------------------------------------------------------------------------------------------------------------------------------------------------------------------------------------------------------------------------------------------------------------------------------------------------------------------------------------------------------------------------------------------------------------------------------------------------------------------------------------------------------------------------------------------------------------------------------------------------------------------------------------------------------------------------------------------------------------------------------------------------------------------------------------------ncaaggaacggagaaactgacaatcacttattcgtcatcaatgatgtgggagatcaatggtcctgagtcggtgttggtcaatacttatcagtggataattagaaactgggaaactgtaaaaattcaatggtcacaggatcccacaatgttgtataataggatggaattcgagccattccagtctctagtccctaaagcagccagaggtcaatacagtgggtttgtgagaacactattccagcaaatgcgagatgtgcttggaacatttgacactgttcagacagtaaaactcctcccctttgctgccgccccaccggaacaaagtaggatgcagttctcctccctgactgtgaatgtaagaggatcaggaatgaggatactggtaagaggcaattcaccagtgttcaattacaacaaggccaccaagaggctcacagttctcggaaaagatgcaggtgcattgaccgaagatccagatgaaggcacagctggagtggagtctgctgttttaagaggattcctcattttgggcaaagaagacaagagatatggcccagcattgagcatcaatgagctgagcaatcttgcaaagggagagaaggctaatgtgctaattgggcaaggagatgtagtgttggtgatgaaacggaaacgggactctagcatacttactgacagccagacagcgaccaaaaggattcggatggccatcaattagtgtcgaattatttaa-----
>24P021404_H5N1_D-24-09077_HP_B3.2_CRO_2024-10-20
atggagaacatagtactacttcttgcaatagttagccttgttaaaagtgatcagatttgcattggttatcatgcaaacaattcgacagagcaagttgacacgataatggaaaagaacgtcactgttacacatgcccaagacatactggaaaaaacacacaacgggaagctctgtgatttaaatggggtgaagccactgattttaaaggattgtagtgtagctggatggctcctcggaaatccaatgtgcgacgaattcatcagagtgccggaatggtcctacatagtggagcgggctaacccagctaatgacctctgttacccagggagcctcaaygactatgaagaactgaaacacatgttgagcagaataaatcattttgagaagattcagatcattcccaagagttcctggccaaatcatgaaacatcactaggggtgagcgcagcttgtccataccagggagctccctcttttttcagaaatgtggtgtggcttatcaaaaagaacgatgcatacccaacaataaagataagctacaataatactaatcgggaagatctcttgatactgtgggggattcatcattccaacaatgcagaagaacagacaaagctctacaaaaatccaactacctacatttcagttggaacatcaactttaaaccagaggttggcaccaaaaatagctactagatcccaagtaaacgggcaacgtggaagaatggacttcttctggacaatcttaaaaccagatgatgcaatccatttcgagagtaacggaaacttcattgctccagaatatgcatacaaaattgtcaagaaaggggactcaacaattatgaaaagtggagtggaatatggccactgcaacaccaaatgtcaaaccccagtaggtgcgataaattctagtatgccattccacaacatacatcctctcaccattggggaatgccccaaatacgtgaagtcaaacaagttggtccttgcgactgggctcagaaatagtcctctaagagaaaagagaagaaaaagaggtctgtttggggcgatagcagggtttatagagggaggatggcagggaatggttgatggttggtatggataccatcacagcaatgagcaggggagtgggtacgctgcggacaaagaatccacccaaaaggcaatagatggagttaccaataaggtcaactcaatcattgacaaaatgaacactcaatttgaggcagttggaagggagtttaataacttagaaaggagaatagagaatttgaacaagaaaatggaagacgggttcctagatgtctggacctataatgctgaacttctagttctcatggaaaacgagaggactctagatttccatgattcaaatgtcaagaacctttacgacaaagtcagattacagcttagggataatgcaaaggagctgggtaacggctgtttcgaattctatcacaaatgtgataatgaatgcatggaaagtgtgagaaatgggacgtatgactaccctcagtattcagaagaagcaagattaaaaagagaagaaataagcggagtgaaattagaatcagtaggaacttaccagatactgtcaatttattcaacagcggcaagttccctagcactggcaatcatgatggctggtctatctttatggatgtgctccaatgggtcgttacaatgcagaatttgcatttagatttgtgagctcagattgtagttaaaaacacnn----------------nagcaaaagcaggtagatattgaaagatgagtcttctaaccgaggtcgaaacgtacgttctctctatcgtcccgtcgggccccctcaaagccgagatcgcgcagagacttgaagatgtctttgcagggaagaacaccgatcttgaggctctcatggaatggctaaagacaagaccaatcctgtcacctctgactaaggggattttgggatttgtgttcacgctcaccgtgcccagtgagcgaggactgcagcgtagacgctttgtccaaaatgctctaagtggaactggggacccaaacaacatggacagggcggtcaagttgtacaggaaactgaagagagagataacattccatggtgctaaagaagttgcactcagttactcaaccggtgcacttgccagttgtatgggtctcatatacaacaggatggggacggtgaccgcagaagtggcattgggcctagtgtgtgccacctgtgagcagattgctgattcacagcatcggtctcacagacagatagctaccaccaccaacccactaatcagacatgaaaacagaatggttttggccagtactacagctaaggctatggagcagatggctggatcgagtgagcaagcagtggaagccatggaggttgctagtcaggctaggcagatggtgcaggcgatgaggaccattggaactcatcctagctccagtgccggtctgagagatgatctccttgaaaatttgcaggcctaccaaaaacggatgggagtgcaactgcagcgattcaagtgatcctctcgttattgccgcaagtatcattgggatcttgcacttgatattgtggattcttgatcgccttttcttcaaatgcatttatcgtcgccttaaatacggtttgaaaggagggccttctacggaaggagtacctgagtccatgagggaagagtaccggcaggaacagcagagtgctgtggatgttgacgatggtcattttgtcaacatagagctggagtaaa-------------tctact--------nnnaaagcaggagttcaaaatgaatccaaatcaaaagataacaaccattggatcaatctgtatggtaattgggatagtcagcttgatgctgcaaattgggaacataatttcaatatgggttagccattcaatccaaacagggaatcaataccagcctgaaccatgcaatcaaagcatcattacctatgagaacaacacctgggtaaatcagacgtatgtaaacatcagcaataccaattttcttgctgagcaggctgtcacttctgtaacattagcgggcaattcatctctttgccctattagtgggtgggcaatatacagtaaggacaacggtataagaattgggtccaagggggatgtgtttgttataagagaaccgttcatctcatgctcccacttggaatgcagaacttttttcctgacccagggagctctgctgaatgacaaacattctaatgggacagttaaggatagaagcccttatagaactttgatgagttgtcccgtgggtgaggctccttccccgtataattcaagatttgagtctgttgcttggtcggcaagtgcttgtcatgatggcatcagttggttgacaatcggtatttctggtccagacaatggagctgtggctgtattgaagtacaatggcataataacggatactatcaagagttggagaaacaacattttgagaactcaagaatctgaatgtgcttgcgcaaatggctcttgcttcactgtaatgactgatggaccaagcaatgggcaggcctcatataaaatcttcaagatagagaaagggaaagttgtcaaatcagttgaaatgaatgcccctaattaccactacgaggaatgctcctgttatcctgatgcgggtgatattatgtgtgtgtgcagggacaattggcatggctcaaaccggccgtgggtatcttttaatcaaaatctggagtatcaaataggatatatatgcagtgggattttcggggacaatccccgccccaatgatggaacaggcagttgcagtccaatgccctctaatggggcatatggggtaaaagggttttcatttaagtacggtaatggggtttggatcggaagaacaaaaagcactatttccagaagcggctttgagatgatttgggatccgaatgggtggactgagacggacagtagtttctcagtgaagcaagacattgtagaaataactgactggtcaggatatagtgggagttttgttcagcatccagaactgacaggattagattgcatgaggccttgtttctgggttgagctaatcagagggaggcccaaagagaacacaatttggactagcgggagcagcatatccttttgtggtgtaaatagtgacactgtgggttggtcttggccagacggtgctgagttgccattcaccattgacaagtagtttgttc-aaaaaactccttgtttctact---nnnagcaaaagcagggtagataatcactcactgagtgacatccacatcatggcgtctcaaggcaccaaacgatcctatgaacaaatggaaactggtggggaacgccagaatgccactgaaatcagagcatctgttggaagaatggttggcggaatcgggagattctacgtacagatgtgcactgaactcaaactcagtgattacgaagggaggctgatccaaaacagcataaccgtagaaaggatggttctctcggcatttgatgagaggaggaacaagtacctggaggagcatcccagtgccggaaaggatcccaagaagactggaggtccaatctacaggaggagagatggcaaatgggtgagagagttgatcctctacgacaaagaagagatcagaagaatttggcgtcaagctaataatggagaggatgcacctgctggtctcactcacttgatgatttggcattccaatctgaatgatgccacataccagagaacaagggcacttgtgcgtactggaatggaccctagaatgtgctctctgatgcaaggctcaaccctccctaggagatcaggggctgctggagcagcagtgaaaggagttggaacaatggtgatggaactaattcgaatggtcaaacgagggatcaatgatcggaatttctggagaggcgaaaacggtcggagaaccagaattgcctacgagagaatgtgcaacattctcaagggaaagctccaaacagcagcacaacgggcaatgatggaccaagtgagagaaagccggaatcctgggaatgctgaaattgaagacctcatctttctcgcacgatctgctctcatcctgaggggatcagtggctcataagtcctgtctgcctgcttgcgtatatggacttgctgtrgccagtggatatgactttgaaagagagggatattctctagtcggaattgatcctttccgtcttctccaaaacagccaagtcttcagtctcatcagaccgaacgaaaatccagctcataaaagtcagctggtatggatggcatgccactctgcggcatttgaggatctgagagtgtcaagtttcatcagaggaacaagagtagtcccaagaggacaactgtccaccagaggagttcagattgcttcaaatgaaaacatggagacaatggactccagtactcttgaactgaggagcagatattgggctataagaacaagaagtggaggaaacactaatcaacagagagcatctgcaggacaaatcagcgtacagcccacattctctgtacaaagaaacctcccattcgagagagcaaccatcatggcagcatttacgggaaacactgaaggcagaacttcagacatgagaactgagatcataaggatgatggaaaatgctagacctgaagatgtgtctttccaggggcggggagtcttcgagctctcggacgaaaaggcaacgaacccgatcgtgccttcctttgacatgagtaatgaaggatcttatttcttcggagacaatgcagaggagtatgtcaattaaagaaaaatacccttgtttctact---nnnagcaaaagcagggtgacaaaaacataatggattccaacactgtgtcaagctttcaggtagactgctttctttggcatgtccgcaaacgatttgcagaccaagaactgggtgatgccccattccttgaccggctccgccgagaccagaagtctctaagaggaagaggcagcactcttggtctggacatcgagacggccactcgtgctggaaagcagatagtggagaggattctggaggaagaatccgacgaggcactcaaaatgactattgcctctgtgcctgctccacgctacctaactgacatgactcttgaagagatgtcaagagactggttcatgctcatgcccaagcaaaaagtggcaggctccctcagtatcagaatggaccaggcgattatggataagaacatcatactgaaggcaaacttcagtgtgatcttcaatcggctggagacactaatactactcagagctttcactgaagagggagcaattgtcggcgaaatttcaccattgccttctcttccaggacatactgatgaggatgtcaaaaatgcaattggggtcctcatcggaggacttgaatggaatgataacacagttcgagtctctgaaactttacagagattcgcttggagaagcagtaatgaggatgggagacctccactccctccaaagcagaaacggaaaatggagagaacaattgagtctgaagtttgaagaaataaggtggctgattgaagaagttcgacacagactaaagatcacagaaaatagctttgaacaaataacatttatgcaagccttacaactactgcttgaagtggagcaagagataagaactttctcgtttcagcttatttaataataaaaaacacccttgtttctact---------------------------------nnnatggaagactttgtgcgacaatgcttcaatccaatgattgtcgagcttgcggaaaaagcaatgaaagaatatggggaagatccgaaaatcgagacaaacaaatttgccgcaatatgcacacacttagaagtctgtttcatgtattcggatttccattttattgatgaacgaggcgaatcaatgattgtagaatctggcgatccaaatgcattattgaaacaccgatttgagataatcgaagggagagaccgaacaatggcctggacagtggtgaatagtatctgcaacaccacagaggtcgaaaagcccaaattcctccctgatttgtatgactacaaagagaaccgattcattgaaattggagtaacgcgaagggaagttcacatatactatttagaaaaagccaacaagataaaatcagagaaaacacatattcacatattctcattcactggagaggaaatggccaccaaggcggactacacccttgatgaagagagcagagcaagaataaaaaccagactgttcactataagacaagaaatggccagtagaggtctatgggattcctttcgtcaatccgagagaggcgaagagacaattgaagaaagatttgaaatcacaggaaccatgcgcaggcttgctgaccaaagccttccaccgaacttccccagccttgaaaactttagagcctatgtggatggattcgaaccgaacggctgcattgagggcaaactttctcaaatgtcaaaagaggtgaacgccagaattgagccatttctgaagacaacaccacgccctctcagattacctgatgggcctccctgttctcagcggtcgaagttcttgctgatggatgcccttaagttgagcatcgaagaccctagccatgagggggagggcataccgctgtatgatgcaatcaaatgcatgaagacattttttggctggaaagagcccaacatcgtaaagccgcatgagaaaggcataaaccctaattacctcctggcttggaagcaggtgatggcagaacttcaagacattgaaaatgaggagaaaattccaaaaacaaagaacatgaagaaaacaagccaattgaagtgggcacttggtgagaacatggctccagaaaaagtggactttgaggactgcaaagatgttagcgatctaagacagtacgacagtgacgaaccagagtctagatcactagcaagctggattcagagtgaattcaacaaggcatgcgaactgacagattcgagttggattgaacttgatgagataggggaagacgttgctccaatcgaacacattgcgagtgtgaggaggaactatttcacagcagagatatcccattgcagggccactgaatacataatgaagggagtatacataaacacagccctattgaatgcatcctgtgcagccatggatgagttccaattgattccaatgataagtaagtgcagaactaaagaaggaagacggaagacaaatctgtatggattcattataaaaggaagatcccatttgagaaatgacaccgatgtggtaaactttgtgagcatggaattctctctaactgacccgaggctagagccacacaaatgggaaaagtactgtgttcttgagataggagacatgctcctacggactgctataggccaagtgtcgaggcccatgttcctgtatgtgagaaccaatggaacttccaagatcaaaatgaaatggggcatggagatgaggcgatgccttcttcagtcccttcaacaaattgagagcatgattgaggccgaatcttctgtcaaagagaaggacatgtccaaggaattctttgaaaccaaatcagaaacatggccaattggagaatcacccaaaggggtggaggaaggctctattgggaaagtatgcaggacattgctagcaaagtctgtattcaacagcctatatgcatctccacaactcgaggggttttcagctgaatcaagaaaattgcttctcattgttcaggcacttagggacaacctggaacctggaaccttcgatcttggggggctatatgaagcaattgaggagtgcctgattaacgatccctgggttttgcttaatgcatcttggttcaactccttcctcacacatgcactgaaatag----------------------------------------------------------------------------------------nnncaaaccatttgaatggatgtcaatccgactttacttttcttgaaggtcccagcgcaaaatgccataagcaccacatttccgtatactggagatcctccatacagccatggaacaggaacaggatataccatggacacagttaacagaacacatcagtattcagaaaaagggaaatggacaacaaactcagaaactggagcacctcaactcaatccaattgatggaccattgcctgaggacaatgaaccaagtgggtatgcacaaacggactgtgtccttgaagcaatggctttccttgaagagtcccacccaggaatctttgaaaactcgtgtcttgaaacgatggaagttgttcaacaaacaagagtggacaagttgactcaaggccgtcagacctatgattggacgttaaacaggaatcaaccggctgcaactgcattagctaatactatagaggtcttcagatctaacggcctcacagccaatgaatcaggaaggctaatagattttctcaaggatgtgatggaatcaatggataaggaggaaatggaaataacaacgcatttccaaaggaaaagaagagtgagagacaacatgaccaagaaaatggtcacacaaaggacaataggaaagaagaaacagaggctaaataaaaagagctatctaataagagcattgacactgaacacgatgacaaaagacgccgaaagaggcaaattaaaaagaagggcaattgcgacacctggaatgcaaatcagagggtttgtgtactttgttgaaacattagcgaggagcatttgtgataagcttgaacaatctggactcccagttgggggcaatgaaaagaaggctaaactggcaaatgttgtgagaaaaatgatgactaattcgcaggacacagagctctctttcacaatcactggagacaacaccaaatggaatgaaaatcagaaccctaggatgtttctggcaatgataacatatataacaaggaaccaacctgaatggttcaggaatgtcttaagcattgcacctataatgttctcaaataaaatggcaagactagggaaagggtacatgttcgaaagtaagagcatgaagctccgaacacaaataccagcagaaatgctagcaagcattgatatgaagtacttcaatgagtcaacaagaaagaaaatagagaagataagacctcttctaatagatgatacagcctcattaagcccaggaatgatgatgggcatgttcaatatgctgagtacagttttgggagtttcgattctaaatctaggacaaaggaagtacaccaaaacaacatactggtgggacggactccaatcctctgatgactttgccctcatagtgaatgctccgaatcatgagggaatacaagcgggggtagacagattctatagaacctgcaagctggtcggaatcaacatgagcaaaaagaagtcctacataaacaggacaggaacatttgaattcacaagttttttctaccgctatggatttgtagccaacttcagtatggagttgcccagctttggagtgtctgggatcaatgaatctgcagacatgagcattggagtaacagtgataaagaacaacatgatcaacaatgatcttggaccagcaacagctcaaatggctcttcagctattcatcaaggattacagatacacataccgatgtcacagaggagacacacaaattcagacaaggaggtcattcgagctgaagaagttgtgggaacagacccattcaaaagcagggctgctggtctcagatggaggaccaaatctatacaatattcggaatcttcacattccagaagtctgcttgaaatgggagctaatggacgaagactatcagggaaggctttgtaatcccctgaacccgtttgtcagccacaaggaaatagagtctgtgaacaacgctgtggtgattccagctcatggcccggccaagagcatggaatatgatgctgttgccaccactcactcctggataccaaagaggaaccgctccattctcaatacaagccaaaggggaatcctcgaagacgaacagatgtatcaaaagtgctgcaacctgttcgaaaaattcttccctagcagttcatacaggaggccagttggaatttccagcatggtggaggccatggtttctagggcccgaattgacgcacgaattgacttcgaatctggacggattaagaaggaggagtttgctgagatcatgaagatctgttccaccattgaagagctcagacggcagaaatagtgaatttagcttgtccttcatgaaaaaatg----------------atggagagaataaaagaactaagagatctaatgtcacagtctcgcactcgcgagatactgaccaaaaccactgttgaccacatggccataatcaaaaagtacacatcgggaaggcaagagaagaaccccgcactcagaatgaaatggatgatggcaatgaaatatccaattacagcagataagcgaataatggaaatgatccctaagaggaatgaacaagggcaaactctctggagcaaaacaaacgacgccggatcagaccgagtgatggtatcacccctggctgtgacatggtggaacaggaacggaccaacaacaagtacagttcactacccaaaggtatataaaacttatttcgaaaaagttgaaaggttgaaacacgggacctttggccctgtgcacttcagaaaccaagttaagataagacggagggtcgatataaacccgggccatgctgacttcagtgcccaagaggcgcaggatgtaatcatggaagtcgtcttcccaaatgaggtgggagcaaggatattgacgtcggagtcacaactgacgataacaaaggagaaaaaggaagaactccaggactgcaaaattgctcctctgatggttgcatacatgctagaaagagagttggttcgcaagacgaggtttctcccagtttctggtgggacaagcagtgtctacattgaggtgttgcatttgacccaggggacatgctgggagcagatgtacactccgggaggagaagtgaggaacgatgatgtagaccaaagcttgatcattgctgccaggaatatagtaagaagagcaacagtatcagcagatccattagcatctctattggagatgtgtcacagcacacaaattgggggaataaggatggtagacatccttcggcaaaatccaacagaggaacaagccgtggatatatgcaaggcagcaatgggcttgaggattagctcatctttcagctttggtggattcacttttaaaagaacaagtggatcgtcattcaaaa---aagaagaagaagtgctaacaggcaaccttcaaacattgaaaataagagtacatgaggggtatgaagagttcacaatggttgggagaagagcaacggccattctcaggaaagcaaccagaaggctgatccagctaattgtaagtgggagagacgagcagtcaattgctgaagcaataattgtggccatggtattctcacaagaggactgcatgattaaagcagttagaggtgacctgaattttgtcaatagggcgaaccagcgactaaacccaatgcatcaactcttgaggcatttccaaaaggatgcaaaggtgcttttccaaaattggggaattgaacccattgacaatgtgatgggaatgatcggggtaatgcccgacatgaccccaagtactgagatgtcgctgaggggaataagagtcagtaagatgggagtagatgaatactcaagtacagagcgagtagtagtaagcatcgaccggtttttaagagttcgagaccaacgggggaacgtactattatcacccgaagaggtcagtgagacacaaggaacggagaaactgacaatcacttattcgtcatcaatgatgtgggagatcaatggtcctgagtcggtgttggtcaatacttatcagtggataattagaaactgggaaactgtaaaaattcaatggtcacaggatcccacaatgttgtataataggatggaattcgagccattccagtctctagtccctaaagcagccagaggtcaatacagtgggtttgtgagaacactattccagcaaatgcgagatgtgcttggaacatttgacactgttcagacagtaaaactcctcccctttgctgccgccccaccggaacaaagtaggatgcagttctcctccctgactgtgaatgtaagaggatcaggaatgaggatactggtaagaggcaattcaccagtgttcaattacaacaaggccaccaagaggctcacagttctcggaaaagatgcaggtgcattgaccgaagatccagatgaaggcacagctggagtggagtctgctgttttaagaggattcctcattttgggcaaagaagacaagagatatggcccagcattgagcatcaatgagctgagcaatcttgcaaagggagagaaggctaatgtgctaattgggcaaggagatgtagtgttggtgatgaaacggaaacgggactctagcatacttactgacagccagacagcgaccaaaaggattcggatggccatcaattag--------------------
>24P021407_H5N1_D-24-09077_HP_B3.2_CRO_2024-10-20
atggagaacatagtactacttcttgcaatagttagccttgttaaaagtgatcagatttgcattggttatcatgcaaacaattcgacagagcaagttgacacgataatggaaaagaacgtcactgttacacatgcccaagacatactggaaaaaacacacaacgggaagctctgtgatttaaatggggtgaagccactgattttaaaggattgtagtgtagctggatggctcctcggaaatccaatgtgcgacgaattcatcagagtgccggaatggtcctacatagtggagcgggctaacccagctaatgacctctgttacccagggagcctcaatgactatgaagaactgaaacacatgttgagcagaataaatcattttgagaagattcagatcattcccaagagttcctggccaaatcatgaaacatcactaggggtgagcgcagcttgtccataccagggagctccctcttttttcagaaatgtggtgtggcttatcaaaaagaacgatgcatacccaacaataaagataagctacaataatactaatcgggaagatctcttgatactgtgggggattcatcattccaacaatgcagaagaacagacaaagctctacaaaaatccaactacctacatttcagttggaacatcaactttaaaccagaggttggcaccaaaaatagctactagatcccaagtaaacgggcaacgtggaagaatggacttcttctggacaatcttaaaaccagatgatgcaatccatttcgagagtaacggaaacttcattgctccagaatatgcatacaaaattgtcaagaaaggggactcaacaattatgaaaagtggagtggaatatggccactgcaacaccaaatgtcaaaccccagtaggtgcgataaattctagtatgccattccacaacatacatcctctcaccattggggaatgccccaaatacgtgaagtcaaacaagttggtccttgcgactgggctcagaaatagtcctctaagagaaaagagaagaaaaagaggtctgtttggggcgatagcagggtttatagagggaggatggcagggaatggttgatggttggtatggataccatcacagcaatgagcaggggagtgggtacgctgcggacaaagaatccacccaaaaggcaatagatggagttaccaataaggtcaactcaatcattgacaaaatgaacactcaatttgaggcagttggaagggagtttaataacttagaaaggagaatagagaatttgaacaagaaaatggaagacgggttcctagatgtctggacctataatgctgaacttctagttctcatggaaaacgagaggactctagatttccatgattcaaatgtcaagaacctttacgacaaagtcagattacagcttagggataatgcaaaggagctgggtaacggctgtttcgaattctatcacaaatgtgataatgaatgcatggaaagtgtgagaaatgggacgtatgactaccctcagtattcagaagaagcaagattaaaaagagaagaaataagcggagtgaaattagaatcagtaggaacttaccagatactgtcaatttattcaacagcggcaagttccctagcactggcaatcatgatggctggtctatctttatggatgtgctccaatgggtcgttacaatgcagaatttgcatttagatttgtgagctcagattgtagttaaaaacacnn----------------nagcaaaagcaggtagatattgaaagatgagtcttctaaccgaggtcgaaacgtacgttctctctatcgtcccgtcgggccccctcaaagccgagatcgcgcagagacttgaagatgtctttgcagggaagaacaccgatcttgaggctctcatggaatggctaaagacaagaccaatcctgtcacctctgactaaggggattttgggatttgtgttcacgctcaccgtgcccagtgagcgaggactgcagcgtagacgctttgtccaaaatgctctaagtggaactggggacccaaacaacatggacagggcggtcaagttgtacaggaaactgaagagagagataacattccatggtgctaaagaagttgcactcagttactcaaccggtgcacttgccagttgtatgggtctcatatacaacaggatggggacggtgaccgcagaagtggcattgggcctagtgtgtgccacctgtgagcagattgctgattcacagcatcggtctcacagacagatagctaccaccaccaacccactaatcagacatgaaaacagaatggttttggccagtactacagctaaggctatggagcagatggctggatcgagtgagcaagcagtggaagccatggaggttgctagtcaggctaggcagatggtgcaggcgatgaggaccattggaactcatcctagctccagtgccggtctgagagatgatctccttgaaaatttgcaggcctaccaaaaacggatgggagtgcaactgcagcgattcaagtgatcctctcgttattgccgcaagtatcattgggatcttgcacttgatattgtggattcttgatcgccttttcttcaaatgcatttatcgtcgccttaaatacggtttgaaaggagggccttctacggaaggagtacctgagtccatgagggaagagtaccggcaggaacagcagagtgctgtggatgttgacgatggtcattttgtcaacatagagctggagtaaa-------------tctact--------nnnaaagcaggagttcaaaatgaatccaaatcaaaagataacaaccattggatcaatctgtatggtaattgggatagtcagcttgatgctgcaaattgggaacataatttcaatatgggttagccattcaatccaaacagggaatcaataccagcctgaaccatgcaatcaaagcatcattacctatgagaacaacacctgggtaaatcagacgtatgtaaacatcagcaataccaattttcttgctgagcaggctgtcacttctgtaacattagcgggcaattcatctctttgccctattagtgggtgggcaatatacagtaaggacaacggtataagaattgggtccaagggggatgtgtttgttataagagaaccgttcatctcatgctcccacttggaatgcagaacttttttcctgacccagggagctctgctgaatgacaaacattctaatgggacagttaaggatagaagcccttatagaactttgatgagttgtcccgtgggtgaggctccttccccgtataattcaagatttgagtctgttgcttggtcggcaagtgcttgtcatgatggcatcagttggttgacaatcggtatttctggtccagacaatggagctgtggctgtattgaagtacaatggcataataacggatactatcaagagttggagaaacaacattttgagaactcaagaatctgaatgtgcttgcgcaaatggctcttgcttcactgtaatgactgatggaccaagcaatgggcaggcctcatataaaatcttcaagatagagaaagggaaagttgtcaaatcagttgaaatgaatgcccctaattaccactacgaggaatgctcctgttatcctgatgcgggtgatattatgtgtgtgtgcagggacaattggcatggctcaaaccggccgtgggtatcttttaatcaaaatctggagtatcaaataggatatatatgcagtgggattttcggggacaatccccgccccaatgatggaacaggcagttgcagtccaatgccctctaatggggcatatggggtaaaagggttttcatttaagtacggtaatggggtttggatcggaagaacaaaaagcactatttccagaagcggctttgagatgatttgggatccgaatgggtggactgagacggacagtagtttctcagtgaagcaagacattgtagaaataactgactggtcaggatatagtgggagttttgttcagcatccagaactgacaggattagattgcatgaggccttgtttctgggttgagctaatcagagggaggcccaaagagaacacaatttggactagcgggagcagcatatccttttgtggtgtaaatagtgacactgtgggttggtcttggccagacggtgctgagttgccattcaccattgacaagtagtttgttc-aaaaaactccttgtttctact---nnnagcaaaagcagggtagataatcactcactgagtgacatccacatcatggcgtctcaaggcaccaaacgatcctatgaacaaatggaaactggtggggaacgccagaatgccactgaaatcagagcatctgttggaagaatggttggcggaatcgggagattctacgtacagatgtgcactgaactcaaactcagtgattacgaagggaggctgatccaaaacagcataaccgtagaaaggatggttctctcggcatttgatgagaggaggaacaagtacctggaggagcatcccagtgccggaaaggatcccaagaagactggaggtccaatctacaggaggagagatggcaaatgggtgagagagttgatcctctacgacaaagaagagatcagaagaatttggcgtcaagctaataatggagaggatgcacctgctggtctcactcacttgatgatttggcattccaatctgaatgatgccacataccagagaacaagggcacttgtgcgtactggaatggaccctagaatgtgctctctgatgcaaggctcaaccctccctaggagatcaggggctgctggagcagcagtgaaaggagttggaacaatggtgatggaactaattcgaatggtcaaacgagggatcaatgatcggaatttctggagaggcgaaaacggtcggagaaccagaattgcctacgagagaatgtgcaacattctcaagggaaagctccaaacagcagcacaacgggcaatgatggaccaagtgagagaaagccggaatcctgggaatgctgaaattgaagacctcatctttctcgcacgatctgctctcatcctgaggggatcagtggctcataagtcctgtctgcctgcttgcgtatatggacttgctgtagccagtggatatgactttgaaagagagggatattctctagtcggaattgatcctttccgtcttctccaaaacagccaagtcttcagtctcatcagaccgaacgaaaatccagctcataaaagtcagctggtatggatggcatgccactctgcggcatttgaggatctgagagtgtcaagtttcatcagaggaacaagagtagtcccaagaggacaactgtccaccagaggagttcagattgcttcaaatgaaaacatggagacaatggactccagtactcttgaactgaggagcagatattgggctataagaacaagaagtggaggaaacactaatcaacagagagcatctgcaggacaaatcagcgtacagcccacattctctgtacaaagaaacctcccattcgagagagcaaccatcatggcagcatttacgggaaacactgaaggcagaacttcagacatgagaactgagatcataaggatgatggaaaatgctagacctgaagatgtgtctttccaggggcggggagtcttcgagctctcggacgaaaaggcaacgaacccgatcgtgccttcctttgacatgagtaatgaaggatcttatttcttcggagacaatgcagaggagtatgtcaattaaagaaaaatacccttgtttctact---nnnagcaaaagcagggtgacaaaaacataatggattccaacactgtgtcaagctttcaggtagactgctttctttggcatgtccgcaaacgatttgcagaccaagaactgggtgatgccccattccttgaccggctccgccgagaccagaagtctctaagaggaagaggcagcactcttggtctggacatcgagacggccactcgtgctggaaagcagatagtggagaggattctggaggaagaatccgacgaggcactcaaaatgactattgcctctgtgcctgctccacgctacctaactgacatgactcttgaagagatgtcaagagactggttcatgctcatgcccaagcaaaaagtggcaggctccctcagtatcagaatggaccaggcgattatggataagaacatcatactgaaggcaaacttcagtgtgatcttcaatcggctggagacactaatactactcagagctttcactgaagagggagcaattgtcggcgaaatttcaccattgccttctcttccaggacatactgatgaggatgtcaaaaatgcaattggggtcctcatcggaggacttgaatggaatgataacacagttcgagtctctgaaactttacagagattcgcttggagaagcagtaatgaggatgggagacctccactccctccaaagcagaaacggaaaatggagagaacaattgagtctgaagtttgaagaaataaggtggctgattgaagaagttcgacacagactaaagatcacagaaaatagctttgaacaaataacatttatgcaagccttacaactactgcttgaagtggagcaagagataagaactttctcgtttcagcttatttaataataaaaaacacccttgtttctact---------------------------------nnnatggaagactttgtgcgacaatgcttcaatccaatgattgtcgagcttgcggaaaaagcaatgaaagaatatggggaagatccgaaaatcgagacaaacaaatttgccgcaatatgcacacacttagaagtctgtttcatgtattcggatttccattttattgatgaacgaggcgaatcaatgattgtagaatctggcgatccaaatgcattattgaaacaccgatttgagataatcgaagggagagaccgaacaatggcctggacagtggtgaatagtatctgcaacaccacagaggtcgaaaagcccaaattcctccctgatttgtatgactacaaagagaaccgattcattgaaattggagtaacgcgaagggaagttcacatatactatttagaaaaagccaacaagataaaatcagagaaaacacatattcacatattctcattcactggagaggaaatggccaccaaggcggactacacccttgatgaagagagcagagcaagaataaaaaccagactgttcactataagacaagaaatggccagtagaggtctatgggattcctttcgtcaatccgagagaggcgaagagacaattgaagaaagatttgaaatcacaggaaccatgcgcaggcttgctgaccaaagccttccaccgaacttccccagccttgaaaactttagagcctatgtggatggattcgaaccgaacggctgcattgagggcaaactttctcaaatgtcaaaagaggtgaacgccagaattgagccatttctgaagacaacaccacgccctctcagattacctgatgggcctccctgttctcagcggtcgaagttcttgctgatggatgcccttaagttgagcatcgaagaccctagccatgagggggagggcataccgctgtatgatgcaatcaaatgcatgaagacattttttggctggaaagagcccaacatcgtaaagccgcatgagaaaggcataaaccctaattacctcctggcttggaagcaggtgatggcagaacttcaagacattgaaaatgaggagaaaattccaaaaacaaagaacatgaagaaaacaagccaattgaagtgggcacttggtgagaacatggctccagaaaaagtggactttgaggactgcaaagatgttagcgatctaagacagtacgacagtgacgaaccagagtctagatcactagcaagctggattcagagtgaattcaacaaggcatgcgaactgacagattcgagttggattgaacttgatgagataggggaagacgttgctccaatcgaacacattgcgagtgtgaggaggaactatttcacagcagagatatcccattgcagggccactgaatacataatgaagggagtatacataaacacagccctattgaatgcatcctgtgcagccatggatgagttccaattgattccaatgataagtaagtgcagaactaaagaaggaagacggaagacaaatctgtatggattcattataaaaggaagatcccatttgagaaatgacaccgatgtggtaaactttgtgagcatggaattctctctaactgacccgaggctagagccacacaaatgggaaaagtactgtgttcttgagataggagacatgctcctacggactgctataggccaagtgtcgaggcccatgttcctgtatgtgagaaccaatggaacttccaagatcaaaatgaaatggggcatggagatgaggcgatgccttcttcagtcccttcaacaaattgagagcatgattgaggccgaatcttctgtcaaagagaaggacatgtccaaggaattctttgaaaccaaatcagaaacatggccaattggagaatcacccaaaggggtggaggaaggctctattgggaaagtatgcaggacattgctagcaaagtctgtattcaacagcctatatgcatctccacaactcgaggggttttcagctgaatcaagaaaattgcttctcattgttcaggcacttagggacaacctggaacctggaaccttcgatcttggggggctatatgaagcaattgaggagtgcctgattaacgatccctgggttttgcttaatgcatcttggttcaactccttcctcacacatgcactgaaatagttgtggcaatgctactatttgctatccatactgtcc-aaaaaagtaccttgtttctac----------------------------t-nnncaaaccatttgaatggatgtcaatccgactttacttttcttgaaggtcccagcgcaaaatgccataagcaccacatttccgtatactggagatcctccatacagccatggaacaggaacaggatataccatggacacagttaacagaacacatcagtattcagaaaaagggaaatggacaacaaactcagaaactggagcacctcaactcaatccaattgatggaccattgcctgaggacaatgaaccaagtgggtatgcacaaacggactgtgtccttgaagcaatggctttccttgaagagtcccacccaggaatctttgaaaactcgtgtcttgaaacgatggaagttgttcaacaaacaagagtggacaagttgactcaaggccgtcagacctatgattggacgttaaacaggaatcaaccggctgcaactgcattagctaatactatagaggtcttcagatctaacggcctcacagccaatgaatcaggaaggctaatagattttctcaaggatgtgatggaatcaatggataaggaggaaatggaaataacaacgcatttccaaaggaaaagaagagtgagagacaacatgaccaagaaaatggtcacacaaaggacaataggaaagaagaaacagaggctaaataaaaagagctatctaataagagcattgacactgaacacgatgacaaaagacgccgaaagaggcaaattaaaaagaagggcaattgcgacacctggaatgcaaatcagagggtttgtgtactttgttgaaacattagcgaggagcatttgtgataagcttgaacaatctggactcccagttgggggcaatgaaaagaaggctaaactggcaaatgttgtgagaaaaatgatgactaattcgcaggacacagagctctctttcacaatcactggagacaacaccaaatggaatgaaaatcagaaccctaggatgtttctggcaatgataacatatataacaaggaaccaacctgaatggttcaggaatgtcttaagcattgcacctataatgttctcaaataaaatggcaagactagggaaagggtacatgttcgaaagtaagagcatgaagctccgaacacaaataccagcagaaatgctagcaagcattgatatgaagtacttcaatgagtcaacaagaaagaaaatagagaagataagacctcttctaatagatgatacagcctcattaagcccaggaatgatgatgggcatgttcaatatgctgagtacagttttgggagtttcgattctaaatctaggacaaaggaagtacaccaaaacaacatactggtgggacggactccaatcctctgatgactttgccctcatagtgaatgctccgaatcatgagggaatacaagcgggggtagacagattctatagaacctgcaagctggtcggaatcaacatgagcaaaaagaagtcctacataaacaggacaggaacatttgaattcacaagttttttctaccgctatggatttgtagccaacttcagtatggagttgcccagctttggagtgtctgggatcaatgaatctgcagacatgagcattggagtaacagtgataaagaacaacatgatcaacaatgatcttggaccagcaacagctcaaatggctcttcagctattcatcaaggattacagatacacataccgatgtcacagaggagacacacaaattcagacaaggaggtcattcgagctgaagaagttgtgggaacagacccattcaaaagcagggctgctggtctcagatggaggaccaaatctatacaatattcggaatcttcacattccagaagtctgcttgaaatgggagctaatggacgaagactatcagggaaggctttgtaatcccctgaacccgtttgtcagccacaaggaaatagagtctgtgaacaacgctgtggtgattccagctcatggcccggccaagagcatggaatatgatgctgttgccaccactcactcctggataccaaagaggaaccgctccattctcaatacaagccaaaggggaatcctcgaagacgaacagatgtatcaaaagtgctgcaacctgttcgaaaaattcttccctagcagttcatacaggaggccagttggaatttccagcatggtggaggccatggtttctagggcccgaattgacgcacgaattgacttcgaatctggacggattaagaaggaggagtttgctgagatcatgaagatctgttccaccattgaagagctcagacggcagaaatagtgaatttagcttgtccttcatgaaaaaatg----------------atggagagaataaaagaactaagagatctaatgtcacagtctcgcactcgcgagatactgaccaaaaccactgttgaccacatggccataatcaaaaagtacacatcgggaaggcaagagaagaaccccgcactcagaatgaaatggatgatggcaatgaaatatccaattacagcagataagcgaataatggaaatgatccctgagaggaatgaacaagggcaaactctctggagcaaaacaaacgacgccggatcagaccgagtgatggtatcacccctggctgtgacatggtggaacaggaacggaccaacaacaagtacagttcactacccaaaggtatataaaacttatttcgaaaaagttgaaaggttgaaacacgggacctttggccctgtgcacttcagaaaccaagttaagataagacggagggtcgatataaacccgggccatgctgacttcagtgcccaagaggcgcaggatgtaatcatggaagtcgtcttcccaaatgaggtgggagcaaggatattgacgtcggagtcacaactgacgataacaaaggagaaaaaggaagaactccaggactgcaaaattgctcctctgatggttgcatacatgctagaaagagagttggttcgcaagacgaggtttctcccagtttctggtgggacaagcagtgtctacattgaggtgttgcatttgacccaggggacatgctgggagcagatgtacactccgggaggagaagtgaggaacgatgatgtagaccaaagcttgatcattgctgccaggaatatagtaagaagagcaacagtatcagcagatccattagcatctctattggagatgtgtcacagcacacaaattgggggaataaggatggtagacatccttcggcaaaatccaacagaggaacaagccgtggatatatgcaaggcagcaatgggcttgaggattagctcatctttcagctttggtggattcacttttaaaagaacaagtggatcgtcattcaaaa---aagaagaagaagtgctaacaggcaaccttcaaacattgaaaataagagtacatgaggggtatgaagagttcacaatggttgggagaagagcaacggccattctcaggaaagcaaccagaaggctgatccagctaattgtaagtgggagagacgagcagtcaattgctgaagcaataattgtggccatggtattctcacaagaggactgcatgattaaagcagttagaggtgacctgaattttgtcaatagggcgaaccagcgactaaacccaatgcatcaactcttgaggcatttccaaaaggatgcaaaggtgcttttccaaaattggggaattgaacccattgacaatgtgatgggaatgatcggggtaatgcccgacatgaccccaagtactgagatgtcgctgaggggaataagagtcagtaagatgggagtagatgaatactcaagtacagagcgagtagtagtaagcatcgaccggtttttaagagttcgagaccaacgggggaacgtactattatcacccgaagaggtcagtgagacacaaggaacggagaaactgacaatcacttattcgtcatcaatgatgtgggagatcaatggtcctgagtcggtgttggtcaatacttatcagtggataattagaaactgggaaactgtaaaaattcaatggtcacaggatcccacaatgttgtataataggatggaattcgagccattccagtctctagtccctaaagcagccagaggtcaatacagtgggtttgtgagaacactattccagcaaatgcgagatgtgcttggaacatttgacactgttcagatagtaaaactcctcccctttgctgccgccccaccggaacaaagtaggatgcagttctcctccctgactgtgaatgtaagaggatcaggaatgaggatactggtaagaggcaattcaccagtgttcaattacaacaaggccaccaagaggctcacagttctcggaaaagatgcaggtgcattgaccgaagatccagatgaaggcacagctggagtggagtctgctgttttaagaggattcctcattttgggcaaagaagacaagagatatggcccagcattgagcatcaatgagctgagcaatcttgcaaagggagagaaggctaatgtgctaattgggcaaggagatgtagtgttggtgatgaaacggaaacgggactctagcatacttactgacagccagacagcgaccaaaaggattcggatggccatcaattag--------------------
>24P021412_H5N1_D-24-09077_HP_B3.2_CRO_2024-10-20
atggagaacatagtactacttcttgcaatagttagccttgttaaaagtgatcagatttgcattggttatcatgcaaacaattcgacagagcaagttgacacgataatggaaaagaacgtcactgttacacatgcccaagacatactggaaaaaacacacaacgggaagctctgtgatttaaatggggtgaagccactgattttaaaggattgtagtgtagctggatggctcctcggaaatccaatgtgcgacgaattcatcagagtgccggaatggtcctacatagtggagcgggctaacccagctaatgacctctgttacccagggagcctcaatgactatgaagaactgaaacacatgttgagcagaataaatcattttgagaagattcagatcattcccaagagttcctggccaaatcatgaaacatcactaggggtgagcgcagcttgtccataccagggagctccctcttttttcagaaatgtggtgtggcttatcaaaaagaacgatgcatacccaacaataaagataagctacaataatactaatcgggaagatctcttgatactgtgggggattcatcattccaacaatgcagaagaacagacaaagctctacaaaaatccaactacctacatttcagttggaacatcaactttaaaccagaggttggcaccaaaaatagctactagatcccaagtaaacgggcaacgtggaagaatggacttcttctggacaatcttaaaaccagatgatgcaatccatttcgagagtaacggaaacttcattgctccagaatatgcatacaaaattgtcaagaaaggggactcaacaattatgaaaagtggagtggaatatggccactgcaacaccaaatgtcaaaccccagtaggtgcgataaattctagtatgccattccacaacatacatcctctcaccattggggaatgccccaaatacgtgaagtcaaacaagttggtccttgcgactgggctcagaaatagtcctctaagagaaaagagaagaaaaagaggtctgtttggggcgatagcagggtttatagagggaggatggcagggaatggttgatggttggtatggataccatcacagcaatgagcaggggagtgggtacgctgcggacaaagaatccacccaaaaggcaatagatggagttaccaataaggtcaactcaatcattgacaaaatgaacactcaatttgaggcagttggaagggagtttaataacttagaaaggagaatagagaatttgaacaagaaaatggaagacgggttcctagatgtctggacctataatgctgaacttctagttctcatggaaaacgagaggactctagatttccatgattcaaatgtcaagaatctttacgacaaagtcagattacagcttagggataatgcaaaggagctgggtaacggctgtttcgaattctatcacaaatgtgataatgaatgcatggaaagtgtgagaaatgggacgtatgactaccctcagtattcagaagaagcaagattaaaaagagaagaaataagcggagtgaaattagaatcagtaggaacttaccagatactgtcaatttattcaacagcggcaagttccctagcactggcaatcatgatggctggtctatctttatggatgtgctccaatgggtcgttacaatgcagaatttgcatttagatttgtgagctcagattgtagttaaaaacacnn----------------nagcaaaagcaggtagatattgaaagatgagtcttctaaccgaggtcgaaacgtacgttctctctatcgtcccgtcgggccccctcaaagccgagatcgcgcagagacttgaagatgtctttgcagggaagaacaccgatcttgaggctctcatggaatggctaaagacaagaccaatcctgtcacctctgactaaggggattttgggatttgtgttcacgctcaccgtgcccagtgagcgaggactgcagcgtagacgctttgtccaaaatgctctaagtggaactggggacccaaacaacatggacagggcggtcaagttgtacaggaaactgaagagagagataacattccatggtgctaaagaagttgcactcagttactcaaccggtgcacttgccagttgtatgggtctcatatacaacaggatggggacggtgaccgcagaagtggcattgggcctagtgtgtgccacctgtgagcagattgctgattcacagcatcggtctcacagacagatagctaccaccaccaacccactaatcagacatgaaaacagaatggttttggccagtactacagctaaggctatggagcagatggctggatcgagtgagcaagcagtggaagccatggaggttgctagtcaggctaggcagatggtgcaggcgatgaggaccattggaactcatcctagctccagtgccggtctgagagatgatctccttgaaaatttgcaggcctaccaaaaacggatgggagtgcaactgcagcgattcaagtgatcctctcgttattgccgcaagtatcattgggatcttgcacttgatattgtggattcttgatcgccttttcttcaaatgcatttatcgtcgccttaaatacggtttgaaaggagggccttctacggaaggagtacctgagtccatgagggaagagtaccggcaggaacagcagagtgctgtggatgttgacgatggtcattttgtcaacatagagctggagtaaa-------------tctact--------nnnaaagcaggagttcaaaatgaatccaaatcaaaagataacaaccattggatcaatctgtatggtaattgggatagtcagcttgatgctgcaaattgggaacataatttcaatatgggttagccattcaatccaaacagggaatcaataccagcctgaaccatgcaatcaaagcatcattacctatgagaacaacacctgggtaaatcagacgtatgtaaacatcagcaataccaattttcttgctgagcaggctgtcacttctgtaacattagcgggcaattcatctctttgccctattagtgggtgggcaatatacagtaaggacaacggtataagaattgggtccaagggggatgtgtttgttataagagaaccgttcatctcatgctcccacttggaatgcagaacttttttcctgacccagggagctctgctgaatgacaaacattctaatgggacagttaaggatagaagcccttatagaactttgatgagttgtcccgtgggtgaggctccttccccgtataattcaagatttgagtctgttgcttggtcggcaagtgcttgtcatgatggcatcagttggttgacaatcggtatttctggtccagacaatggagctgtggctgtattgaagtacaatggcataataacggatactatcaagagttggagaaacaacattttgagaactcaagaatctgaatgtgcttgcgcaaatggctcttgcttcactgtaatgactgatggaccaagcaatgggcaggcctcatataaaatcttcaagatagagaaagggaaagttgtcaaatcagttgaaatgaatgcccctaattaccactacgaggaatgctcctgttatcctgatgcgggtgatattatgtgtgtgtgcagggacaattggcatggctcaaaccggccgtgggtatcttttaatcaaaatctggagtatcaaataggatatatatgcagtgggattttcggggacaatccccgccccaatgatggaacaggcagttgcagtccaatgccctctaatggggcatatggggtaaaagggttttcatttaagtacggtaatggggtttggatcggaagaacaaaaagcactatttccagaagcggctttgagatgatttgggatccgaatgggtggactgagacggacagtagtttctcagtgaagcaagacattgtagaaataactgactggtcaggatatagtgggagttttgttcagcatccagaactgacaggattagattgcatgaggccttgtttctgggttgagctaatcagagggaggcccaaagagaacacaatttggactagcgggagcagcatatccttttgtggtgtaaatagtgacactgtgggttggtcttggccagacggtgctgagttgccattcaccattgacaagtagtttgttc-aaaaaactccttgtttctact---nnnagcaaaagcagggtagataatcactcactgagtgacatccacatcatggcgtctcaaggcaccaaacgatcctatgaacaaatggaaactggtggggaacgccagaatgccactgaaatcagagcatctgttggaagaatggttggcggaatcgggagattctacgtacagatgtgcactgaactcaaactcagtgattacgaagggaggctgatccaaaacagcataaccgtagaaaggatggttctctcggcatttgatgagaggaggaacaagtacctggaggagcatcccagtgccggaaaggatcccaagaagactggaggtccaatctacaggaggagagatggcaaatgggtgagagagttgatcctctacgacaaagaagagatcagaagaatttggcgtcaagctaataatggagaggatgcacctgctggtctcactcacttgatgatttggcattccaatctgaatgatgccacataccagagaacaagggcacttgtgcgtactggaatggaccctagaatgtgctctctgatgcaaggctcaaccctccctaggagatcaggggctgctggagcagcagtgaaaggagttggaacaatggtgatggaactaattcgaatggtcaaacgagggatcaatgatcggaatttctggagaggcgaaaacggtcggagaaccagaattgcctacgagagaatgtgcaacattctcaagggaaagctccaaacagcagcacaacgggcaatgatggaccaagtgagagaaagccggaatcctgggaatgctgaaattgaagacctcatctttctcgcacgatctgctctcatcctgaggggatcagtggctcataagtcctgtctgcctgcttgcgtatatggacttgctgtagccagtggatatgactttgaaagagagggatattctctagtcggaattgatcctttccgtcttctccaaaacagccaagtcttcagtctcatcagaccgaacgaaaatccagctcataaaagtcagctggtatggatggcatgccactctgcggcatttgaggatctgagagtgtcaagtttcatcagaggaacaagagtagtcccaagaggacaactgtccaccagaggagttcagattgcttcaaatgaaaacatggagacaatggactccagtactcttgaactgaggagcagatattgggctataagaacaagaagtggaggaaacactaatcaacagagagcatctgcaggacaaatcagcgtacagcccacattctctgtacaaagaaacctcccattcgagagagcaaccatcatggcagcatttacgggaaacactgaaggcagaacttcagacatgagaactgagatcataaggatgatggaaaatgctagacctgaagatgtgtctttccaggggcggggagtcttcgagctctcggacgaaaaggcaacgaacccgatcgtgccttcctttgacatgagtaatgaaggatcttatttcttcggagacaatgcagaggagtatgtcaattaaagaaaaatacccttgtttctact---nnnagcaaaagcagggtgacaaaaacataatggattccaacactgtgtcaagctttcaggtagactgctttctttggcatgtccgcaaacgatttgcagaccaagaactgggtgatgccccattccttgaccggctccgccgagaccagaagtctctaagaggaagaggcagcactcttggtctggacatcgagacggccactcgtgctggaaagcagatagtggagaggattctggaggaagaatccgacgaggcactcaaaatgactattgcctctgtgcctgctccacgctacctaactgacatgactcttgaagagatgtcaagagactggttcatgctcatgcccaagcaaaaagtggcaggctccctcagtatcagaatggaccaggcgattatggataagaacatcatactgaaggcaaacttcagtgtgatcttcaatcggctggagacactaatactactcagagctttcactgaagagggagcaattgtcggcgaaatttcaccattgccttctcttccaggacatactgatgaggatgtcaaaaatgcaattggggtcctcatcggaggacttgaatggaatgataacacagttcgagtctctgaaactttacagagattcgcttggagaagcagtaatgaggatgggagacctccactccctccaaagcagaaacggaaaatggagagaacaattgagtctgaagtttgaagaaataaggtggctgattgaagaagttcgacacagactaaagatcacagaaaatagctttgaacaaataacatttatgcaagccttacaactactgcttgaagtggagcaagagataagaactttctcgtttcagcttatttaataataaaaaacacccttgtttctact---------------------------------nnnatggaagactttgtgcgacaatgcttcaatccaatgattgtcgagcttgcggaaaaagcaatgaaagaatatggggaagatccgaaaatcgagacaaacaaatttgccgcaatatgcacacacttagaagtctgtttcatgtattcggatttccattttattgatgaacgaggcgaatcaatgattgtagaatctggcgatccaaatgcattattgaaacaccgatttgagataatcgaagggagagaccgaacaatggcctggacagtggtgaatagtatctgcaacaccacagaggtcgaaaagcccaaattcctccctgatttgtatgactacaaagagaaccgattcattgaaattggagtaacgcgaagggaagttcacatatactatttagaaaaagccaacaagataaaatcagagaaaacacatattcacatattctcattcactggagaggaaatggccaccaaggcggactacacccttgatgaagagagcagagcaagaataaaaaccagactgttcactataagacaagaaatggccagtagaggtctatgggattcctttcgtcaatccgagagaggcgaagagacaattgaagaaagatttgaaatcacaggraccatgcgcaggcttgctgaccaaagccttccaccgaacttccccagccttgaaaactttagagcctatgtggatggattcgaaccgaacggctgcattgagggcaaactttctcaaatgtcaaaagaggtgaacgccagaattgagccatttctgaagacaacaccacgccctctcagattacctgatgggcctccctgttctcagcggtcgaagttcttgctgatggatgcccttaagttgagcatcgaagaccctagccatgagggggagggcataccgctgtatgatgcaatcaaatgcatgaagacattttttggctggaaagagcccaacatcgtaaagccgcatgagaaaggcataaaccctaattacctcctggcttggaagcaggtgatggcagaacttcaagacattgaaaatgaggagaaaattccaaaaacaaagaacatgaagaaaacaagccaattgaagtgggcacttggtgagaacatggctccagaaaaagtggactttgaggactgcaaagatgttagcgatctaagacagtacgacagtgacgaaccagagtctagatcactagcaagctggattcagagtgaattcaacaaggcatgcgaactgacagattcgagttggattgaacttgatgagataggggaagacgttgctccaatcgaacacattgcgagtgtgaggaggaactatttcacagcagagatatcccattgcagggccactgaatacataatgaagggagtatacataaacacagccctattgaatgcatcctgtgcagccatggatgagttccaattgattccaatgataagtaagtgcagaacyaaagaaggaagacggaagacaaatctgtatggattcattataaaaggaagatcccatttgagaaatgacaccgatgtggtaaactttgtgagcatggaattctctctaactgacccgaggctagagccacacaaatgggaaaagtactgtgttcttgagataggagacatgctcctacggactgctataggccaagtgtcgaggcccatgttcctgtatgtgagaaccaatggaacttccaagatcaaaatgaaatggggcatggagatgaggcgatgccttcttcagtcccttcaacaaattgagagcatgattgaggccgaatcttctgtcaaagagaaggacatgtccaaggaattctttgaaaccaaatcagaaacatggccaattggagaatcacccaaaggggtggaggaaggctctattgggaaagtatgcaggacattgctagcaaagtctgtattcaacagcctatatgcatctccacaactcgaggggttttcagctgaatcaagaaaattgcttctcattgttcaggcacttagggacaacctggaacctggaaccttcgatcttggggggctatatgaagcaattgaggagtgcctgattaacgatccctgggttttgcttaatgcatcttggttcaactccttcctcacacatgcactgaaatagttgtggcaatgctactatttgctatccatactgtcc-aaaaaagtaccttgtttctac----------------------------t-nnncaaaccatttgaatggatgtcaatccgactttacttttcttgaaggtcccagcgcaaaatgccataagcaccacatttccgtatactggagatcctccatacagccatggaacaggaacaggatataccatggacacagttaacagaacacatcagtattcagaaaaagggaaatggacaacaaactcagaaactggagcacctcaactcaatccaattgatggaccattgcctgaggacaatgaaccragtgggtatgcacaaacggactgtgtccttgaagcaatggctttccttgaagagtcccacccaggaatctttgaaaactcgtgtcttgaaacgatggaagttgttcaacaaacaagagtggacaagttgactcaaggccgtcagrcctatgattggacgttaaacaggaatcaaccggctgcaactgcattagctaatactatagaggtcttcagatctaacggcctcacagccaatgaatcaggaaggctaatagattttctcaaggatgtgatggaatcaatggataaggaggaaatggaaataacaacgcatttccaaaggaaaagaagagtgagagacaacatgaccaagaaaatggtcacacaaaggacaataggaaagaagaaacagaggctaaataaaaagagctatctaataagagcattgacactgaacacgatgacaaaagacgccgaaagaggcaaattaaaaagaagggcaattgcgacacctggaatgcaaatcagagggtttgtgtactttgttgaaacattagcgaggagcatttgtgataagcttgaacaatctggactcccagttgggggcaatgaaaagaaggctaaactggcaaatgttgtgagaaaaatgatgactaattcgcaggacacagagcyctctttcacaatcactggagacaacaccaaatggaatgaaaatcagaaccctaggatgtttctggcaatgataacatatatarcaaggaaccaacctgaatggttcaggaatgtcttaagcattgcacctataatgttctcaaataaaatggcaagactagggaaagggtacatgttcgaaagtaagagcatgaagctccgaacacaaataccagcagaaatgctagcaagcattgatatgaagtacttcaatgagtcaacaagaaagaaaatagagaagataagacctcttctaatagatgatacagcctcattaagcccaggaatgatgatgggcatgttcaatatgctgagtacagttttgggagtttcgattctaaatctaggacaaaggaagtacaccaaaacaacatactggtgggacggactccaatcctctgatgactttgccctcatagtgaatgctccgaatcatgagggaatacaagcgggggtagacagattctatagaacctgcaagctggtcggaatcaacatgagcaaaaagaagtcctacataaacaggacaggaacatttgaattcacaagttttttctaccgctatggatttgtagccaacttcagtatggagttgcccagctttggagtgtctrggatcaatgaatctgcagacatgagcattggagtaacagtgataaagaacaacatgatcaacaatgatcttggaccagcaacagctcaaatggctcttcagctattcatcaaggattacagatacacataccgatgtcacagaggagacacacaaattcagacaaggaggtcattcgagctgaagaagttgtgggaacagacccattcaaaagcagggctgctggtctcagatggaggaccaaatctatamaatattcggaatcttcacattccagaagtctgcttgaaatgggagctaatggacgaagactatcagggaaggctttgtaatcccctgaacccgtttgtcagccacaaggaaatagagtctgtgaacaacgctgtggtgattccagctcatggcccggccaagagcatggaatatgatgctgttgccaccactcactcctggataccaaagaggaaccgctccattctcaatacaagccaaaggggaatcctcgaagacgaacagatgtatcaaaagtgctgcaacctgttcgaaaaattcttccctagcagttcatacaggaggccagttggaatttccagcatggtggaggccatggtttctagggcccgaattgacgcacgaattgacttcgaatctggacggattaagaaggaggagtttgctgagatcatgaagatctgttccaccattgaagagctcagacggcagaaatagtgaatttagcttgtccttcatgaaaaaatg----------------atggagagaataaaagaactaagagatctaatgtcacagtctcgcactcgcgagatactgaccaaaaccactgttgaccacatggccataatcaaaaagtacacatcgggaaggcaagagaagaaccccgcactcagaatgaaatggatgatggcaatgaaatatccaattacagcagataagcgaataatggaaatgatccctgagaggaatgaacaagggcaaactctctggagcaaaacaaacgacgccggatcagaccgagtgatggtatcacccctggctgtgacatggtggaacaggaacggaccaacaacaagtacagttcactacccaaaggtatataaaacttatttcgaaaaagttgaaaggttgaaacacgggacctttggccctgtgcacttcagaaaccaagttaagataagacggagggtcgatataaacccgggccatgctgacttcagtgcccaagaggcgcaggatgtaatcatggaagtcgtcttcccaaatgaggtgggagcaaggatattgacgtcggagtcacaactgacgataacaaaggagaaaaaggaagaactccaggactgcaaaattgctcctctgatggttgcatacatgctagaaagagagttggttcgcaagacgaggtttctcccagtttctggtgggacaagcagtgtctacattgaggtgttgcatttgacccaggggacatgctgggagcagatgtacactccgggaggagaagtgaggaacgatgatgtagaccagagcttgatcattgctgccaggaatatagtaagaagagcaacagtatcagcagatccattagcatctctattggagatgtgtcacagcacacaaattgggggaataaggatggtagacatccttcggcaaaatccaacagaggaacaagccgtggatatatgcaaggcagyaatgggcttgaggattagctcatctttcagctttggtggattcacttttaaaagaacaagtggatcgtcattcaaaa---aagaagaagaagtgctaacaggcaaccttcaaacattgaaaataagagtacatgaggggtatgaagagttcacaatggttgggagaagagcaacggccattctcaggaaagcaaccagaaggctgatccagctaattgtaagtgggagagacgagcagtcaattgctgaagcaataattgtggccatggtattctcacaagaggactgcatgattaaagcagttagaggtgacctgaattttgtcaatagggcgaaccagcgactaaacccaatgcatcaactcttgaggcatttccaaaaggatgcaaaggtgcttttccaaaattggggaattgaacccattgacaatgtgatgggaatgatcggggtaatgcccgacatgaccccaagtactgagatgtcgctgaggggaataagagtcagtaagatgggagtagatgaatactcaagtacagagcgagtagtagtaagcatcgaccggtttttaagagttcgagaccaacgggggaacgtactattatcacccgaagaggtcagtgagacacaaggaacggagaaactgacaatcacttattcgtcatcaatgatgtgggagatcaatggtcctgagtcggtgttggtcaatacttatcagtggataattagaaactgggaaactgtaaaaattcaatggtcacaggatcccacaatgttgtataataggatggaattcgagccattccagtctctagtccctaaagcagccagaggtcaatacagtgggtttgtgagaacactattccagcaaatgcgagatgtgcttggaacatttgacactgttcagatagtaaaactcctcccctttgctgccgccccaccggaacaaagtaggatgcagttctcctccctgactgtgaatgtaagaggatcaggaatgaggatactggtaagaggcaattcaccagtgttcaattacaacaaggccaccaagaggctcacagttctcggaaaagatgcaggtgcattgaccgaagatccagatgaaggcacagctggagtggagtctgctgttttaagaggattcctcattttgggcaaagaagacaagagatatggcccagcattgagcatcaatgagctgagcaatcttgcaaagggagagaaggctaatgtgctaattgggcaaggagatgtagtgttggtgatgaaacggaaacgggactctagcatacttactgacagccagacagcgaccaaaaggattcggatggccatcaattag--------------------
>24P021415_H5N1_D-24-09077_HP_B3.2_CRO_2024-10-20
atggagaacatagtactacttcttgcaatagttagccttgttaaaagtgatcagatttgcattggttatcatgcaaacaattcgacagagcaagttgacacgataatggaaaagaacgtcactgttacacatgcccaagacatactggaaaaaacacacaacgggaagctctgtgatttaaatggggtgaagccactgattttaaaggattgtagtgtagctggatggctcctcggaaatccaatgtgcgacgaattcatcagagtgccggaatggtcctacatagtggagcgggctaacccagctaatgacctctgttacccagggagcctcaatgactatgaagaactgaaacacatgttgagcagaataaatcattttgagaagattcagatcattcccaagagttcctggccaaatcatgaaacatcactaggggtgagcgcagcttgtccataccagggagctccctcytttttcagaaatgtggtgtggcttatcaaaaagaacgatgcatacccaacaataaagataagctacaataatactaatcgggaagatctcttgatactgtgggggattcatcattccaacaatgcagaagaacagacaaagctctacaaaaatccaactacctacatttcagttggaacatcaactttaaaccagaggttggcaccaaaaatagctactagatcccaagtaaacgggcaacgtggaagaatggacttcttctggacaatcttaaaaccagatgatgcaatccatttcgagagtaacggaaacttcattgctccagaatatgcatacaaaattgtcaagaaaggggactcaacaattatgaaaagtggagtggaatatggccactgcaacaccaaatgtcaaaccccagtaggtgcgataaattctagtatgccattccacaacatacatcctctcaccattggggaatgccccaaatacgtgaagtcaaacaagttggtccttgcgactgggctcagaaatagtcctctaagagaaaagagaagaaaaagaggtctgtttggggcgatagcagggtttatagagggaggatggcagggaatggttgatggttggtatggataccatcacagcaatgagcaggggagtgggtacgctgcggacaaagaatccacccaaaaggcaatagatggagttaccaataaggtcaactcaatcattgacaaaatgaacactcaatttgaggcagttggaagggagtttaataacttagaaaggagaatagagaatttgaacaagaaaatggaagacgggttcctagatgtctggacctataatgctgaacttctagttctcatggaaaacgagaggactctagatttccatgattcaaatgtcaagaatctttacgacaaagtcagattacagcttagggataatgcaaaggagctgggtaacggctgtttcgaattctatcacaaatgtgataatgaatgcatggaaagtgtgagaaatgggacgtatgactaccctcagtattcagaagaagcaagattaaaaagagaagaaataagcggagtgaaattagaatcagtaggaacttaccagatactgtcaatttattcaacagcggcaagttccctagcactggcaatcatgatggctggtctatctttatggatgtgctccaatgggtcgttacaatgcagaatttgcatttagatttgtgagctcagattgtagttaaaaacacnn----------------nagcaaaagcaggtagatattgaaagatgagtcttctaaccgaggtcgaaacgtacgttctctctatcgtcccgtcgggccccctcaaagccgagatcgcgcagagacttgaagatgtctttgcagggaagaacaccgatcttgaggctctcatggaatggctaaagacaagaccaatcctgtcacctctgactaaggggattttgggatttgtgttcacgctcaccgtgcccagtgagcgaggactgcagcgtagacgctttgtccaaaatgctctaagtggaactggggacccaaacaacatggacagggcggtcaagttgtacaggaaactgaagagagagataacattccatggtgctaaagaagttgcactcagttactcaaccggtgcacttgccagttgtatgggtctcatatacaacaggatggggacggtgaccgcagaagtggcattgggcctagtgtgtgccacctgtgagcagattgctgattcacagcatcggtctcacagacagatagctaccaccaccaacccactaatcagacatgaaaacagaatggttttggccagtactacagctaaggctatggagcagatggctggatcgagtgagcaagcagtggaagccatggaggttgctagtcaggctaggcagatggtgcaggcgatgaggaccattggaactcatcctagctccagtgccggtctgagagatgatctccttgaaaatttgcaggcctaccaaaaacggatgggagtgcaactgcagcgattcaagtgatcctctcgttattgccgcaagtatcattgggatcttgcacttgatattgtggattcttgatcgccttttcttcaaatgcatttatcgtcgccttaaatacggtttgaaaggagggccttctacggaaggagtacctgagtccatgagggaagagtaccggcaggaacagcagagtgctgtggatgttgacgatggtcattttgtcaacatagagctggagtaaa-------------tctact--------nnnaaagcaggagttcaaaatgaatccaaatcaaaagataacaaccattggatcaatctgtatggtaattgggatagtcagcttgatgctgcaaattgggaacataatttcaatatgggttagccattcaatccaaacagggaatcaataccagcctgaaccatgcaatcaaagcatcattacctatgagaacaacacctgggtaaatcagacgtatgtaaacatcagcaataccaattttcttgctgagcaggctgtcacttctgtaacattagcgggcaattcatctctttgccctattagtgggtgggcaatatacagtaaggacaacggtataagaattgggtccaagggggatgtgtttgttataagagaaccgttcatctcatgctcccacttggaatgcagaacttttttcctgacccagggagctctgctgaatgacaaacattctaatgggacagttaaggatagaagcccttatagaactttgatgagttgtcccgtgggtgaggctccttccccgtataattcaagatttgagtctgttgcttggtcggcaagtgcttgtcatgatggcatcagttggttgacaatcggtatttctggtccagacaatggagctgtggctgtattgaagtacaatggcataataacggatactatcaagagttggagaaacaacattttgagaactcaagaatctgaatgtgcttgcgcaaatggctcttgcttcactgtaatgactgatggaccaagcaatgggcaggcctcatataaaatcttcaagatagagaaagggaaagttgtcaaatcagttgaaatgaatgcccctaattaccactacgaggaatgctcctgttatcctgatgcgggtgatattatgtgtgtgtgcagggacaattggcatggctcaaaccggccgtgggtatcttttaatcaaaatctggagtatcaaataggatatatatgcagtgggattttcggggacaatccccgccccaatgatggaacaggcagttgcagtccaatgccctctaatggggcatatggggtaaaagggttttcatttaagtacggtaatggggtttggatcggaagaacaaaaagcactatttccagaagcggctttgagatgatttgggatccgaatgggtggactgagacggacagtagtttctcagtgaagcaagacattgtagaaataactgactggtcaggatatagtgggagttttgttcagcatccagaactgacaggattagattgcatgaggccttgtttctgggttgagctaatcagagggaggcccaaagagaacacaatttggactagcgggagcagcatatccttttgtggtgtaaatagtgacactgtgggttggtcttggccagacggtgctgagttgccattcaccattgacaagtagtttgttc-aaaaaactccttgtttctact---nnnagcaaaagcagggtagataatcactcactgagtgacatccacatcatggcgtctcaaggcaccaaacgatcctatgaacaaatggaaactggtggggaacgccagaatgccactgaaatcagagcatctgttggaagaatggttggcggaatcgggagattctacgtacagatgtgcactgaactcaaactcagtgattacgaagggaggctgatccaaaacagcataaccgtagaaaggatggttctctcggcatttgatgagaggaggaacaagtacctggaggagcatcccagtgccggaaaggatcccaagaagactggaggtccaatctacaggaggagagatggcaaatgggtgagagagttgatcctctacgacaaagaagagatcagaagaatttggcgtcaagctaataatggagaggatgcacctgctggtctcactcacttgatgatttggcattccaatctgaatgatgccacataccagagaacaagggcacttgtgcgtactggaatggaccctagaatgtgctctctgatgcaaggctcaaccctccctaggagatcaggggctgctggagcagcagtgaaaggagttggaacaatggtgatggaactaattcgaatggtcaaacgagggatcaatgatcggaatttctggagaggcgaaaacggtcggagaaccagaattgcctacgagagaatgtgcaacattctcaagggaaagctccaaacagcagcacaacgggcaatgatggaccaagtgagagaaagccggaatcctgggaatgctgaaattgaagacctcatctttctcgcacgatctgctctcatcctgaggggatcagtggctcataagtcctgtctgcctgcttgcgtatatggacttgctgtagccagtggatatgactttgaaagagagggatattctctagtcggaattgatcctttccgtcttctccaaaacagccaagtcttcagtctcatcagaccgaacgaaaatccagctcataaaagtcagctggtatggatggcatgccactctgcggcatttgaggatctgagagtgtcaagtttcatcagaggaacaagagtagtcccaagaggacaactgtccaccagaggagttcagattgcttcaaatgaaaacatggagacaatggactccagtactcttgaactgaggagcagatattgggctataagaacaagaagtggaggaaacactaatcaacagagagcatctgcaggacaaatcagcgtacagcccacattctctgtacaaagaaacctcccattcgagagagcaaccatcatggcagcatttacgggaaacactgaaggcagaacttcagacatgagaactgagatcataaggatgatggaaaatgctagacctgaagatgtgtctttccaggggcggggagtcttcgagctctcggacgaaaaggcaacgaacccgatcgtgccttcctttgacatgagtaatgaaggatcttatttcttcggagacaatgcagaggagtatgtcaattaaagaaaaatacccttgtttctact---nnnagcaaaagcagggtgacaaaaacataatggattccaacactgtgtcaagctttcaggtagactgctttctttggcatgtccgcaaacgatttgcagaccaagaactgggtgatgccccattccttgaccggctccgccgagaccagaagtctctaagaggaagaggcagcactcttggtctggacatcgagacggccactcgtgctggaaagcagatagtggagaggattctggaggaagaatccgacgaggcactcaaaatgactattgcctctgtgcctgctccacgctacctaactgacatgactcttgaagagatgtcaagagactggttcatgctcatgcccaagcaaaaagtggcaggctccctcagtatcagaatggaccaggcgattatggataagaacatcatactgaaggcaaacttcagtgtgatcttcaatcggctggagacactaatactactcagagctttcactgaagagggagcaattgtcggcgaaatttcaccattgccttctcttccaggacatactgatgaggatgtcaaaaatgcaattggggtcctcatcggaggacttgaatggaatgataacacagttcgagtctctgaaactttacagagattcgcttggagaagcagtaatgaggatgggagacctccactccctccaaagcagaaacggaaaatggagagaacaattgagtctgaagtttgaagaaataaggtggctgattgaagaagttcgacacagactaaagatcacagaaaatagctttgaacaaataacatttatgcaagccttacaactactgcttgaagtggagcaagagataagaactttctcgtttcagcttatttaataataaaaaacacccttgtttctact---------------------------------nnnatggaagactttgtgcgacaatgcttcaatccaatgattgtcgagcttgcggaaaaagcaatgaaagaatatggggaagatccgaaaatcgagacaaacaaatttgccgcaatatgcacacacttagaagtctgtttcatgtattcggatttccattttattgatgaacgaggcgaatcaatgattgtagaatctggcgatccaaatgcattattgaaacaccgatttgagataatcgaagggagagaccgaacaatggcctggacagtggtgaatagtatctgcaacaccacagaggtcgaaaagcccaaattcctccctgatttgtatgactacaaagagaaccgattcattgaaattggagtaacgcgaagggaagttcacatatactatttagaaaaagccaacaagataaaatcagagaaaacacatattcacatattctcattcactggagaggaaatggccaccaaggcggactacacccttgatgaagagagcagagcaagaataaaaaccagactgttcactataagacaagaaatggccagtagaggtctatgggattcctttcgtcaatccgagagaggcgaagagacaattgaagaaagatttgaaatcacaggaaccatgcgcaggcttgctgaccaaagccttccaccgaacttccccagccttgaaaactttagagcctatgtggatggattcgaaccgaacggctgcattgagggcaaactttctcaaatgtcaaaagaggtgaacgccagaattgagccatttctgaagacaacaccacgccctctcagattacctgatgggcctccctgttctcagcggtcgaagttcttgctgatggatgcccttaagttgagcatcgaagaccctagccatgagggggagggcataccgctgtatgatgcaatcaaatgcatgaagacattttttggctggaaagagcccaacatcgtaaagccgcatgagaaaggcataaaccctaattacctcctggcttggaagcaggtgatggcagaacttcaagacattgaaaatgaggagaaaattccaaaaacaaagaacatgaagaaaacaagccaattgaagtgggcacttggtgagaacatggctccagaaaaagtggactttgaggactgcaaagatgttagcgatctaagacagtacgacagtgacgaaccagagtctagatcactagcaagctggattcagagtgaattcaacaaggcatgcgaactgacagattcgagttggattgaacttgatgagataggggaagacgttgctccaatcgaacacattgcgagtgtgaggaggaactatttcacagcagagatatcccattgcagggccactgaatacataatgaagggagtatacataaacacagccctattgaatgcatcctgtgcagccatggatgagttccaattgattccaatgataagtaagtgcagaactaaagaaggaagacggaagacaaatctgtatggattcattataaaaggaagatcccatttgagaaatgacaccgatgtggtaaactttgtgagcatggaattctctctaactgacccgaggctagagccacacaaatgggaaaagtactgtgttcttgagataggagacatgctcctacggactgctataggccaagtgtcgaggcccatgttcctgtatgtgagaaccaatggaacttccaagatcaaaatgaaatggggcatggagatgaggcgatgccttcttcagtcccttcaacaaattgagagcatgattgaggccgaatcttctgtcaaagagaaggacatgtccaaggaattctttgaaaccaaatcagaaacatggccaattggagaatcacccaaaggggtggaggaaggctctattgggaaagtatgcaggacattgctagcaaagtctgtattcaacagcctatatgcatctccacaactcgaggggttttcagctgaatcaagaaaattgcttctcattgttcaggcacttagggacaacctggaacctggaaccttcgatcttggggggctatatgaagcaattgaggagtgcctgattaacgatccctgggttttgcttaatgcatcttggttcaactccttcctcacacatgcactgaaatag----------------------------------------------------------------------------------------nnncaaaccatttgaatggatgtcaatccgactttacttttcttgaaggtcccagcgcaaaatgccataagcaccacatttccgtatactggagatcctccatacagccatggaacaggaacaggatataccatggacacagttaacagaacacatcagtattcagaaaaagggaaatggacaacaaactcagaaactggagcacctcaactcaatccaattgatggaccattgcctgaggacaatgaaccaagtgggtatgcacaaacggactgtgtccttgaagcaatggctttccttgaagagtcccacccaggaatctttgaaaactcgtgtcttgaaacgatggaagttgttcaacaaacaagagtggacaagttgactcaaggccgtcagacctatgattggacgttaaacaggaatcaaccggctgcaactgcattagctaatactatagaggtcttcagatctaacggcctcacagccaatgaatcaggaaggctaatagattttctcaaggatgtgatggaatcaatggataaggaggaaatggaaataacaacgcatttccaaaggaaaagaagagtgagagacaacatgaccaagaaaatggtcacacaaaggacaataggaaagaagaaacagaggctaaataaaaagagctatctaataagagcattgacactgaacacgatgacaaaagacgccgaaagaggcaaattaaaaagaagggcaattgcgacacctggaatgcaaatcagagggtttgtgtactttgttgaaacattagcgaggagcatttgtgataagcttgaacaatctggactcccagttgggggcaatgaaaagaaggctaaactggcaaatgttgtgagaaaaatgatgactaattcgcaggacacagagctctctttcacaatcactggagacaacaccaaatggaatgaaaaycagaaccctaggatgtttctggcaatgataacatatataacaaggaaccaacctgaatggttcaggaatgtcttaagcattgcacctataatgttctcaaataaaatggcaagactagggaaagggtacatgttcgaaagtaagagcatgaagctccgaacacaaataccagcagaaatgctagcaagcattgatatgaagtacttcaatgagtcaacaagaaagaaaatagagaagataagacctcttctaatagatgatacagcctcattaagcccaggaatgatgatgggcatgttcaatatgctgagtacagttttgggagtttcgattctaaatctaggacaaaggaagtacaccaaaacaacatactggtgggacggactccaatcctctgatgactttgccctcatagtgaatgctccgaatcatgagggaatacaagcgggggtagacagattctatagaacctgcaagctggtcggaatcaacatgagcaaaaagaagtcctacataaacaggacaggaacatttgaattcacaagttttttctaccgctatggatttgtagccaacttcagtatggagttgcccagctttggagtgtctgggatcaatgaatctgcagacatgagcattggagtaacagtgataaagaacaacatgatcaacaatgatcttggaccagcaacagctcaaatggctcttcagctattcatcaaggattacagatacacataccgatgtcacagaggagacacacaaattcaracaaggaggtcattcgagctgaagaagttgtgggaacagacccattcaaaagcagggctgctggtctcagatggaggaccaaatctatacaatattcggaatcttcacattccagaagtctgcttgaaatgggagctaatggacgaagactatcagggaaggctttgtaatcccctgaacccgtttgtcagccacaaggaaatagagtctgtgaacaacgctgtggtgattccagctcatggcccggccaagagcatggaatatgatgctgttgccaccactcactcctggataccaaagaggaaccgctccattctcaatacaagccaaaggggaatcctcgaagacgaacagatgtatcaaaagtgctgcaacctgttcgaaaaattcttccctagcagttcatacaggaggccagttggaatttccagcatggtggaggccatggtttctagggcccgaattgacgcacgaattgacttcgaatctggacggattaagaaggaggagtttgctgagatcatgaagatctgttccaccattgaagagctcagacggcagaaatagtgaatttagcttgtccttcatgaaaaaatg----------------atggagagaataaaagaactaagagatctaatgtcacagtctcgcactcgcgagatactgaccaaaaccactgttgaccacatggccataatcaaaaagtacacatcgggaaggcaagagaagaaccccgcactcagaatgaaatggatgatggcaatgaaatatccaattacagcagataagcgaataatggaaatgatccctgagaggaatgaacaagggcaaactctctggagcaaaacaaacgacgccggatcagaccgagtgatggtatcacccctggctgtgacatggtggaacaggaacggaccaacaacaagtacagttcactacccaaaggtatataaaacttatttcgaaaaagttgaaaggttgaaacacgggacctttggccctgtgcacttcagaaaccaagttaagataagacggagggtcgatataaacccgggccatgctgacttcagtgcccaagaggcgcaggatgtaatcatggaagtcgtcttcccaaatgaggtgggagcaaggatattgacgtcggagtcacaactgacgataacaaaggagaaaaaggaagaactccaggactgcaaaattgctcctctgatggttgcatacatgctagaaagagagttggttcgcaagacgaggtttctcccagtttctggtgggacaagcagtgtctacattgaggtgttgcatttgacccaggggacatgctgggagcagatgtacactccgggaggagaagtgaggaacgatgatgtagaccaaagcttgatcattgctgccaggaatatagtaagaagagcaacagtatcagcagatccattagcatctctattggagatgtgtcacagcacacaaattgggggaataaggatggtagacatccttcggcaaaatccaacagaggaacaagccgtggatatatgcaaggcagcaatgggcttgaggattagctcatctttcagctttggtggattcacttttaaaagaacaagtggatcgtcattcaaaa---aagaagaagaagtgctaacaggcaaccttcaaacattgaaaataagagtacatgaggggtatgaagagtycacaatggttgggagaagagcaacggccattctcaggaaagcaaccagaaggctgatccagctaattgtaagtgggagagacgagcagtcaattgctgaagcaataattgtggccatggtattctcacaagaggactgcatgattaaagcagttagaggtgacctgaattttgtcaatagggcgaaccagcgactaaacccaatgcatcaactcttgaggcatttccaaaaggatgcaaaggtgcttttccaaaattggggaattgaacccattgacaatgtgatgggaatgatcggggtaatgcccgacatgaccccaagtactgagatgtcgctgaggggaataagagtcagtaagatgggagtagatgaatactcaagtacagagcgagtagtagtaagcatcgaccggtttttaagagttcgagaccaacgggggaacgtactattatcacccgaagaggtcagtgagacacaaggaacggagaaactgacaatcacttattcgtcatcaatgatgtgggagatcaatggtcctgagtcggtgttggtcaatacttatcagtggataattagaaactgggaaactgtaaaaattcaatggtcacaggatcccacaatgttgtataataggatggaattcgagccattccagtctctagtccctaaagcagccagaggtcaatacagtgggtttgtgagaacactattccagcaaatgcgagatgtgcttggaacatttgacactgttcagatagtaaaactcctcccctttgctgccgccccaccgaaacaaagtaggatgcagttctcctccctgactgtgaatgtaagaggatcaggaatgaggatactggtaagaggcaattcaccagtgttcaattacaacaaggccaccaagaggctcacagttctcggaaaagatgcaggtgcattgaccgaagatccagatgaaggcacagctggagtggagtctgctgttttaagaggattcctcattttgggcaaagaagacaagagatatggcccagcattgagcatcaatgagctgagcaatcttgcaaagggagagaaggctaatgtgctaattgggcaaggagatgtagtgttggtgatgaaacggaaacgggactctagcatacttactgacagccagacagcgaccaaaaggattcggatggccatcaattag--------------------
>24P021416_H5N1_D-24-09077_HP_B3.2_CRO_2024-10-20
atggagaacatagtactacttcttgcaatagttagccttgttaaaagtgatcagatttgcattggttatcatgcaaacaattcgacagagcaagttgacacgataatggaaaagaacgtcactgttacacatgcccaagacatactggaaaaaacacacaacgggaagctctgtgatttaaatggggtgaagccactgattttaaaggattgtagtgtagctggatggctcctcggaaatccaatgtgcgacgaattcatcagagtgccggaatggtcctacatagtggagcgggctaacccagctaatgacctctgttacccagggagcctcaatgactatgaagaactgaaacacatgttgagcagaataaatcattttgagaagattcagatcattcccaagagttcctggccaaatcatgaaacatcactaggggtgagcgcagcttgtccataccagggagctccctcytttttcagaaatgtggtgtggcttatcaaaaagaacgatgcatacccaacaataaagataagctacaataatactaatcgggaagatctcttgatactgtgggggattcatcattccaacaatgcagaagaacagacaaagctctacaaaaatccaactacctacatttcagttggaacatcaactttaaaccagaggttggcaccaaaaatagctactagatcccaagtaaacgggcaacgtggaagaatggacttcttctggacaatcttaaaaccagatgatgcaatccatttcgagagtaacggaaacttcattgctccagaatatgcatacaaaattgtcaagaaaggggactcaacaattatgaaaagtggagtggaatatggccactgcaacaccaaatgtcaaaccccagtaggtgcgataaattctagtatgccattccacaacatacatcctctcaccattggggaatgccccaaatacgtgaagtcaaacaagttggtccttgcgactgggctcagaaatagtcctctaagagaaaagagaagaaaaagaggtctgtttggggcgatagcagggtttatagagggaggatggcagggaatggttgatggttggtatggataccatcacagcaatgagcaggggagtgggtacgctgcggacaaagaatccacccaaaaggcaatagatggagttaccaataaggtcaactcaatcattgacaaaatgaacactcaatttgaggcagttggaagggagtttaataacttagaaaggagaatagagaatttgaacaagaaaatggaagacgggttcctagatgtctggacctataatgctgaacttctagttctcatggaaaacgagaggactctagatttccatgattcaaatgtcaagaatctttacgacaaagtcagattacagcttagggataatgcaaaggagctgggtaacggctgtttcgaattctatcacaaatgtgataatgaatgcatggaaagtgtgagaaatgggacgtatgactaccctcagtattcagaagaagcaagattaaaaagagaagaaataagcggagtgaaattagaatcagtaggaacttaccagatactgtcaatttattcaacagcggcaagttccctagcactggcaatcatgatggctggtctatctttatggatgtgctccaatgggtcgttacaatgcagaatttgcatttagatttgtgagctcagattgtagttaaaaacacnn----------------nagcaaaagcaggtagatattgaaagatgagtcttctaaccgaggtcgaaacgtacgttctctctatcgtcccgtcgggccccctcaaagccgagatcgcgcagagacttgaagatgtctttgcagggaagaacaccgatcttgaggctctcatggaatggctaaagacaagaccaatcctgtcacctctgactaaggggattttgggatttgtgttcacgctcaccgtgcccagtgagcgaggactgcagcgtagacgctttgtccaaaatgctctaagtggaactggggacccaaacaacatggacagggcggtcaagttgtacaggaaactgaagagagagataacattccatggtgctaaagaagttgcactcagttactcaaccggtgcacttgccagttgtatgggtctcatatacaacaggatggggacggtgaccgcagaagtggcattgggcctagtgtgtgccacctgtgagcagattgctgattcacagcatcggtctcacagacagatagctaccaccaccaacccactaatcagacatgaaaacagaatggttttggccagtactacagctaaggctatggagcagatggctggatcgagtgagcaagcagtggaagccatggaggttgctagtcaggctaggcagatggtgcaggcgatgaggaccattggaactcatcctagctccagtgccggtctgagagatgatctccttgaaaatttgcaggcctaccaaaaacggatgggagtgcaactgcagcgattcaagtgatcctctcgttattgccgcaagtatcattgggatcttgcacttgatattgtggattcttgatcgccttttcttcaaatgcatttatcgtcgccttaaatacggtttgaaaggagggccttctacggaaggagtacctgagtccatgagggaagagtaccggcaggaacagcagagtgctgtggatgttgacgatggtcattttgtcaacatagagctggagtaaa-------------tctact--------nnnaaagcaggagttcaaaatgaatccaaatcaaaagataacaaccattggatcaatctgtatggtaattgggatagtcagcttgatgctgcaaattgggaacataatttcaatatgggttagccattcaatccaaacagggaatcaataccagcctgaaccatgcaatcaaagcatcattacctatgagaacaacacctgggtaaatcagacgtatgtaaacatcagcaataccaattttcttgctgagcaggctgtcacttctgtaacattagcgggcaattcatctctttgccctattagtgggtgggcaatatacagtaaggacaacggtataagaattgggtccaagggggatgtgtttgttataagagaaccgttcatctcatgctcccacttggaatgcagaacttttttcctgacccagggagctctgctgaatgacaaacattctaatgggacagttaaggatagaagcccttatagaactttgatgagttgtcccgtgggtgaggctccttccccgtataattcaagatttgagtctgttgcttggtcggcaagtgcttgtcatgatggcatcagttggttgacaatcggtatttctggtccagacaatggagctgtggctgtattgaagtacaatggcataataacggatactatcaagagttggagaaacaacattttgagaactcaagaatctgaatgtgcttgcgcaaatggctcttgcttcactgtaatgactgatggaccaagcaatgggcaggcctcatataaaatcttcaagatagagaaagggaaagttgtcaaatcagttgaaatgaatgcccctaattaccactacgaggaatgctcctgttatcctgatgcgggtgatattatgtgtgtgtgcagggacaattggcatggctcaaaccggccgtgggtatcttttaatcaaaatctggagtatcaaataggatatatatgcagtgggattttcggggacaatccccgccccaatgatggaacaggcagttgcagtccaatgccctctaatggggcatatggggtaaaagggttttcatttaagtacggtaatggggtttggatcggaagaacaaaaagcactatttccagaagcggctttgagatgatttgggatccgaatgggtggactgagacggacagtagtttctcagtgaagcaagacattgtagaaataactgactggtcaggatatagtgggagttttgttcagcatccagaactgacaggattagattgcatgaggccttgtttctgggttgagctaatcagagggaggcccaaagagaacacaatttggactagcgggagcagcatatccttttgtggtgtaaatagtgacactgtgggttggtcttggccagacggtgctgagttgccattcaccattgacaagtagtttgttc-aaaaaactccttgtttctact---nnnagcaaaagcagggtagataatcactcactgagtgacatccacatcatggcgtctcaaggcaccaaacgatcctatgaacaaatggaaactggtggggaacgccagaatgccactgaaatcagagcatctgttggaagaatggttggcggaatcgggagattctacgtacagatgtgcactgaactcaaactcagtgattacgaagggaggctgatccaaaacagcataaccgtagaaaggatggttctctcggcatttgatgagaggaggaacaagtacctggaggagcatcccagtgccggaaaggatcccaagaagactggaggtccaatctacaggaggagagatggcaaatgggtgagagagttgatcctctacgacaaagaagagatcagaagaatttggcgtcaagctaataatggagaggatgcacctgctggtctcactcacttgatgatttggcattccaatctgaatgatgccacataccagagaacaagggcacttgtgcgtactggaatggaccctagaatgtgctctctgatgcaaggctcaaccctccctaggagatcaggggctgctggagcagcagtgaaaggagttggaacaatggtgatggaactaattcgaatggtcaaacgagggatcaatgatcggaatttctggagaggcgaaaacggtcggagaaccagaattgcctacgagagaatgtgcaacattctcaagggaaagctccaaacagcagcacaacgggcaatgatggaccaagtgagagaaagccggaatcctgggaatgctgaaattgaagacctcatctttctcgcacgatctgctctcatcctgaggggatcagtggctcataagtcctgtctgcctgcttgcgtatatggacttgctgtagccagtggatatgactttgaaagagagggatattctctagtcggaattgatcctttccgtcttctccaaaacagccaagtcttcagtctcatcagaccgaacgaaaatccagctcataaaagtcagctggtatggatggcatgccactctgcggcatttgaggatctgagagtgtcaagtttcatcagaggaacaagagtagtcccaagaggacaactgtccaccagaggagttcagattgcttcaaatgaaaacatggagacaatggactccagtactcttgaactgaggagcagatattgggctataagaacaagaagtggaggaaacactaatcaacagagagcatctgcaggacaaatcagcgtacagcccacattctctgtacaaagaaacctcccattcgagagagcaaccatcatggcagcatttacgggaaacactgaaggcagaacttcagacatgagaactgagatcataaggatgatggaaaatgctagacctgaagatgtgtctttccaggggcggggagtcttcgagctctcggacgaaaaggcaacgaacccgatcgtgccttcctttgacatgagtaatgaaggatcttatttcttcggagacaatgcagaggagtatgtcaattaaagaaaaatacccttgtttctact---nnnagcaaaagcagggtgacaaaaacataatggattccaacactgtgtcaagctttcaggtagactgctttctttggcatgtccgcaaacgatttgcagaccaagaactgggtgatgccccattccttgaccggctccgccgagaccagaagtctctaagaggaagaggcagcactcttggtctggacatcgagacggccactcgtgctggaaagcagatagtggagaggattctggaggaagaatccgacgaggcactcaaaatgactattgcctctgtgcctgctccacgctacctaactgacatgactcttgaagagatgtcaagagactggttcatgctcatgcccaagcaaaaagtggcaggctccctcagtatcagaatggaccaggcgattatggataagaacatcatactgaaggcaaacttcagtgtgatcttcaatcggctggagacactaatactactcagagctttcactgaagagggagcaattgtcggcgaaatttcaccattgccttctcttccaggacatactgatgaggatgtcaaaaatgcaattggggtcctcatcggaggacttgaatggaatgataacacagttcgagtctctgaaactttacagagattcgcttggagaagcagtaatgaggatgggagacctccactccctccaaagcagaaacggaaaatggagagaacaattgagtctgaagtttgaagaaataaggtggctgattgaagaagttcgacacagactaaagatcacagaaaatagctttgaacaaataacatttatgcaagccttacaactactgcttgaagtggagcaagagataagaactttctcgtttcagcttatttaataataaaaaacacccttgtttctact---------------------------------nnnatggaagactttgtgcgacaatgcttcaatccaatgattgtcgagcttgcggaaaaagcaatgaaagaatatggggaagatccgaaaatcgagacaaacaaatttgccgcaatatgcacacacttagaagtctgtttcatgtattcggatttccattttattgatgaacgaggcgaatcaatgattgtagaatctggcgatccaaatgcattattgaaacaccgatttgagataatcgaagggagagaccgaacaatggcctggacagtggtgaatagtatctgcaacaccacagaggtcgaaaagcccaaattcctccctgatttgtatgactacaaagagaaccgattcattgaaattggagtaacgcgaagggaagttcacatatactatttagaaaaagccaacaagataaaatcagagaaaacacatattcacatattctcattcactggagaggaaatggccaccaaggcggactacacccttgatgaagagagcagagcaagaataaaaaccagactgttcactataagacaagaaatggccagtagaggtctatgggattcctttcgtcaatccgagagaggcgaagagacaattgaagaaagatttgaaatcacaggaaccatgcgcaggcttgctgaccaaagccttccaccgaacttccccagccttgaaaactttagagcctatgtggatggattcgaaccgaacggctgcattgagggcaaactttctcaaatgtcaaaagaggtgaacgccagaattgagccatttctgaagacaacaccacgccctctcagattacctgatgggcctccctgttctcagcggtcgaagttcttgctgatggatgcccttaagttgagcatcgaagaccctagccatgagggggagggcataccgctgtatgatgcaatcaaatgcatgaagacattttttggctggaaagagcccaacatcgtaaagccgcatgagaaaggcataaaccctaattacctcctggcttggaagcaggtgatggcagaacttcaagacattgaaaatgaggagaaaattccaaaaacaaagaacatgaagaaaacaagccaattgaagtgggcacttggtgagaacatggctccagaaaaagtggactttgaggactgcaaagatgttagcgatctaagacagtacgacagtgacgaaccagagtctagatcactagcaagctggattcagagtgaattcaacaaggcatgcgaactgacagattcgagttggattgaacttgatgagataggggaagacgttgctccaatcgaacacattgcgagtgtgaggaggaactatttcacagcagagatatcccattgcagggycactgaatacataatgaagggagtatacataaacacagccctattgaatgcatcctgtgcagccatggatgagttccaattgattccaatgataagtaagtgcagaactaaagaaggaagacggaagacaaatctgtatggattcattataaaaggaagatcccatttgagaaatgacaccgatgtggtaaactttgtgagcatggaattctctctaactgacccgaggctagagccacacaaatgggaaaagtactgtgttcttgagataggagacatgctcctacggactgctataggccaagtgtcgaggcccatgttcctgtatgtgagaaccaatggaacttccaagatcaaaatgaaatggggcatggagatgaggcgatgccttcttcagtcccttcaacaaattgagagcatgattgaggccgaatcttctgtcaaagagaaggacatgtccaaggaattctttgaaaccaaatcagaaacatggccaattggagaatcacccaaaggggtggaggaaggctctattgggaaagtatgcaggacattgctagcaaagtctgtattcaacagcctatatgcatctccacaactcgaggggttttcagctgaatcaagaaaattgcttctcattgttcaggcacttagggacaacctggaacctggaaccttcgatcttggggggctatatgaagcaattgaggagtgcctgattaacgatccctgggttttgcttaatgcatcttggttcaactccttcctcacacatgcactgaaatag----------------------------------------------------------------------------------------------------nnnatggatgtcaatccgactttacttttcttgaaggtcccagcgcaaaatgccataagcaccacatttccgtatactggagatcctccatacagccatggaacaggaacaggatataccatggacacagttaacagaacacatcagtattcagaaaaagggaaatggacaacaaactcagaaactggagcacctcaactcaatccaattgatggaccattgcctgaggacaatgaaccaagtgggtatgcacaaacggactgtgtccttgaagcaatggctttccttgaagagtcccacccaggaatctttgaaaactcgtgtcttgaaacgatggaagttgttcaacaaacaagagtggacaagttgactcaaggccgtcagacctatgattggacgttaaacaggaatcaaccggctgcaactgcattagctaatactatagaggtcttcagatctaacggcctcacagccaatgaatcaggaaggctaatagattttctcaaggatgtgatggaatcaatggataaggaggaaatggaaataacaacgcatttccaaaggaaaagaagagtgagagacaacatgaccaagaaaatggtcacacaaaggacaataggaaagaagaaacagaggctaaataaaaagagctatctaataagagcattgacactgaacacgatgacaaaagacgccgaaagaggcaaattaaaaagaagggcaattgcgacacctggaatgcaaatcagagggtttgtgtactttgttgaaacattagcgaggagcatttgtgataagcttgaacaatctggactcccagttgggggcaatgaaaagaaggctaaactggcaaatgttgtgagaaaaatgatgactaattcgcaggacacagagctctctttcacaatcactggagacaacaccaaatggaatgaaaatcagaaccctaggatgtttctggcaatgataacatatataacaaggaaccaacctgaatggttcaggaatgtcttaagcattgcacctataatgttctcaaataaaatggcaagactagggaaagggtacatgttcgaaagtaagagcatgaagctccgaacacaaataccagcagaaatgctagcaagcattgatatgaagtacttcaatgagtcaacaagaaagaaaatagagaagataagacctcttctaatagatgatacagcctcattaagcccaggaatgatgatgggcatgttcaatatgctgagtacagttttgggagtttcgattctaaatctaggacaaaggaagtacaccaaaacaacatactggtgggacggactccaatcctctgatgactttgccctcatagtgaatgctccgaatcatgagggaatacaagcgggggtagacagattctatagaacctgcaagctggtcggaatcaacatgagcaaaaagaagtcctacataaacaggacaggaacatttgaattcacaagttttttctaccgctatggatttgtagccaacttcagtatggagttgcccagctttggagtgtctgggatcaatgaatctgcagacatgagcattggagtaacagtgataaagaacaacatgatcaacaatgatcttggaccagcaacagctcaaatggctcttcagctattcatcaaggattacagatacacataccgatgtcacagaggagacacacaaattcagacaaggaggtcattcgagctgaagaagttgtgggaacagacccattcaaaagcagggctgctggtctcagatggaggaccaaatctatacaatattcggaatcttcacattccagaagtctgcttgaaatgggagctaatggacgaagactatcagggaaggctttgtaatcccctgaacccgtttgtcagccacaaggaaatagagtctgtgaacaacgctgtggtgattccagctcatggcccggccaagagcatggaatatgatgctgttgccaccactcactcctggataccaaagaggaaccgctccattctcaatacaagccaaaggggaatcctcgaagacgaacagatgtatcaaaagtgctgcaacctgttcgaaaaattcttccctagcagttcatacaggaggccagttggaatttccagcatggtggaggccatggtttctagggcccgaattgacgcacgaattgacttcgaatctggacggattaagaaggaggagtttgctgagatcatgaagatctgttccaccattgaagagctcagacggcagaaata------------------------------g----------------atggagagaataaaagaactaagagatctaatgtcacagtctcgcactcgcgagatactgaccaaaaccactgttgaccacatggccataatcaaaaagtacacatcgggaaggcaagagaagaaccccgcactcagaatgaaatggatgatggcaatgaaatatccaattacagcagataagcgaataatggaaatgatccctgagaggaatgaacaagggcaaactctctggagcaaaacaaacgacgccggatcagaccgagtgatggtatcacccctggctgtgacatggtggaacaggaacggaccaacaacaagtacagttcactacccaaaggtatataaaacttatttcgaaaaagttgaaaggttgaaacacgggacctttggccctgtgcacttcagaaaccaagttaagataagacggagggtcgatataaacccgggccatgctgacttcagtgcccaagaggcgcaggatgtaatcatngaagtcgtcttcccaaatgaggtgggagcaaggatattgacgtcggagtcacaactgacgataacaaaggagaaaaaggaagaactccaggactgcaaaattgctcctctgatggttgcatacatgctagaaagagagttggttcgcaagacgaggtttctcccagtttctggtgggacaagcagtgtctacattgaggtgttgcatttgacccaggggacatgctgggagcagatgtacactccgggaggagaagtgaggaacgatgatgtagaccaaagcttgatcattgctgccaggaatatagtaagaagagcaacagtatcagcagatccattagcatctctattggagatgtgtcacagcacacaaattgggggaataaggatggtagacakccttcggcaaaatccaacagaggaacaagccgtggatatatgcaaggcagcaatgggcttgaggattagctcatctttcagctttggtggattcacttttaaaagaacaagtggatcgtcattcaaaa---aagaagaagaagtgctaacaggcaaccttcaaacattgaaaataagagtacatgaggggtatgaagagttcacaatggttgggagaagagcaacggccattctcaggaaagcaaccagaaggctgatccagctaattgtaagtgggagagacgagcagtcaattgctgaagcaataattgtggccatggtattctcacaagaggactgcatgattaaagcagttagaggtgacctgaattttgtcaatagggcgaaccagcgactaaacccaatgcatcaactcttgaggcatttccaaaaggatgcaaaggtgcttttccaaaattggggaattgaacccattgacaatgtgatgggaatgatcggggtaatgcccgacatgaccccaagtactgagatgtcgctgaggggaataagagtcagtaagatgggagtagatgaatactcaagtacagagcgagtagtagtaagcatcgaccggtttttaagagttcgagaccaacgggggaacgtactattatcacccgaagaggtcagtgagacacaaggaacggagaaactgacaatcacttattcgtcatcaatgatgtgggagatcaatggtcctgagtcggtgttggtcaatacttatcagtggataattagaaactgggaaactgtaaaaattcaatggtcacaggatcccacaatgttgtataataggatggaattcgagccattccagtctctagtccctaaagcagccagaggtcaatacagtgggtttgtgagaacactattccagcaaatgcgagatgtgcttggaacatttgacactgttcagatagtaaaactcctcccctttgctgccgccccaccgraacaaagtaggatgcagttctcctccctgactgtgaatgtaagaggatcaggaatgaggatactggtaagaggcaattcaccagtgttcaattacaacaaggccaccaagaggctcacagttctcggaaaagatgcaggtgcattgaccgaagatccagatgaaggcacagctggagtggagtctgctgttttaagaggattcctcattttgggcaaagaagacaagagatatggcccagcattgagcatcaatgagctgagcaatcttgcaaagggagagaaggctaatgtgctaattgggcaaggagatgtagtgttggtgatgaaacggaaacgggactctagcatacttactgacagccagacagcgaccaaaaggattcggatggccatcaattag--------------------
>24P021417_H5N1_D-24-09077_HP_B3.2_CRO_2024-10-20
atggagaacatagtactacttcttgcaatagttagccttgttaaaagtgatcagatttgcattggttatcatgcaaacaattcgacagagcaagttgacacgataatggaaaagaacgtcactgttacacatgcccaagacatactggaaaaaacacacaacgggaagctctgtgatttaaatggggtgaagccactgattttaaaggattgtagtgtagctggatggctcctcggaaatccaatgtgcgacgaattcatcagagtgccggaatggtcctacatagtggagcgggctaacccagctaatgacctctgttacccagggagcctcaatgactatgaagaactgaaacacatgttgagcagaataaatcattttgagaagattcagatcattcccaagagttcctggccaaatcatgaaacatcactaggggtgagcgcagcttgtccataccagggagctccctcttttttcagaaatgtggtgtggcttatcaaaaagaacgatgcatacccaacaataaagataagctacaataatactaatcgggaagatctcttgatactgtgggggattcatcattccaacaatgcagaagaacagacaaagctctacaaaaatccaactacctacatttcagttggaacatcaactttaaaccagaggttggcaccaaaaatagctactagatcccaagtaaacgggcaacgtggaagaatggacttcttctggacaatcttaaaaccagatgatgcaatccatttcgagagtaacggaaacttcattgctccagaatatgcatacaaaattgtcaagaaaggggactcaacaattatgaaaagtggagtggaatatggccactgcaacaccaaatgtcaaaccccagtaggtgcgataaattctagtatgccattccacaacatacatcctctcaccattggggaatgccccaaatacgtgaagtcaaacaagttggtccttgcgactgggctcagaaatagtcctctaagagaaaagagaagaaaaagaggtctgtttggggcgatagcagggtttatagagggaggatggcagggaatggttgatggttggtatggataccatcacagcaatgagcaggggagtgggtacgctgcggacaaagaatccacccaaaaggcaatagatggagttaccaataaggtcaactcaatcattgacaaaatgaacactcaatttgaggcagttggaagggagtttaataacttagaaaggagaatagagaatttgaacaagaaaatggaagacgggttcctagatgtctggacctataatgctgaacttctagttctcatggaaaacgagaggactctagatttccatgattcaaatgtcaagaacctttacgacaaagtcagattacagcttagggataatgcaaaagagctgggtaacggctgtttcgaattctatcacaaatgtgataatgaatgcatggaaagtgtgagaaatgggacgtatgactaccctcagtattcagaagaagcaagattaaaaagagaagaaataagcggagtgaaattagaatcagtaggaacttaccagatactgtcaatttattcaacagcggcaagttccctagcactggcaatcatgatggctggtctatctttatggatgtgctccaatgggtcgttacaatgcagaatttgcatttagatttgtgagctcagattgtagttaaaaacacnn----------------nagcaaaagcaggtagatattgaaagatgagtcttctaaccgaggtcgaaacgtacgttctctctatcgtcccgtcgggccccctcaaagccgagatcgcgcagagacttgaagatgtctttgcagggaagaacaccgatcttgaggctctcatggaatggctaaagacaagaccaatcctgtcacctctgactaaggggattttgggatttgtgttcacgctcaccgtgcccagtgagcgaggactgcagcgtagacgctttgtccaaaatgctctaagtggaactggggacccaaacaacatggacagggcggtcaagttgtacaggaaactgaagagagagataacattccatggtgctaaagaagttgcactcagttactcaaccggtgcacttgccagttgtatgggtctcatatacaacaggatggggacggtgaccgcagaagtggcattgggcctagtgtgtgccacctgtgagcagattgctgattcacagcatcggtctcacagacagatagctaccaccaccaacccactaatcagacatgaaaacagaatggttttggccagtactacagctaaggctatggagcagatggctggatcgagtgagcaagcagtggaagccatggaggttgctagtcaggctaggcagatggtgcaggcgatgaggaccattggaactcatcctagctccagtgccggtctgagagatgatctccttgaaaatttgcaggcctaccaaaaacggatgggagtgcaactgcagcgattcaagtgatcctctcgttattgccgcaagtatcattgggatcttgcacttgatattgtggattcttgatcgccttttcttcaaatgcatttatcgtcgccttaaatacggtttgaaaggagggccttctacggaaggagtacctgagtccatgagggaagagtaccggcaggaacagcagagtgctgtggatgttgacgatggtcattttgtcaacatagagctggagtaaa-------------tctact--------nnnaaagcaggagttcaaaatgaatccaaatcaaaagataacaaccattggatcaatctgtatggtaattgggatagtcagcttgatgctgcaaattgggaacataatttcaatatgggttagccattcaatccaaacagggaatcaataccagcctgaaccatgcaatcaaagcatcattacctatgagaacaacacctgggtaaatcagacgtatgtaaacatcagcaataccaattttcttgctgagcaggctgtcacttctgtaacattagcgggcaattcatctctttgccctattagtgggtgggcaatatacagtaaggacaacggtataagaattgggtccaagggggatgtgtttgttataagagaaccgttcatctcatgctcccacttggaatgcagaacttttttcctgacccagggagctctgctgaatgacaaacattctaatgggacagttaaggatagaagcccttatagaactttgatgagttgtcccgtgggtgaggctccttccccgtataattcaagatttgagtctgttgcttggtcggcaagtgcttgtcatgatggcatcagttggttgacaatcggtatttctggtccagacaatggagctgtggctgtattgaagtacaatggcataataacggatactatcaagagttggagaaacaacattttgagaactcaagaatctgaatgtgcttgcgcaaatggctcttgcttcactgtaatgactgatggaccaagcaatgggcaggcctcatataaaatcttcaagatagagaaagggaaagttgtcaaatcagttgaaatgaatgcccctaattaccactacgaggaatgctcctgttatcctgatgcgggtgatattatgtgtgtgtgcagggacaattggcatggctcaaaccggccgtgggtatcttttaatcaaaatctggagtatcaaataggatatatatgcagtgggattttcggggacaatccccgccccaatgatggaacaggcagttgcagtccaatgccctctaatggggcatatggggtaaaagggttttcatttaagtacggtaatggggtttggatcggaagaacaaaaagcactatttccagaagcggctttgagatgatttgggatccgaatgggtggactgagacggacagtagtttctcagtgaagcaagacattgtagaaataactgactggtcaggatatagtgggagttttgttcagcatccagaactgacaggattagattgcatgaggccttgtttctgggttgagctaatcagagggaggcccaaagagaacacaatttggactagcgggagcagcatatccttttgtggtgtaaatagtgacactgtgggttggtcttggccagacggtgctgagttgccattcaccattgacaagtagtttgttc-aaaaaactccttgtttctact---nnnagcaaaagcagggtagataatcactcactgagtgacatccacatcatggcgtctcaaggcaccaaacgatcctatgaacaaatggaaactggtggggaacgccagaatgccactgaaatcagagcatctgttggaagaatggttggcggaatcgggagattctacgtacagatgtgcactgaactcaaactcagtgattacgaagggaggctgatccaaaacagcataaccgtagaaaggatggttctctcggcatttgatgagaggaggaacaagtacctggaggagcatcccagtgccggaaaggatcccaagaagactggaggtccaatctacaggaggagagatggcaaatgggtgagagagttgatcctctacgacaaagaagagatcagaagaatttggcgtcaagctaataatggagaggatgcacctgctggtctcactcacttgatgatttggcattccaatctgaatgatgccacataccagagaacaagggcacttgtgcgtactggaatggaccctagaatgtgctctctgatgcaaggctcaaccctccctaggagatcaggggctgctggagcagcagtgaaaggagttggaacaatggtgatggaactaattcgaatggtcaaacgagggatcaatgatcggaatttctggagaggcgaaaacggtcggagaaccagaattgcctacgagagaatgtgcaacattctcaagggaaagctccaaacagcagcacaacgggcaatgatggaccaagtgagagaaagccggaatcctgggaatgctgaaattgaagacctcatctttctcgcacgatctgctctcatcctgaggggatcagtggctcataagtcctgtctgcctgcttgcgtatatggacttgctgtagccagtggatatgactttgaaagagagggatattctctagtcggaattgatcctttccgtcttctccaaaacagccaagtcttcagtctcatcagaccgaacgaaaatccagctcataaaagtcagctggtatggatggcatgccactctgcggcatttgaggatctgagagtgtcaagtttcatcagaggaacaagagtagtcccaagaggacaactgtccaccagaggagttcagattgcttcaaatgaaaacatggagacaatggactccagtactcttgaactgaggagcagatattgggctataagaacaagaagtggaggaaacactaatcaacagagagcatctgcaggacaaatcagcgtacagcccacattctctgtacaaagaaacctcccattcgagagagcaaccatcatggcagcatttacgggaaacactgaaggcagaacttcagacatgagaactgagatcataaggatgatggaaaatgctagacctgaagatgtgtctttccaggggcggggagtcttcgagctctcggacgaaaaggcaacgaacccgatcgtgccttcctttgacatgagtaatgaaggatcttatttcttcggagacaatgcagaggagtatgtcaattaaagaaaaatacccttgtttctact---nnnagcaaaagcagggtgacaaaaacataatggattccaacactgtgtcaagctttcaggtagactgctttctttggcatgtccgcaaacgatttgcagaccaagaactgggtgatgccccattccttgaccggctccgccgagaccagaagtctctaagaggaagaggcagcactcttggtctggacatcgagacggccactcgtgctggaaagcagatagtggagaggattctggaggaagaatccgacgaggcactcaaaatgactattgcctctgtgcctgctccacgctacctaactgacatgactcttgaagagatgtcaagagactggttcatgctcatgcccaagcaaaaagtggcaggctccctcagtatcagaatggaccaggcgattatggataagaacatcatactgaaggcaaacttcagtgtgatcttcaatcggctggagacactaatactactcagagctttcactgaagagggagcaattgtcggcgaaatttcaccattgccttctcttccaggacatactgatgaggatgtcaaaaatgcaattggggtcctcatcggaggacttgaatggaatgataacacagttcgagtctctgaaactttacagagattcgcttggagaagcagtaatgaggatgggagacctccactccctccaaagcagaaacggaaaatggagagaacaattgagtctgaagtttgaagaaataaggtggctgattgaagaagttcgacacagactaaagatcacagaaaatagctttgaacaaataacatttatgcaagccttacaactactgcttgaagtggagcaagagataagaactttctcgtttcagcttatttaataataaaaaacacccttgtttctact---------------------------------nnnatggaagactttgtgcgacaatgcttcaatccaatgattgtcgagcttgcggaaaaagcaatgaaagaatatggggaagatccgaaaatcgagacaaacaaatttgccgcaatatgcacacacttagaagtctgtttcatgtattcggatttccattttattgatgaacgaggcgaatcaatgattgtagaatctggcgatccaaatgcattattgaaacaccgatttgagataatcgaagggagagaccgaacaatggcctggacagtggtgaatagtatctgcaacaccacagaggtcgaaaagcccaaattcctccctgatttgtatgactacaaagagaaccgattcattgaaattggagtaacgcgaagggaagttcacatatactatttagaaaaagccaacaagataaaatcagagaaaacacatattcacatattctcattcactggagaggaaatggccaccaaggcggactacacccttgatgaagagagcagagcaagaataaaaaccagactgttcactataagacaagaaatggccagtagaggtctatgggattcctttcgtcaatccgagagaggcgaagagacaattgaagaaagatttgaaatcacaggaaccatgcgcaggcttgctgaccaaagccttccaccgaacttccccagccttgaaaactttagagcctatgtggatggattcgaaccgaacggctgcattgagggcaaactttctcaaatgtcaaaagaggtgaacgccagaattgagccatttctgaagacaacaccacgccctctcagattacctgatgggcctccctgttctcagcgatcgaagttcttgctgatggatgcccttaagttgagcatcgaagaccctagccatgagggggagggcataccgctgtatgatgcaatcaaatgcatgaagacattttttggctggaaagagcccaacatcgtaaagccgcatgagaaaggcataaaccctaattacctcctggcttggaagcaggtgatggcagaacttcaagacattgaaaatgaggagaaaattccaaaaacaaagaacatgaagaaaacaagccaattgaagtgggcacttggtgagaacatggctccagaaaaagtggactttgaggactgcaaagatgttagcgatctaagacagtacgacagtgacgaaccagagtctagatcactagcaagctggattcagagtgaattcaacaaggcatgcgaactgacagattcgagttggattgaacttgatgagataggggaagacgttgctccaatcgaacacattgcgagtgtgaggaggaactatttcacagcagagatatcccattgcagggccactgaatacataatgaagggagtatacataaacacagccctattgaatgcatcctgtgcagccatggatgagttccaattgattccaatgataagtaagtgcagaactaaagaaggaagacggaagacaaatctgtatggattcattataaaaggaagatcccatttgagaaatgacaccgatgtggtaaactttgtgagcatggaattctctctaactgacccgaggctagagccacacaaatgggaaaagtactgtgttcttgagataggagacatgctcctacggactgctataggccaagtgtcgaggcccatgttcctgtatgtgagaaccaatggaacttccaagatcaaaatgaaatggggcatggagatgaggcgatgccttcttcagtcccttcaacaaattgagagcatgattgaggccgaatcttctgtcaaagagaaggacatgtccaaggaattctttgaaaccaaatcagaaacatggccaattggagaatcacccaaaggggtggaggaaggctctattgggaaagtatgcaggacattgctagcaaagtctgtattcaacagcctatatgcatctccacaactcgaggggttttcagctgaatcaagaaaattgcttctcattgttcaggcacttagggacaacctggaacctggaaccttcgatcttggggggctatatgaagcaattgaggagtgcctgattaacgatccctgggttttgcttaatgcatcttggttcaactccttcctcacacatgcactgaaatagttgtggcaatgctactatttgctatccatactgtcc-aaaaaagtaccttgtttctac----------------------------t-nnncaaaccatttgaatggatgtcaatccgactttacttttcttgaaggtcccagcgcaaaatgccataagcaccacatttccgtatactggagatcctccatacagccatggaacaggaacaggatataccatggacacagttaacagaacacatcagtattcagaaaaagggaaatggacaacaaactcagaaactggagcacctcaactcaatccaattgatggaccattgcctgaggacaatgaaccaagtgggtatgcacaaacggactgtgtccttgaagcaatggctttccttgaagagtcccacccaggaatctttgaaaactcgtgtcttgaaacgatggaagttgttcaacaaacaagagtggacaagttgactcaaggccgtcagacctatgattggacgttaaacaggaatcaaccggctgcaactgcattagctaatactatagaggtcttcagatctaacggcctcacagccaatgaatcaggaaggctaatagattttctcaaggatgtgatggaatcaatggataaggaggaaatggaaataacaacgcatttccaaaggaaaagaagagtgagagacaacatgaccaagaaaatggtcacacaaaggacaataggaaagaagaaacagaggctaaataaaaagagctatctaataagagcattgacactgaacacgatgacaaaagacgccgaaagaggcaaattaaaaagaagggcaattgcgacacctggaatgcaaatcagagggtttgtgtactttgttgaaacattagcgaggagcatttgtgataagcttgaacaatctggactcccagttgggggcaatgaaaagaaggctaaactggcaaatgttgtgagaaaaatgatgactaattcgcaggacacagagctctctttcacaatcactggagacaacaccaaatggaatgaaaatcagaaccctaggatgtttctggcaatgataacatatataacaaggaaccaacctgaatggttcaggaatgtcttaagcattgcacctataatgttctcaaataaaatggcaagactagggaaagggtacatgttcgaaagtaagagcatgaagctccgaacacaaataccagcagaaatgctagcaagcattgatatgaagtacttcaatgagtcaacaagaaagaaaatagagaagataagacctcttctaatagatgatacagcctcattaagcccaggaatgatgatgggcatgttcaatatgctgagtacagttttgggagtttcgattctaaatctaggacaaaggaagtacaccaaaacaacatactggtgggacggactccaatcctctgatgactttgccctcatagtgaatgctccgaatcatgagggaatacaagcgggggtagacagattctatagaacctgcaagctggtcggaatcaacatgagcaaaaagaagtcctacataaacaggacaggaacatttgaattcacaagttttttctaccgctatggatttgtagccaacttcagtatggagttgcccagctttggagtgtctgggatcaatgaatctgcagacatgagcattggagtaacagtgataaagaacaacatgatcaacaatgatcttggaccagcaacagctcaaatggctcttcagctattcatcaaggattacagatacacataccgatgtcacagaggagacacacaaattcagacaaggaggtcattcgagctgaagaagttgtgggaacagacccattcaaaagcagggctgctggtctcagatggaggaccaaatctatacaatattcggaatcttcacattccagaagtctgcttgaaatgggagctaatggacgaagactatcagggaaggctttgtaatcccctgaacccgtttgtcagccacaaggaaatagagtctgtgaacaacgctgtggtgattccagctcatggcccggccaagagcatggaatatgatgctgttgccaccactcactcctggataccaaagaggaaccgctccattctcaatacaagccaaaggggaatcctcgaagacgaacagatgtatcaaaagtgctgcaacctgttcgaaaaattcttccctagcagttcatacaggaggccagttggaatttccagcatggtggaggccatggtttctagggcccgaattgacgcacgaattgacttcgaatctggacggattaagaaggaggagtttgctgagatcatgaagatctgttccaccattgaagagctcagacggcagaaatagtgaatttagcttgtccttcatgaaaaaatg----------------atggagagaataaaagaactaagagatctaatgtcacagtctcgcactcgcgagatactgaccaaaaccactgttgaccacatggccataatcaaaaagtacacatcgggaaggcaagagaagaaccccgcactcagaatgaaatggatgatggcaatgaaatatccaattacagcagataagcgaataatggaaatgatccctragaggaatgaacaagggcaaactctctggagcaaaacaaacgacgccggatcagaccgagtgatggtatcacccctggctgtgacatggtggaacaggaacggaccaacaacaagtacagttcactacccaaaggtatataaaacttatttcgaaaaagttgaaaggttgaaacacgggacctttggccctgtgcacttcagaaaccaagttaagataagacggagggtcgatataaacccgggccatgctgacttcagtgcccaagaggcgcaggatgtaatcatggaagtcgtcttcccaaatgaggtgggagcaaggatattgacgtcggagtcacaactgacgataacaaaggagaaaaaggaagaactccaggactgcaaaattgctcctctgatggttgcatacatgctagaaagagagttggttcgcaagacgaggtttctcccagtttctggtgggacaagcagtgtctacattgaggtgttgcatttgacccaggggacatgctgggagcagatgtacactccgggaggagaagtgaggaacgatgatgtagaccaaagcttgatcattgctgccaggaatatagtaagaagagcaacagtatcagcagatccattagcatctctattggagatgtgtcacagcacacaaattgggggaataaggatggtagacatccttcggcaaaatccaacagaggaacaagccgtggatatatgcaaggcagcaatgggcttgaggattagctcatctttcagctttggtggattcacttttaaaagaacaagtggatcgtcattcaaaa---aagaagaagaagtgctaacaggcaaccttcaaacattgaaaataagagtacatgaggggtatgaagagttcacaatggttgggagaagagcaacggccattctcaggaaagcaaccagaaggctgatccagctaattgtaagtgggagagacgagcagtcaattgctgaagcaataattgtggccatggtattctcacaagaggactgcatgattaaagcagttagaggtgacctgaattttgtcaatagggcgaaccagcgactaaacccaatgcatcaactcttgaggcatttccaaaaggatgcaaaggtgcttttccaaaattggggaattgaacccattgacaatgtgatgggaatgatcggggtaatgcccgacatgaccccaagtactgagatgtcgctgaggggaataagagtcagtaagatgggagtagatgaatactcaagtacagagcgagtagtagtaagcatcgaccggtttttaagagttcgagaccaacgggggaacgtactattatcacccgaagaggtcagtgagacacaaggaacggagaaactgacaatcacttattcgtcatcaatgatgtgggagatcaatggtcctgagtcggtgttggtcaatacttatcagtggataattagaaactgggaaactgtaaaaattcaatggtcacaggatcccacaatgttgtataataggatggaattcgagccattccagtctctagtccctaaagcagccagaggtcaatacagtgggtttgtgagaacactattccagcaaatgcgagatgtgcttggaacatttgacactgttcagatagtaaaactcctcccctttgctgccgccccaccggaacaaagtaggatgcagttctcctccctgactgtgaatgtaagaggatcaggaatgaggatactggtaagaggcaattcaccagtgttcaattacaacaaggccaccaagaggctcacagttctcggaaaagatgcaggtgcattgaccgaagatccagatgaaggcacagctggagtggagtctgctgttttaagaggattcctcattttgggcaaagaagacaagagatatggcccagcattgagcatcaatgagctgagcaatcttgcaaagggagagaaggctaatgtgctaattgggcaaggagatgtagtgttggtgatgaaacggaaacgggactctagcatacttactgacagccagacagcgaccaaaaggattcggatggccatcaattag--------------------
>24P021420_H5N1_D-24-09077_HP_B3.2_CRO_2024-10-27
atggagaacatagtactacttcttgcaatagttagccttgttaaaagtgatcagatttgcattggttatcatgcaaacaattcgacagagcaagttgacacgataatggaaaagaacgtcactgttacacatgcccaagacatactggaaaaaacacacaacgggaagctctgtgatttaaatggggtgaagccactgattttaaaggattgtagtgtagctggatggctcctcggaaatccaatgtgcgacgaattcatcagagtgccggaatggtcctacatagtggagcgggctaacccagctaatgacctctgttacccagggagcctcaatgactatgaagaactgaaacacatgttgagcagaataaatcattttgagaagattcagatcattcccaagagttcctggccaaatcatgaaacatcactaggggtgagcgcagcttgtccataccagggagctccctcttttttcagaaatgtggtgtggcttatcaaaaagaacgatgcatacccaacaataaagataagctacaataatactaatcgggaagatctcttgatactgtgggggattcatcattccaacaatgcagaagaacagacaaagctctacaaaaatccaactacctacatttcagttggaacatcaactttaaaccagaggttggcaccaaaaatagctactagatcccaagtaaacgggcaacgtggaagaatggacttcttctggacaatcttaaaaccagatgatgcaatccatttcgagagtaacggaaacttcattgctccagaatatgcatacaaaattgttaagaaaggggactcaacaattatgaaaagtggagtggaatatggccactgcaacaccaaatgtcaaaccccagtaggtgcgataaattctagtatgccattccacaacatacatcctctcaccattggggaatgccccaaatacgtgaagtcaaacaagttggtccttgcgactgggctcagaaatagtcctctaagagaaaagagaagaaaaagaggtctgtttggggcgatagcagggtttatagagggaggatggcagggaatggttgatggttggtatggataccatcacagcaatgagcaggggagtgggtacgctgcggacaaagaatccacccaaaaggcaatagatggagttaccaataaggtcaactcaatcattgacaaaatgaacactcaatttgaggcagttggaagggagtttaataacttagaaaggagaatagagaatttgaacaagaaaatggaagacgggttcctagatgtctggacctataatgctgaacttctagttctcatggaaaacgagaggactctagatttccatgattcaaatgtcaagaacctttacgacaaagtcagattacagcttagggataatgcaaaggagctgggtaacggctgtttcgaattctatcacaaatgtgataatgaatgcatggaaagtgtgagaaatgggacgtatgactaccctcagtattcagaagaagcaagattaaaaagagaagaaataagcggagtgaaattagaatcagtaggaacttaccagatactgtcaatttattcaacagcggcaagttccctagcactggcaatcatgatggctggtctatctttatggatgtgctccaatgggtcgttacaatgcagaatttgcatttagatttgtgagctcagattgtagttaaaaacacnn----------------nagcaaaagcaggtagatattgaaagatgagtcttctaaccgaggtcgaaacgtacgttctctctatcgtcccgtcgggccccctcaaagccgagatcgcgcagagacttgaagatgtctttgcagggaagaacaccgatcttgaggctctcatggaatggctaaagacaagaccaatcctgtcacctctgactaaggggattttgggatttgtgttcacgctcaccgtgcccagtgagcgaggactgcagcgtagacgctttgtccaaaatgctctaagtggaactggggacccaaacaacatggacagggcggtcaagttgtacaggaaactgaagagagagataacattccatggtgctaaagaagttgcactcagttactcaaccggtgcacttgccagttgtatgggtctcatatacaacaggatggggacggtgaccgcagaagtggcattgggcctagtgtgtgccacctgtgagcagattgctgattcacagcatcggtctcacagacagatagctaccaccaccaacccactaatcagacatgaaaacagaatggttttggccagtactacagctaaggctatggagcagatggctggatcgagtgagcaagcagtggaagccatggaggttgctagtcaggctaggcagatggtgcaggcgatgaggaccattggaactcatcctagctccagtgccggtctgagagatgatctccttgaaaatttgcaggcctaccaaaaacggatgggagtgcaactgcagcgattcaagtgatcctctcgttattgccgcaagtatcattgggatcttgcacttgatattgtggattcttgatcgccttttcttcaaatgcatttatcgtcgccttaaatacggtttgaaaggagggccttctacggaaggagtacctgagtccatgagggaagagtaccggcaggaacagcagagtgctgtggatgttgacgatggtcattttgtcaacatagagctggagtaaa-------------tctact--------nnnaaagcaggagttcaaaatgaatccaaatcaaaagataacaaccattggatcaatctgtatggtaattgggatagtcagcttgatgctgcaaattgggaacataatttcaatatgggttagccattcaatccaaacagggaatcaataccagcctgaaccatgcaatcaaagcatcattacctatgagaacaacacctgggtaaatcagacgtatgtaaacatcagcaataccaattttcttgctgagcaggctgtcacttctgtaacattagcgggcaattcatctctttgccctattagtgggtgggcaatatacagtaaggacaacggtataagaattgggtccaagggggatgtgtttgttataagagaaccgttcatctcatgctcccacttggaatgcagaacttttttcctgacccagggagctctgctgaatgacaaacattctaatgggacagttaaggatagaagcccttatagaactttgatgagttgtcccgtgggtgaggctccttccccgtataattcaagatttgagtctgttgcttggtcggcaagtgcttgtcatgatggcatcagttggttgacaatcggtatttctggtccagacaatggagctgtggctgtattgaagtacaatggcataataacggatactatcaagagttggagaaacaacattttgagaactcaagaatctgaatgtgcttgcgcaaatggctcttgcttcactgtaatgactgatggaccaagcaatgggcaggcctcatataaaatcttcaagatagagaaagggaaagttgtcaaatcagttgaaatgaatgcccctaattaccactacgaggaatgctcctgttatcctgatgcgggtgatattatgtgtgtgtgcagggacaattggcatggctcaaaccggccgtgggtatcttttaatcaaaatctggagtatcaaataggatatatatgcagtgggattttcggggacaatccccgccccaatgatggaacaggcagttgcagtccaatgccctctaatggggcatatggggtaaaagggttttcatttaagtacggtaatggggtttggatcggaagaacaaaaagcactatttccagaagcggctttgagatgatttgggatccgaatgggtggactgagacggacagtagtttctcagtgaagcaagacattgtagaaataactgactggtcaggatatagtgggagttttgttcagcatccagaactgacaggattagattgcatgaggccttgtttctgggttgagctaatcagagggaggcccaaagagaacacaatttggactagcgggagcagcatatccttttgtggtgtaaatagtgacactgtgggttggtcttggccagacggtgctgagttgccattcaccattgacaagtagtttgttc-aaaaaactccttgtttctact---nnnagcaaaagcagggtagataatcactcactgagtgacatccacatcatggcgtctcaaggcaccaaacgatcctatgaacaaatggaaactggtggggaacgccagaatgccactgaaatcagagcatctgttggaagaatggttggcggaatcgggagattctacgtacagatgtgcactgaactcaaactcagtgattacgaagggaggctgatccaaaacagcataaccgtagaaaggatggttctctcggcatttgatgagaggaggaacaagtacctggaggagcatcccagtgccggaaaggatcccaagaagactggaggtccaatctacaggaggagagatggcaaatgggtgagagagttgatcctctacgacaaagaagagatcagaagaatttggcgtcaagctaataatggagaggatgcacctgctggtctcactcacttgatgatttggcattccaatctgaatgatgccacataccagagaacaagggcacttgtgcgtactggaatggaccctagaatgtgctctctgatgcaaggctcaaccctccctaggagatcaggggctgctggagcagcagtgaaaggagttggaacaatggtgatggaactaattcgaatgatcaaacgagggatcaatgatcggaatttctggagaggcgaaaacggtcggagaaccagaattgcctacgagagaatgtgcaacattctcaagggaaagctccaaacagcagcacaacgggcaatgatggaccaagtgagagaaagccggaatcctgggaatgctgaaattgaagacctcatctttctcgcacgatctgctctcatcctgaggggatcagtggctcataagtcctgtctgcctgcttgcgtatatggacttgctgtagccagtggatatgactttgaaagagagggatattctctagtcggaattgatcctttccgtcttctccaaaacagccaagtcttcagtctcatcagaccgaacgaaaatccagctcataaaagtcagctggtatggatggcatgccactctgcggcatttgaggatctgagagtgtcaagcttcatcagaggaacaagagtagtcccaagaggacaactgtccaccagaggagttcagattgcttcaaatgaaaacatggagacaatggactccagtactcttgaactgaggagcagatattgggctataagaacaagaagtggaggaaacactaatcaacagagagcatctgcaggacaaatcagcgtacagcccacattctctgtacaaagaaacctcccattcgagagagcaaccatcatggcagcatttacgggaaacactgaaggcagaacttcagacatgagaactgagatcataaggatgatggaaaatgctagacctgaagatgtgtctttccaggggcggggagtcttcgagctctcggacgaaaaggcaacgaacccgatcgtgccttcctttgacatgagtaatgaaggatcttatttcttcggagacaatgcagaggagtatgtcaattaaagaaaaatacccttgtttctact---nnnagcaaaagcagggtgacaaaaacataatggattccaacactgtgtcaagctttcaggtagactgctttctttggcatgtccgcaaacgatttgcagaccaagaactgggtgatgccccattccttgaccggctccgccgagaccagaagtctctaagaggaagaggcagcactcttggtctggacatcgagacggccactcgtgctggaaagcagatagtggagaggattctggaggaagaatccgacgaggcactcaaaatgactattgcctctgtgcctgctccacgctacctaactgacatgactcttgaagagatgtcaagagactggttcatgctcatgcccaagcaaaaagtggcaggctccctcagtatcagaatggaccaggcgattatggataagaacatcatactgaaggcaaacttcagtgtgatcttcaatcggctggagacactaatactactcagagctttcactgaagagggagcaattgtcggcgaaatttcaccattgccttctcttccaggacatactgatgaggatgtcaaaaatgcaattggggtcctcatcggaggacttgaatggaatgataacacagttcgagtctctgaaactttacagagattcgcttggagaagcagtaatgaggatgggagacctccactccctccaaagcagaaacggaaaatggagagaacaattgagtctgaagtttgaagaaataaggtggctgattgaagaagttcgacacagactaaagatcacagaaaatagctttgaacaaataacatttatgcaagccttacaactactgcttgaagtggagcaagagataagaactttctcgtttcagcttatttaataataaaaaacacccttgtttctact---------------------------------nnnatggaagactttgtgcgacaatgcttcaatccaatgattgtcgagcttgcggaaaaagcaatgaaagaatatggggaagatccgaaaatcgagacaaacaaatttgccgcaatatgcacacacttagaagtctgtttcatgtattcggatttccattttattgatgaacgaggcgaatcaatgattgtagaatctggcgatccaaatgcattattgaaacaccgatttgagataatcgaagggagagaccgaacaatggcctggacagtggtgaatagtatctgcaacaccacagaggtcgaaaagcccaaattcctccctgatttgtatgactacaaagagaaccgattcattgaaattggagtaacgcgaagggaagttcacatatactatttagaaaaagccaacaagataaaatcagagaaaacacatattcacatattctcattcactggagaggaaatggccaccaaggcggactacacccttgatgaagagagcagagcaagaataaaaaccagactgttcactataagacaagaaatggccagtagaggtctatgggattcctttcgtcaatccgagagaggcgaagagacaattgaagaaagatttgaaatcacaggaaccatgcgcaggcttgctgaccaaagccttccaccgaacttccccagccttgaaaactttagagcctatgtggatggattcgaaccgaacggctgcattgagggcaaactttctcaaatgtcaaaagaggtgaacgccagaattgagccatttctgaagacaacaccacgccctctcagattacctgatgggcctccctgttctcagcggtcgaagttcttgctgatggatgcccttaagttgagcatcgaagaccctagccatgagggggagggcataccgctgtatgatgcaatcaaatgcatgaagacattttttggctggaaagagcccaacgtcgtaaagccgcatgagaaaggcataaaccctaattacctcctggcttggaagcaggtgatggcagaacttcaagacattgaaaatgaggagaaaattccaaaaacaaagaacatgaagaaaacaagccaattgaagtgggcacttggtgagaacatggctccagaaaaagtggactttgaggactgcaaagatgttagcgatctaagacagtacgacagtgacgaaccagagtctagatcactagcaagctggattcagagtgaattcaacaaggcatgcgaactgacagattcgagttggattgaacttgatgagataggggaagacgttgctccaatcgaacacattgcgagtgtgaggaggaactatttcacagcagagatatcccattgcagggccactgaatacataatgaagggagtatacataaacacagccctattgaatgcatcctgtgcagccatggatgagttccaattgattccaatgataagtaagtgcagaactaaagaaggaagacggaagacaaatctgtatggattcattataaaaggaagatcccatttgagaaatgacaccgatgtggtaaactttgtgagcatggaattctctctaactgacccgaggctagagccacacaaatgggaaaagtactgtgttcttgagataggagacatgctcctacggactgctataggccaagtgtcgaggcccatgttcctgtatgtgagaaccaatggaacttccaagatcaaaatgaaatggggcatggagatgaggcgatgccttcttcagtcccttcaacaaattgagagcatgattgaggccgaatcttctgtcaaagagaaggacatgtccaaggaattctttgaaaccaaatcagaaacatggccaattggagaatcacccaaaggggtggaggaaggctctattgggaaagtatgcaggacattgctagcaaagtctgtattcaacagcctatatgcatctccacaactcgaggggttttcagctgaatcaagaaaattgcttctcattgttcaggcacttagggacaacctggaacctggaaccttcgatcttggggggctatatgaagcaattgaggagtgcctgattaacgatccctgggttttgcttaatgcatcttggttcaactccttcctcacacatgcactgaaatag----------------------------------------------------------------------------------------nnncaaaccatttgaatggatgtcaatccgactttacttttcttgaaggtcccagcgcaaaatgccataagcaccacatttccgtatactggagatcctccatacagccatggaacaggaacaggatataccatggacacagttaacagaacacatcagtattcagaaaaagggaaatggacaacaaactcagaaactggagcacctcaactcaatccaattgatggaccattgcctgaggacaatgaaccaagtgggtatgcacaaacggactgtgtccttgaagcaatggctttccttgaagagtcccacccaggaatctttgaaaactcgtgtcttgaaacgatggaagttgttcaacaaacaagagtggacaagttgactcaaggccgtcagacctatgattggacgttaaacaggaatcaaccggctgcaactgcattagctaatactatagaggtcttcagatctaacggcctcacagccaatgaatcaggaaggctaatagattttctcaaggatgtgatggaatcaatggataaggaggaaatggaaataacaacgcatttccaaaggaaaagaagagtgagagacaacatgaccaagaaaatggtcacacaaaggacaataggaaagaagaaacagaggctaaataaaaagagctatctaataagagcattgacactgaacacgatgacaaaggacgccgaaagaggcaaattaaaaagaagggcaattgcgacacctggaatgcaaatcagagggtttgtgtactttgttgaaacattagcgaggagcatttgtgataagcttgaacaatctggactcccagttgggggcaatgaaaagaaggctaaactggcaaatgttgtgagaaaaatgatgactaattcgcaggacacagagctctctttcacaatcactggagacaacaccaaatggaatgaaaatcagaaccctaggatgtttctggcaatgataacatatataacaaggaaccaacctgaatggttcaggaatgtcttaagcattgcacctataatgttctcaaataaaatggcaagactagggaaagggtacatgttcgaaagtaagagcatgaagctccgaacacaaataccagcagaaatgctagcaagcattgatatgaagtacttcaatgagtcaacaagaaagaaaatagagaagataagacctcttctaatagatgatacagcctcattaagcccaggaatgatgatgggcatgttcaatatgctgagtacagttttgggagtttcgattctaaatctaggacaaaggaagtacaccaaaacaacatactggtgggacggactccaatcctctgatgactttgccctcatagtgaatgctccgaatcatgagggaatacaagcgggggtagacagattctatagaacctgcaagctggtcggaatcaacatgagcaaaaagaagtcctacataaacaggacaggaacatttgaattcacaagttttttctaccgctatggatttgtagccaacttcagtatggagttgcccagctttggagtgtctgggatcaatgaatctgcagacatgagcattggagtaacagtgataaagaacaacatgatcaacaatgaccttggaccagcaacagctcaaatggctcttcagctattcatcaaggattacagatacacataccgatgtcacagaggagacacacaaattcagacaaggaggtcattcgagctgaagaagttgtgggaacagacccattcaaaagcagggctgctggtctcagatggaggaccaaatctatacaatattcggaatcttcacattccagaagtctgcttgaaatgggagctaatggacgaagactatcagggaaggctttgtaatcccctgaacccgtttgtcagccacaaggaaatagagtctgtgaacaacgctgtggtgattccagctcatggcccggccaagagcatggaatatgatgctgttgccaccactcactcctggataccaaagaggaaccgctccattctcaatacaagccaaaggggaatcctcgaagacgaacagatgtatcaaaagtgctgcaacctgttcgaaaaattcttccctagcagttcatacaggaggccagttggaatttccagcatggtggaggccatggtttctagggcccgaattgacgcacgaattgacttcgaatctggrcggattaagaaggaggagtttgctgagatcatgaagatctgttccaccattgaagagctcagacggcagaaatagtgaatttagcttgtccttcatgaaaaaatg----------------atggagagaataaaagaactaagagatctaatgtcacagtctcgcactcgcgagatactgaccaaaaccactgttgaccacatggccataatcaaaaagtacacatcgggaaggcaagagaagaaccccgcactcagaatgaaatggatgatggcaatgaaatatccaattacagcagataagcgaataatggaaatgatccctaagaggaatgaacaagggcaaactctctggagcaaaacaaacgacgccggatcagaccgagtgatggtatcacccctggctgtgacatggtggaacaggaacggaccaacaacaagtacagttcactacccaaaggtatataaaacttatttcgaaaaagttgaaaggttgaaacacgggacctttggccctgtgcacttcagaaaccaagttaagataagacggagggtcgatataaacccgggccatgctgacttcagtgcccaagaggcgcaggatgtaatcatggaagtcgtcttcccaaatgaggtgggagcaaggatattgacgtcggagtcacaactgacgataacaaaggagaaaaaggaagaactccaggactgcaaaattgctcctctgatggttgcatacatgctagaaagagagttagttcgcaagacgaggtttctcccagtttctggtgggacaagcagtgtctacattgaggtgttgcatttgacccaggggacatgctgggagcagatgtacactccgggaggagaagtgaggaacgatgatgtagaccaaagcttgatcattgctgccaggaatatagtaagaagagcaacagtatcagcagatccattagcatctctattggagatgtgtcacagcacacaaattgggggaataaggatggtagacatccttcggcaaaatccaacagaggaacaagccgtggatatatgcaaggcagcaatgggcttgaggattagctcatctttcagctttggtggattcacttttaaaagaacaagtggatcgtcattcaaaa---aagaagaagaagtgctaacaggcaaccttcaaacattgaaaataagagtacatgaggggtatgaagagttcacaatggttgggagaagagcaacggccattctcaggaaagcaaccagaaggctgatccagctaattgtaagtgggagagacgagcagtcaattgctgaagcaataattgtggccatggtattctcacaagaggactgcatgattaaagcagttagaggtgacctgaattttgtcaatagggcgaaccagcgactaaacccaatgcatcaactcttgaggcatttccaaaaggatgcaaaggtgcttttccaaaattggggaattgaacccattgacaatgtgatgggaatgatcggggtaatgcccgacatgaccccaagtactgagatgtcgctgaggggaataagagtcagtaagatgggagtagatgaatactcaagtacagagcgagtagtagtaagcatcgaccggtttttaagagttcgagaccaacgggggaacgtactattatcacccgaagaggtcagtgagacacaaggaacggagaaactgacaatcacttattcgtcatcaatgatgtgggagatcaatggtcctgagtcggtgttggtcaatacttatcagtggataattagaaactgggaaactgtaaaaattcaatggtcacaggatcccacaatgttgtataataggatggaattcgagccattccagtctctagtccctaaagcagccagaggtcaatacagtgggtttgtgagaacactattccagcaaatgcgagatgtgcttggaacatttgacactgttcagatagtaaaactcctcccctttgctgccgccccaccggaacaaagtaggatgcagttctcctccctgactgtgaatgtaagaggatcaggaatgaggatactggtaagaggcaattcaccagtgttcaattacaacaaggccaccaagaggctcacagttctcggaaaagatgcaggtgcattgaccgaagatccagatgaaggcacagctggagtggagtctgctgttttaagaggattcctcattttgggcaaagaagacaagagatatggcccagcattgagcatcaatgagctgagcaatcttgcaaagggagagaaggctaatgtgctaattgggcaaggagatgtagtgttggtgatgaaacggaaacgggactctagcatacttactgacagccagacagcgaccaaaaggattcggatggccatcaattag--------------------
>24P021422_H5N1_D-24-09077_HP_B3.2_CRO_2024-10-27
atggagaacatagtactacttcttgcaatagttagccttgttaaaagtgatcagatttgcattggttatcatgcaaacaattcgacagagcaagttgacacgataatggaaaagaacgtcactgttacacatgcccaagacatactggaaaaaacacacaacgggaagctctgtgatttaaatggggtgaagccactgattttaaaggattgtagtgtagctggatggctcctcggaaatccaatgtgcgacgaattcatcagagtgccggaatggtcctacatagtggagcgggctaacccagctaatgacctctgttacccagggagcctcaatgactatgaagaactgaaacacatgttgagcagaataaatcattttgagaagattcagatcattcccaagagttcctggccaaatcatgaaacatcactaggggtgagcgcagcttgtccataccagggagctccctcttttttcagaaatgtggtgtggcttatcaaaaagaacgatgcatacccaacaataaagataagctacaataatactaatcgggaagatctcttgatactgtgggggattcatcattccaacaatgcagaagaacagacaaagctctacaaaaatccaactacctacatttcagttggaacatcaactttaaaccagaggttggcaccaaaaatagctactagatcccaagtaaacgggcaacgtggaagaatggacttcttctggacaatcttaaaaccagatgatgcaatccatttcgagagtaacggaaacttcattgctccagaatatgcatacaaaattgttaagaaaggggactcaacaattatgaaaagtggagtggaatatggccactgcaacaccaaatgtcaaaccccagtaggtgcgataaattctagtatgccattccacaacatacatcctctcaccattggggaatgccccaaatacgtgaagtcaaacaagttggtccttgcgactgggctcagaaatagtcctctaagagaaaagagaagaaaaagaggtctgtttggggcgatagcagggtttatagagggaggatggcagggaatggttgatggttggtatggataccatcacagcaatgagcaggggagtgggtacgctgcggacaaagaatccacccaaaaggcaatagatggagttaccaataaggtcaactcaatcattgacaaaatgaacactcaatttgaggcagttggaagggagtttaataacttagaaaggagaatagagaatttgaacaagaaaatggaagacgggttcctagatgtctggacctataatgctgaacttctagttctcatggaaaacgagaggactctagatttccatgattcaaatgtcaagaacctttacgacaaagtcagattacagcttagggataatgcaaaggagctgggtaacggctgtttcgaattctatcacaaatgtgataatgaatgcatggaaagtgtgagaaatgggacgtatgactaccctcagtattcagaagaagcaagattaaaaagagaagaaataagcggagtgaaattagaatcagtaggaacttaccagatactgtcaatttattcaacagcggcaagttccctagcactggcaatcatgatggctggtctatctttatggatgtgctccaatgggtcgttacaatgcagaatttgcatttagatttgtgagctcagattgtagttaaaaacacnn----------------nagcaaaagcaggtagatattgaaagatgagtcttctaaccgaggtcgaaacgtacgttctctctatcgtcccgtcgggccccctcaaagccgagatcgcgcagagacttgaagatgtctttgcagggaagaacaccgatcttgaggctctcatggaatggctaaagacaagaccaatcctgtcacctctgactaaggggattttgggatttgtgttcacgctcaccgtgcccagtgagcgaggactgcagcgtagacgctttgtccaaaatgctctaagtggaactggggacccaaacaacatggacagggcggtcaagttgtacaggaaactgaagagagagataacattccatggtgctaaagaagttgcactcagttactcaaccggtgcacttgccagttgtatgggtctcatatacaacaggatggggacggtgaccgcagaagtggcattgggcctagtgtgtgccacctgtgagcagattgctgattcacagcatcggtctcacagacagatagctaccaccaccaacccactaatcagacatgaaaacagaatggttttggccagtactacagctaaggctatggagcagatggctggatcgagtgagcaagcagtggaagccatggaggttgctagtcaggctaggcagatggtgcaggcgatgaggaccattggaactcatcctagctccagtgccggtctgagagatgatctccttgaaaatttgcaggcctaccaaaaacggatgggagtgcaactgcagcgattcaagtgatcctctcgttattgccgcaagtatcattgggatcttgcacttgatattgtggattcttgatcgccttttcttcaaatgcatttatcgtcgccttaaatacggtttgaaaggagggccttctacggaaggagtacctgagtccatgagggaagagtaccggcaggaacagcagagtgctgtggatgttgacgatggtcattttgtcaacatagagctggagtaaa-------------tctact--------nnnaaagcaggagttcaaaatgaatccaaatcaaaagataacaaccattggatcaatctgtatggtaattgggatagtcagcttgatgctgcaaattgggaacataatttcaatatgggttagccattcaatccaaacagggaatcaataccagcctgaaccatgcaatcaaagcatcattacctatgagaacaacacctgggtaaatcagacgtatgtaaacatcagcaataccaattttcttgctgagcaggctgtcacttctgtaacattagcgggcaattcatctctttgccctattagtgggtgggcaatatacagtaaggacaacggtataagaattgggtccaagggggatgtgtttgttataagagaaccgttcatctcatgctcccacttggaatgcagaacttttttcctgacccagggagctctgctgaatgacaaacattctaatgggacagttaaggatagaagcccttatagaactttgatgagttgtcccgtgggtgaggctccttccccgtataattcaagatttgagtctgttgcttggtcggcaagtgcttgtcatgatggcatcagttggttgacaatcggtatttctggtccagacaatggagctgtggctgtattgaagtacaatggcataataacggatactatcaagagttggagaaacaacattttgagaactcaagaatctgaatgtgcttgcgcaaatggctcttgcttcactgtaatgactgatggaccaagcaatgggcaggcctcatataaaatcttcaagatagagaaagggaaagttgtcaaatcagttgaaatgaatgcccctaattaccactacgaggaatgctcctgttatcctgatgcgggtgatattatgtgtgtgtgcagggacaattggcatggctcaaaccggccgtgggtatcttttaatcaaaatctggagtatcaaataggatatatatgcagtgggattttcggggacaatccccgccccaatgatggaacaggcagttgcagtccaatgccctctaatggggcatatggggtaaaagggttttcatttaagtacggtaatggggtttggatcggaagaacaaaaagcactatttccagaagcggctttgagatgatttgggatccgaatgggtggactgagacggacagtagtttctcagtgaagcaagacattgtagaaataactgactggtcaggatatagtgggagttttgttcagcatccagaactgacaggattagattgcatgaggccttgtttctgggttgagctaatcagagggaggcccaaagagaacacaatttggactagcgggagcagcatatccttttgtggtgtaaatagtgacactgtgggttggtcttggccagacggtgctgagttgccattcaccattgacaagtagtttgttc-aaaaaactccttgtttctact---nnnagcaaaagcagggtagataatcactcactgagtgacatccacatcatggcgtctcaaggcaccaaacgatcctatgaacaaatggaaactggtggggaacgccagaatgccactgaaatcagagcatctgttggaagaatggttggcggaatcgggagattctacgtacagatgtgcactgaactcaaactcagtgattacgaagggaggctgatccaaaacagcataaccgtagaaaggatggttctctcggcatttgatgagaggaggaacaagtacctggaggagcatcccagtgccggaaaggatcccaagaagactggaggtccaatctacaggaggagagatggcaaatgggtgagagagttgatcctctacgacaaagaagagatcagaagaatttggcgtcaagctaataatggagaggatgcacctgctggtctcactcacttgatgatttggcattccaatctgaatgatgccacataccagagaacaagggcacttgtgcgtactggaatggaccctagaatgtgctctctgatgcaaggctcaaccctccctaggagatcaggggctgctggagcagcagtgaaaggagttggaacaatggtgatggaactaattcgaatgatcaaacgagggatcaatgatcggaatttctggagaggcgaaaacggtcggagaaccagaattgcctacgagagaatgtgcaacattctcaagggaaagctccaaacagcagcacaacgggcaatgatggaccaagtgagagaaagccggaatcctgggaatgctgaaattgaagacctcatctttctcgcacgatctgctctcatcctgaggggatcagtggctcataagtcctgtctgcctgcttgcgtatatggacttgctgtagccagtggatatgactttgaaagagagggatattctctagtcggaattgatcctttccgtcttctccaaaacagccaagtcttcagtctcatcagaccgaacgaaaatccagctcataaaagtcagctggtatggatggcatgccactctgcggcatttgaggatctgagagtgtcaagcttcatcagaggaacaagagtagtcccaagaggacaactgtccaccagaggagttcagattgcttcaaatgaaaacatggagacaatggactccagtactcttgaactgaggagcagatattgggctataagaacaagaagtggaggaaacactaatcaacagagagcatctgcaggacaaatcagcgtacagcccacattctctgtacaaagaaacctcccattcgagagagcaaccatcatggcagcatttacgggaaacactgaaggcagaacttcagacatgagaactgagatcataaggatgatggaaaatgctagacctgaagatgtgtctttccaggggcggggagtcttcgagctctcggacgaaaaggcaacgaacccgatcgtgccttcctttgacatgagtaatgaaggatcttatttcttcggagacaatgcagaggagtatgtcaattaaagaaaaatacccttgtttctact---nnnagcaaaagcagggtgacaaaaacataatggattccaacactgtgtcaagctttcaggtagactgctttctttggcatgtccgcaaacgatttgcagaccaagaactgggtgatgccccattccttgaccggctccgccgagaccagaagtctctaagaggaagaggcagcactcttggtctggacatcgagacggccactcgtgctggaaagcagatagtggagaggattctggaggaagaatccgacgaggcactcaaaatgactattgcctctgtgcctgctccacgctacctaactgacatgactcttgaagagatgtcaagagactggttcatgctcatgcccaagcaaaaagtggcaggctccctcagtatcagaatggaccaggcgattatggataagaacatcatactgaaggcaaacttcagtgtgatcttcaatcggctggagacactaatactactcagagctttcactgaagagggagcaattgtcggcgaaatttcaccattgccttctcttccaggacatactgatgaggatgtcaaaaatgcaattggggtcctcatcggaggacttgaatggaatgataacacagttcgagtctctgaaactttacagagattcgcttggagaagcagtaatgaggatgggagacctccactccctccaaagcagaaacggaaaatggagagaacaattgagtctgaagtttgaagaaataaggtggctgattgaagaagttcgacacagactaaagatcacagaaaatagctttgaacaaataacatttatgcaagccttacaactactgcttgaagtggagcaagagataagaactttctcgtttcagcttatttaataataaaaaacacccttgtttctact---------------------------------nnnatggaagactttgtgcgacaatgcttcaatccaatgattgtcgagcttgcggaaaaagcaatgaaagaatatggggaagatccgaaaatcgagacaaacaaatttgccgcaatatgcacacacttagaagtctgtttcatgtattcggatttccattttattgatgaacgaggcgaatcaatgattgtagaatctggcgatccaaatgcattattgaaacaccgatttgagataatcgaagggagagaccgaacaatggcctggacagtggtgaatagtatctgcaacaccacagaggtcgaaaagcccaaattcctccctgatttgtatgactacaaagagaaccgattcattgaaattggagtaacgcgaagggaagttcacatatactatttagaaaaagccaacaagataaaatcagagaaaacacatattcacatattctcattcactggagaggaaatggccaccaaggcggactacacccttgatgaagagagcagagcaagaataaaaaccagactgttcactataagacaagaaatggccagtagaggtctatgggattcctttcgtcaatccgagagaggcgaagagacaattgaagaaagatttgaaatcacaggaaccatgcgcaggcttgctgaccaaagccttccaccgaacttccccagccttgaaaactttagagcctatgtggatggattcgaaccgaacggctgcattgagggcaaactttctcaaatgtcaaaagaggtgaacgccagaattgagccatttctgaagacaacaccacgccctctcagattacctgatgggcctccctgttctcagcggtcgaagttcttgctgatggatgcccttaagttgagcatcgaagaccctagccatgagggggagggcataccgctgtatgatgcaatcaaatgcatgaagacattttttggctggaaagagcccaacgtcgtaaagccgcatgagaaaggcataaaccctaattacctcctggcttggaagcaggtgatggcagaacttcaagacattgaaaatgaggagaaaattccaaaaacaaagaacatgaagaaaacaagccaattgaagtgggcacttggtgagaacatggctccagaaaaagtggactttgaggactgcaaagatgttagcgatctaagacagtacgacagtgacgaaccagagtctagatcactagcaagctggattcagagtgaattcaacaaggcatgcgaactgacagattcgagttggattgaacttgatgagataggggaagacgttgctccaatcgaacacattgcgagtgtgaggaggaactatttcacagcagagatatcccattgcagggccactgaatacataatgaagggagtatacataaacacagccctattgaatgcatcctgtgcagccatggatgagttccaattgattccaatgataagtaagtgcagaactaaagaaggaagacggaagacaaatctgtatggattcattataaaaggaagatcccatttgagaaatgacaccgatgtggtaaactttgtgagcatggaattctctctaactgacccgaggctagagccacacaaatgggaaaagtactgtgttcttgagataggagacatgctcctacggactgctataggccaagtgtcgaggcccatgttcctgtatgtgagaaccaatggaacttccaagatcaaaatgaaatggggcatggagatgaggcgatgccttcttcagtcccttcaacaaattgagagcatgattgaggccgaatcttctgtcaaagagaaggacatgtccaaggaattctttgaaaccaaatcagaaacatggccaattggagaatcacccaaaggggtggaggaaggctctattgggaaagtatgcaggacattgctagcaaagtctgtattcaacagcctatatgcatctccacaactcgaggggttttcagctgaatcaagaaaattgcttctcattgttcaggcacttagggacaacctggaacctggaaccttcgatcttggggggctatatgaagcaattgaggagtgcctgattaacgatccctgggttttgcttaatgcatcttggttcaactccttcctcacacatgcactgaaatag----------------------------------------------------------------------------------------nnncaaaccatttgaatggatgtcaatccgactttacttttcttgaaggtcccagcgcaaaatgccataagcaccacatttccgtatactggagatcctccatacagccatggaacaggaacaggatataccatggacacagttaacagaacacatcagtattcagaaaaagggaaatggacaacaaactcagaaactggagcacctcaactcaatccaattgatggaccattgcctgaggacaatgaaccaagtgggtatgcacaaacggactgtgtccttgaagcaatggctttccttgaagagtcccacccaggaatctttgaaaactcgtgtcttgaaacgatggaagttgttcaacaaacaagagtggacaagttgactcaaggccgtcagacctatgattggacgttaaacaggaatcaaccggctgcaactgcattagctaatactatagaggtcttcagatctaacggcctcacagccaatgaatcaggaaggctaatagattttctcaaggatgtgatggaatcaatggataaggaggaaatggaaataacaacgcatttccaaaggaaaagaagagtgagagacaacatgaccaagaaaatggtcacacaaaggacaataggaaagaagaaacagaggctaaataaaaagagctatctaataagagcattgacactgaacacgatgacaaaggacgccgaaagaggcaaattaaaaagaagggcaattgcgacacctggaatgcaaatcagagggtttgtgtactttgttgaaacattagcgaggagcatttgtgataagcttgaacaatctggactcccagttgggggcaatgaaaagaaggctaaactggcaaatgttgtgagaaaaatgatgactaattcgcaggacacagagctctctttcacaatcactggagacaacaccaaatggaatgaaaatcagaaccctaggatgtttctggcaatgataacatatataacaaggaaccaacctgaatggttcaggaatgtcttaagcattgcacctataatgttctcaaataaaatggcaagactagggaaagggtacatgttcgaaagtaagagcatgaagctccgaacacaaataccagcagaaatgctagcaagcattgatatgaagtacttcaatgagtcaacaagaaagaaaatagagaagataagacctcttctaatagatgatacagcctcattaagcccaggaatgatgatgggcatgttcaatatgctgagtacagttttgggagtttcgattctaaatctaggacaaaggaagtacaccaaaacaacatactggtgggacggactccaatcctctgatgactttgccctcatagtgaatgctccgaatcatgagggaatacaagcgggggtagacagattctatagaacctgcaagctggtcggaatcaacatgagcaaaaagaagtcctacataaacaggacaggaacatttgaattcacaagttttttctaccgctatggatttgtagccaacttcagtatggagttgcccagctttggagtgtctgggatcaatgaatctgcagacatgagcattggagtaacagtgataaagaacaacatgatcaacaatgaccttggaccagcaacagctcaaatggctcttcagctattcatcaaggattacagatacacataccgatgtcacagaggagacacacaaattcaracaaggaggtcattcgagctgaagaagttgtgggaacagacccattcaaaagcagggctgctggtctcagatggaggaccaaatctatacaatattcggaatcttcacattccagaagtctgcttgaaatgggagctaatggacgaagactatcagggaaggctttgtaatcccctgaacccgtttgtcagccacaaggaaatagagtctgtgaacaacgctgtggtgattccagctcatggcccggccaagagcatggaatatgatgctgttgccaccactcactcctggataccaaagaggaaccgctccattctcaatacaagccaaaggggaatcctcgaagacgaacagatgtatcaaaagtgctgcaacctgttcgaaaaattcttccctagcagttcatacaggaggccagttggaatttccagcatggtggaggccatggtttctagggcccgaattgacgcacgaattgacttcgaatctggacggattaagaaggaggagtttgctgagatcatgaagatctgttccaccattgaagagctcagacggcagaaatagtgaatttagcttgtccttcatgaaaaaatg----------------atggagagaataaaagaactaagagatctaatgtcacagtctcgcactcgcgagatactgaccaaaaccactgttgaccacatggccataatcaaaaagtacacatcgggaaggcaagagaagaaccccgcactcagaatgaaatggatgatggcaatgaaatatccaattacagcagataagcgaataatggaaatgatccctaagaggaatgaacaagggcaaactctctggagcaaaacaaacgacgccggatcagaccgagtgatggtatcacccctggctgtgacatggtggaacaggaacggaccaacaacaagtacagttcactacccaaaggtatataaaacttatttcgaaaaagttgaaaggttgaaacacgggacctttggccctgtgcacttcagaaaccaagttaagataagacggagggtcgatataaacccgggccatgctgacttcagtgcccaagaggcgcaggatgtaatcatggaagtcgtcttcccaaatgaggtgggagcaaggatattgacgtcggagtcacaactgacgataacaaaggagaaaaaggaagaactccaggactgcaaaattgctcctctgatggttgcatacatgctagaaagagagttagttcgcaagacgaggtttctcccagtttctggtgggacaagcagtgtctacattgaggtgttgcatttgacccaggggacatgctgggagcagatgtacactccgggaggagaagtgaggaacgatgatgtagaccaaagcttgatcattgctgccaggaatatagtaagaagagcaacagtatcagcagatccattagcatctctattggagatgtgtcacagcacacaaattgggggaataaggatggtagacatccttcggcaaaatccaacagaggaacaagccgtggatatatgcaaggcagcaatgggcttgaggattagctcatctttcagctttggtggattcacttttaaaagaacaagtggatcgtcattcaaaa---aagaagaagaagtgctaacaggcaaccttcaaacattgaaaataagagtacatgaggggtatgaagagttcacaatggttgggagaagagcaacggccattctcaggaaagcaaccagaaggctgatccagctaattgtaagtgggagagacgagcagtcaattgctgaagcaataattgtggccatggtattctcacaagaggactgcatgattaaagcagttagaggtgacctgaattttgtcaatagggcgaaccagcgactaaacccaatgcatcaactcttgaggcatttccaaaaggatgcaaaggtgcttttccaaaattggggaattgaacccattgacaatgtgatgggaatgatcggggtaatgcccgacatgaccccaagtactgagatgtcgctgaggggaataagagtcagtaagatgggagtagatgaatactcaagtacagagcgagtagtagtaagcatcgaccggtttttaagagttcgagaccaacgggggaacgtactattatcacccgaagaggtcagtgagacacaaggaacggagaaactgacaatcacttattcgtcatcaatgatgtgggagatcaatggtcctgagtcggtgttggtcaatacttatcagtggataattagaaactgggaaactgtaaaaattcaatggtcacaggatcccacaatgttgtataataggatggaattcgagccattccagtctctagtccctaaagcagccagaggtcaatacagtgggtttgtgagaacactattccagcaaatgcgagatgtgcttggaacatttgacactgttcagatagtaaaactcctcccctttgctgccgccccaccggaacaaagtaggatgcagttctcctccctgactgtgaatgtaagaggatcaggaatgaggatactggtaagaggcaattcaccagtgttcaattacaacaaggccaccaagaggctcacagttctcggaaaagatgcaggtgcattgaccgaagatccagatgaaggcacagctggagtggagtctgctgttttaagaggattcctcattttgggcaaagaagacaagagatatggcccagcattgagcatcaatgagctgagcaatcttgcaaagggagagaaggctaatgtgytaattgggcaaggagatgtagtgttggtgatgaaacggaaacgggactctagcatacttactgacagccagacagcgaccaaaaggattcggatggccatcaattag--------------------
>24P023398_H5N1_D-24-10045_HP_B3.2_CRO_2024-11-07
atggagaacatagtactacttcttgcaatagttagccttgttaaaagtgatcagatttgcattggttatcatgcaaacaattcgacagagcaagttgacacgataatggaaaagaacgtcactgttacacatgcccaagacatactggaaaaaacacacaacgggaagctctgtgatttaaatggggtgaagccactgattttaaaggattgtagtgtagctggatggctcctcggaaatccaatgtgcgacgaattcatcagagtgccggaatggtcctacatagtggagcgggctaacccagctaatgacctctgttacccagggagcctcaatgactatgaagaactgaaacacatgttgagcagaataaatcattttgagaagattcagatcattcccaagagttcctggccaaatcatgaaacatcactaggggtgagcgcagcttgtccataccagggagctccctcttttttcagaaatgtggtgtggcttatcaaaaagaacgatgcatacccaacaataaagataagctacaataatactaatcgggaagatctcttgatactgtgggggattcatcattccaacaatgcagaagaacagacaaagctctacaaaaatccaactacctacatttcagttggaacatcaactttaaaccagaggttggcaccaaaaatagctactagatcccaagtaaacgggcaacgtggaagaatggacttcttctggacaatcttaaaaccagatgatgcaatccatttcgagagtaacggaaacttcattgctccagaatatgcatacaaaattgttaagaanggggactcaacaattatgaaaagtggagtggaatatggccactgcaacaccaaatgtcaaaccccagtaggtgcgataaattctagtatgccattccacaacatacatcctctcaccattggggaatgccccaaatacgtgaagtcaaacaagttggtccttgcgactgggctcagaaatagtcctctaagagaaaagagaagaaaaagaggtctgtttggggcgatagcagggtttatagagggaggatggcagggaatggttgatggttggtatggataccatcacagcaatgagcaggggagtgggtacgctgcggacaaagaatccacccaaaaggcaatagatggagttaccaataaggtcaactcaatcattgacaaaatgaacactcaatttgaggcagttggaagggagtttaataacttagaaaggagaatagagaatttgaacaagaaaatggaagacgggttcctagatgtctggacctataatgctgaacttctagttctcatggaaaacgagaggactctagatttccatgattcaaatgtcaagaacctttacgacaaagtcagattacagcttagggataatgcaaaggagctgggtaacggctgtttcgaattctatcacaaatgtgataatgaatgcatggaaagtgtgagaaatgggacgtatgactaccctcagtattcagaagaagcaagattaaaaagagaagaaataagcggagtgaaattagaatcagtaggaacttaccagatactgtcaatttattcaacagcggcaagttccctagcactggcaatcatgatggctggtctatctttatggatgtgctccaatgggtcgttacaatgcagaatttgcatttagnn-----------------------------------------------nagcaaaagcaggtagatattgaaagatgagtcttctaaccgaggtcgaaacgtacgttctctctatcgtcccgtcgggccccctcaaagccgagatcgcgcagagacttgaagatgtctttgcagggaagaacaccgatcttgaggctctcatggaatggctaaagacaagaccaatcctgtcacctctgactaaggggattttgggatttgtgttcacgctcaccgtgcccagtgagcgaggactgcagcgtagacgctttgtccaaaatgctctaagtggaactggggacccaaacaacatggacagggcggtcaagttgtacaggaaactgaagagagagataacattccatggtgctaaagaagttgcactcagttactcaaccggtgcacttgccagttgtatgggtctcatatacaacaggatggggacggtgaccgcagaagtggcattgggcctagtgtgtgccacctgtgagcagattgctgattcacagcatcggtctcacagacagatagctaccaccaccaacccactaatcagacatgaaaacagaatggttttggccagtactacagctaaggctatggagcagatggctggatcgagtgagcaagcagtggaagccatggaggttgctagtcaggctaggcagatggtgcaggcgatgaggaccattggaactcatcctagctccagtgccggtctgagagatgatmtccttgaaaatttgcaggcctaccaaaaacggatgggagtgcaactgcagcgattcaagtgatcctctcgttattgccgcaagtatcattgggatcttgcacttgatattgtggattcttgatcgccttttcttcaaatgcatttatcgtcgccttaaatacggtttgaaaggagggccttctacggaaggagtacctgagtccatgagggaagagtaccggcaggaacagcagagtgctgtggatgttgacgatggtcattttgtcaacatagagctggagtaaaaaactaccttgtttctact--------nnnaaagcaggagttcaaaatgaatccaaatcaaaagataacaaccattggatcaatctgtatggtaattgggatagtcagcttgatgctgcaaattgggaacataatttcaatatgggttagccattcaatccaaacagggaatcaataccagcctgaaccatgcaatcaaagcatcattacctatgagaacaacacctgggtaaatcagacgtatgtaaacatcagcaataccaattttcttgctgagcaggctgtcacttctgtaacattagcgggcaattcatctctttgccctattagtgggtgggcaatatacagtaaggacaacggtataagaattgggtccaagggggatgtgtttgttataagagaaccgttcatctcatgctcccacttggaatgcagaacttttttcctgacccagggagctctgctgaatgacaaacattctaatgggacagttaaggatagaagcccttatagaactttgatgagttgtcccgtgggtgaggctccttccccgtataattcaagatttgagtctgttgcttggtcggcaagtgcttgtcatgatggcatcagttggttgacaatcggtatttctggtccagacaacggagctgtggctgtattgaagtacaatggcataataacggatactatcaagagttggagaaacaacattttgagaactcaagaatctgaatgtgcttgcgcaaatggctcttgcttcactgtaatgactgatggaccaagcaatgggcaggcctcatataaaatcttcaagatagagaaagggaaagttgtcaaatcagttgaaatgaatgcccctaattaccactacgaggaatgctcctgttatcctgatgcgggtgatattatgtgtgtgtgcagggacaattggcatggctcaaaccggccgtgggtatcttttaatcaaaatctggagtatcaaataggatatatatgcagtgggattttcggggacaatccccgccccaatgatggaacaggcagttgcagtccaatgccctctaatggggcatatggggtaaaagggttttcatttaagtacggtaatggggtttggatcggaagaacaaaaagcactatttccagaagcggctttgagatgatttgggatccgaatgggtggactgagacggacagtagtttctcagtgaagcaagacattgtagaaataactgactggtcaggatatagtgggagttttgttcagcatccagaactgacaggattagattgcatgaggccttgtttctgggttgagctaatcagagggaggcccaaagagaacacaatttggactagcgggagcagcatatccttttgtggtgtaaatagtgacactgtgggttggtcttggccagacggtgctgagttgccattcaccattgacaagtagtttgttc-aaaaaactccttgtttctact---------------nnngtagataatcactcactgagtgacatccacatcatggcgtctcaaggcaccaaacgatcctatgaacaaatggaaactggtggggaacgccagaatgccactgaaatcagagcatctgttggaagaatggttggcggaatcgggagattctacgtacagatgtgcactgaactcaaactcagtgattacgaagggaggctgatccaaaacagcataaccgtagaaaggatggttctctcggcatttgatgagaggaggaacaagtacctggaggagcatcccagtgccggaaaggatcccaagaagactggaggtccaatctacaggaggagagatggcaaatgggtgagagagttgatcctctacgacaaagaagagatcagaagaatttggcgtcaagctaataatggagaggatgcacctgctggtctcactcacttgatgatttggcattccaatctgaatgatgccacataccagagaacaagggcacttgtgcgtactggaatggaccctagaatgtgctctctgatgcaaggctcaaccctccctaggagatcaggggctgctggagcagcagtgaaaggagttggaacaatggtgatggaactaattcgaatggtcaaacgagggatcaatgatcggaatttctggagaggcgaaaacggtcggagaaccagaattgcctacgagagaatgtgcaacattctcaagggaaagctccaaacagcagcacaacgggcaatgatggaccaagtgagagaaagccggaatcctgggaatgctgaaattgaagacctcatctttctcgcacgatctgctctcatcctgaggggatcagtggctcataagtcctgtctgcctgcttgcgtatatggacttgctgtagccagtggatatgactttgaaagagagggatattctctagtcggaattgatcctttccgtcttctccaaaacagccaagtcttcagtctcatcagaccgaacgaaaatccagctcataaaagtcagctggtatggatggcatgccactctgcggcatttgaggatctgagagtgtcaagcttcatcagaggaacaagagtagtcccaagaggacaactgtccaccagaggagttcagattgcttcaaatgaaaacatggagacaatggactccagtactcttgaactgaggagcagatattgggctataagaacaagaagtggaggaaacactaatcaacagagagcatctgcaggacaaatcagcgtacagcccacattctctgtacaaagaaacctcccattcgagagagcaaccatcatggcagcatttacgggaaacactgaaggcagaacttcagacatgagaactgagatcataaggatgatggaaaatgctagacctgaagatgtgtctttccaggggcggggagtcttcgagctctcggacgaaaaggcaacgaacccgatcgtgccttcctttgacatgagtaatgaaggatcttatttcttcggagacaatgcagaggagtatgtcaattaaagaaaaata-------------c---nnnagcaaaagcagggtgacaaaaacataatggattccaacactgtgtcaagctttcaggtagactgctttctttggcatgtccgcaaacgatttgcagaccaagaactgggtgatgccccattccttgaccggctccgccgagaccagaagtctctaagaggaagaggcagcactcttggtctggacatcgagacggccactcgtgctggaaagcagatagtggagaggattctggaggaagaatccgacgaggcactcaaaatgactattgcctctgtgcctgctccacgctacctaactgacatgactcttgaagagatgtcaagagactggttcatgctcatgcccaagcaaaaagtggcaggctccctcagtatcagaatggaccaggcgattatggataagaacatcatactgaaggcaaacttcagtgtgatcttcaatcggctggagacactaatactactcagagctttcactgaagagggagcaattgtcggcgaaatttcaccattgccttctcttccaggacatactgatgaggatgtcaaaaatgcaattggggtcctcatcggaggacttgaatggaatgataacacagttcgagtctctgaaactttacagagattcgcttggagaagcagtaatgaggatgggagacctccactccctccaaagcagaaacgaaaaatggagagaacaattgagtctgaagtttgaagaaataaggtggctgattgaagaagttcgacacagactaaagatcacagaaaatagctttgaacaaataacatttatgcaagccttacaactactgcttgaagtggagcaagagataagaactttctcgtttcagcttatttaataataaaaaacacccttgtttctact-------------------------------------------------------------------------------------------------------------------------------------------------------------------------------------------------------------------------------------------------------------------------------------------------------------------------------------------------------------------------------------------------------------------------------------------------------------------------------------------------------------------------------------------------------------------------------------------------------------------------------------------------------------------------------------------------------------------------------------------------------------------------------------------------------------------------------------------------------------------------------------------------------------------------------------------------------------------------------------------------------------------------------------------------------------------------------------------------------------nnnaagacattgaaaatgaggagaaaattccaaaaacaaagaacatgaagaaaacaagccaattgaagtgggcacttggtgagaacatggctccagraaaagtggactttgaggactgcaaagatgttagcgatctaagacagtacgacagtgacgaaccagagtctagatcactagcaagctggrttcagagtgaattcaacaaggcatgcgaactgacagattcgagttggattgaacttgatgagataggggaagacgttgctccaatcgaamacattgcgagtgtgaggaggaactatttcacagcagagatatcccattgcagggccactgaatacataatgaagggagtatacataaacacagccctattgaatgcatcctgtgcagccatggatgagttccaattgattccaatgataagtaagtgcagaactaaagaaggaagacggaagacaaatctgtatggattcattataaaaggaagatcccatttgagaaatgacaccgatgtggtaaactttgtgagcatggaattctctctaactgacccgaggctagagccacacaaatgggaaaagtactgtgttcttgagataggagacatgctcctacggactgctataggccaagtgtcgaggcccatgttcctgtatgtgagaaccaatggaacttccaagatcaaaatgaaatggggcatggagatgaggcgatgccttcttcagtcccttcaacaaattgagagcatgattgaggccgaatcttctgtcaaagagaaggacatgtccaaggaattctttgaaaccaaatcagaaacatggccaattggagaatcacccaaaggggtggaggaaggctctattgggaaagtatgcaggacattgctagmaaagtctgtattcaacagcctatatgcatctccacaactcgaggggttttcagctgaatcaagaaaattgcttctcattgttcaggcacttagggacaacctggaacctggaaccttcgatcttggggggctatatgaagcaattgaggagtgcctgattaacgatccctgggttttgcttaatgcatcttggttcaactccttcctcacacatgcactgaaatagttgtggcaatgctactatttgctatccatactgtcc-aaaaaagtaccttgtttctact----------------------------------------------------------------------------------------------------------------------------------------------------------------------------------------------------------------------------------------------------------------------------------------------------------------------------------------------------------------------------------------------------------------------------------------------------------------------------------------------------------------------------------------------------------------------------------------------------------------------------------------------------------------------------------------------------------------------------------------------------------------------------------------------------------------------------------------------------------------------------------------------------------------------------------------------------------------------------------------------------------------------------------------------------------------------------------------nnncttaagcattgcacctataatgttctcaaataaaatggcaagactagggaaagggtacatgttcgaaagtaagagcatgaagctccgaacacaaataccagcagaaatgctagcaagcattgatatgaagtacttcaatgagtcaacaagaaagaaaatagagaagataagacctcttctaatagatgatacagcctcattaagcccaggaatgatgatgggcatgttcaatatgctgagtacagttttgggagtttcgattctaaatctaggacaaaggaagtacaccaaaacaacatactggtgggacggactccaatcnnnnnnnnnnnnnnnnnnnnnnnnnnnnnnnnnnnnnnnnnnnnnnnnnnnnnnnnnnnnnnnnnnnnnnnnnnnnnnnnnnnnnnnnnnnnnnnnnnnnnnnnnnnnnnnnnnnnnnnnnnnnnnnnnnnnnnnnnnnnnnnnnnnnnnnnnnnnnnnnnnnnnnnnnnnnnnnnnnnnnnnnnnnnnnnnnnnnnnnnnnnnctttggagtgtctgggatcaatgaatctgcagacatgagcattggagtaacagtgataaagaacaacatgatcaacaatgaccttggaccagcaacagstcaaatggctcttcagctattcatcaaggattacagatacacataccgatgtcacagaggagacacacarattcagacaaggaggtcattcgagctgaagaagttgtgggaacagacccattcaaaagcagggctgctggtctcagatggaggaccaaatctatacaatattcggaatcttcacattccagaagtctgcttgaaatgggagctaatggacgaagactatcagggaaggctttgtaatcccctgaacccgtttgtcagccacaaggaaatagagtctgtgaacaacgctgtggtgattccagctcatggcccggccaagagcatggaatatgatgctgttgccaccactcactcctggataccaaagaggaaccgctccattctcaatacaagccaaaggggaatcctcgaagacgaacagatgtatcaaaagtgctgcaacctgttcgaaaaattcttccctagcagttcatacaggaggccagttggaatttccagcatggtggaggccatggtttctagggcccgaattgacgcacgaattgacttcgaatctggacggattaagaaggaggagtttgctgagatcatgaagatctgttccaccattgaagagctcagacggcagaaatagtgaatttagcttgtccttcatgaaaaaatgccttgtttctact------------------------------------------------------------------------------------------------------------------------------------------------------------------------------------------------------------------------------------------------------------------------------------------------------------------------------------------------------------------------------------------------------------------------------------------------------------------------------------------------------------------------------------------------------------------------------------------------------------------------------------------------------------------------------------------------------------------------------------------------------------------------------------------------------------------------------------------------------------------------------------------------------------------------------------------------------------------------------------------------------------------------------------------------------------------------------------------------------------------------------------------------------------------------------------------------------------------------------------------------------------------------------------------------------------------------------------------------------------------------------------------------------------------------------------------------------------------------------------------------------------------------------------------------------------------------------------------------------------------------------------nnnacggagaaactgacaatcacttattcgtcatcaatgatgtgggagatcaatggtcctgagtcggtgttggtcaatacttatcagtggataattagaaactgggaaactgtaaaaattcaatggtcacaggatcccacaatgttgtataataggatggaattcgrgccattccagtctctagtccctaaagcagccagaggtcaatacagtgggtttgtgagaacactattccagcaaatgcgagatgtgcttggaacatttgacactgttcagatagtaaaactcctcccctttgctgccgccccaccggaacaaagtaggatgcagttctcctccctgactgtgaatgtaagaggatcaggaatgaggatactggtaagaggcaattcaccagtgttcaattacaacaaggccaccaagaggctcacagttctcggaaaagatgcaggtgcattgaccgaagatccagatgaaggcacagctggagtggagtctgctgttttaagaggattcctcattttgggcaaagaagacaagagatatggcccagcattgagcatcaatgagctgagcaatcttgcaaagggagagaaggctaatgtgctaattgggcaaggagatgtagtgttggtgatgaaacggaaacgggactctagcatacttactgacagccagacagcgaccaaaaggattcggatggccatcaattagtgtcgaattatttaaaaacg
>24P023401_H5N1_D-24-10045_HP_B3.2_CRO_2024-11-07
atggagaacatagtactacttcttgcaatagttagccttgttaaaagtgatcagatttgcattggttatcatgcaaacaattcgacagagcaagttgacacgataatggaaaagaacgtcactgttacacatgcccaagacatactggaaaaaacacacaacgggaagctctgtgatttaaatggggtgaagccactgattttaaaggattgtagtgtagctggatggctcctcggaaatccaatgtgcgacgaattcatcagagtgccggaatggtcctacatagtggagcgggctaacccagctaatgacctctgttacccagggagcctcaatgactatgaagaactgaaacacatgttgagcagaataaatcattttgagaagattcagatcattcccaagagttcctggccaaatcatgaaacatcactaggggtgagcgcagcttgtccataccagggagctccctcttttttcagaaatgtggtgtggcttatcaaaaagaacgatgcatacccaacaataaagataagctacaataatactaatcgggaagatctcttgatactgtgggggattcatcattccaacaatgcagaagaacagacaaagctctacaaaaatccaactacctacatttcagttggaacatcaactttaaaccagaggttggcaccaaaaatagctactagatcccaagtaaacgggcaacgtggaagaatggacttcttctggacaatcttaaaaccagatgatgcaatccatttcgagagcaacggaaacttcattgctccagaatatgcatacaaaattgttaagaanggggactcaacaattatgaaaagtggagtggaatatggccactgcaacaccaaatgtcaaaccccagtaggtgcgataaattctagtatgccattccacaacatacatcctctcaccattggggaatgccccaaatacgtgaagtcaaacaagttggtccttgcgactgggctcagaaatagtcctctaagagaaaagagaagaaaaagaggtctgtttggggcgatagcagggtttatagagggaggatggcagggaatggttgatggttggtatggataccatcacagcaatgagcaggggagtgggtacgctgcggacaaagaatccacccaaaaggcaatagatggagttaccaataaggtcaactcaatcattgacaaaatgaacactcaatttgaggcagttggaagggagtttaataacttagaaaggagaatagagaatttgaacaagaaaatggaagacgggttcctagatgtctggacctataatgctgaacttctagttctcatggaaaacgagaggactctagatttccatgattcaaatgtcaagaacctttacgacaaagtcagattacagcttagggataatgcaaaggagctgggtaacggctgtttcgaattctatcacaaatgtgataatgaatgcatggaaagtgtgagaaatgggacgtatgactaccctcagtattcagaagaagcaagattaaaaagagaagaaataagcggagtgaaattagaatcagtaggaacttaccagatactgtcaatttattcaacagcggcaagttccctagcactggcaatcatgatggctggtctatctttatggatgtgctccaatgggtcgttacaatgcagaatttgcatttag-------------------------------nn----------------nagcaaaagcaggtagatattgaaagatgagtcttctaaccgaggtcgaaacgtacgttctctctatcgtcccgtcgggccccctcaaagccgagatcgcgcagagacttgaagatgtctttgcagggaagaacaccgatcttgaggctctcatggaatggctaaagacaagaccaatcctgtcacctctgactaaggggattttgggatttgtgttcacgctcaccgtgcccagtgagcgaggactgcagcgtagacgctttgtccaaaatgctctaagtggaactggggacccaaacaacatggacagggcggtcaagttgtacaggaaactgaagagagagataacattccatggtgctaaagaagttgcactcagttactcaaccggtgcacttgccagttgtatgggtctcatatacaacaggatggggacggtgaccgcagaagtggcattgggtctagtgtgtgccacctgtgagcagattgctgattcacagcatcggtctcacagacagatagctaccaccaccaacccactaatcagacatgaaaacagaatggttttggccagtactacagctaaggctatggagcagatggctggatcgagtgagcaagcagtggaagccatggaggttgctagtcaggctaggcagatggtgcaggcgatgaggaccattggaactcatcctagctccagtgccggtctgagagatgatmtccttgaaaatttgcaggcctaccaaaaacggatgggagtgcaactgcagcgattcaagtgatcctctcgttattgccgcaagtatcattgggatcttgcacttgatattgtggattcttgatcgccttttcttcaaatgcatttatcgtcgccttaaatacggtttgaaaggagggccttctacggaaggagtacctgagtccatgagggaagagtaccggcaggaacagcagagtgctgtggatgttgacgatggtcattttgtcaacatagagctggagtaaaaaactaccttgtttctact--------nnnaaagcaggagttcaaaatgaatccaaatcaaaagataacaaccattggatcaatctgtatggtaattgggatagtcagcttgatgctgcaaattgggaacataatttcaatatgggttagccattcaatccaaacagggaatcaataccagcctgaaccatgcaatcaaagcatcattacctatgagaacaacacctgggtaaatcagacgtatgtaaacatcagcaataccaattttcttgctgagcaggctgtcacttctgtaacattagcgggcaattcatctctttgccctattagtgggtgggcaatatacagtaaggacaacggtataagaattgggtccaagggggatgtgtttgttataagagaaccgttcatctcatgctcccacttggaatgcagaacttttttcctgacccagggagctctgctgaatgacaaacattctaatgggacagttaaggatagaagcccttatagaactttgatgagttgtcccgtgggtgaggctccttccccgtataattcaagatttgagtctgttgcttggtcggcaagtgcttgtcatgatggcatcagttggttgacaatcggtatttctggtccagacaatggagctgtggctgtattgaagtacaatggcataataacggatactatcaagagttggagaaacaacattttgagaactcaagaatctgaatgtgcttgcgcaaatggctcttgcttcactgtaatgactgatggaccaagcaatgggcaggcctcatataaaatcttcaagatagagaaagggaaagttgtcaaatcagttgaaatgaatgcccctaattaccactacgaggaatgctcctgttatcctgatgcgggtgatattatgtgtgtgtgcagggacaattggcatggctcaaaccggccgtgggtatcttttaatcaaaatctggagtatcaaataggatatatatgcagtgggattttcggggacaatccccgccccaatgatggaacaggcagttgcagtccaatgccctctaatggggcatatggggtaaaagggttttcatttaagtacggtaatggggtttggatcggaagaacaaaargcactatttccagaagcggctttgagatgatttgggatccgaatgggtggactgagacggacagtagtttctcagtgaagcaagacattgtagaaataactgactggtcaggatatagtgggagttttgttcagcatccagaactgacaggattagattgcatgaggccttgtttctgggttgagctaatcagagggaggcccaaagagaacacaatttggactagcgggagcagcatatccttttgtggtgtaaatagtgacactgtgggttggtcttggccagacggtgctgagttgccattcaccattgacaagtagtttgttc-aaaaaactccttgtttctact---------------nnngtagataatcactcactgagtgacatccacatcatggcgtctcaaggcaccaaacgatcctatgaacaaatggaaactggtggggaacgccagaatgccactgaaatcagagcatctgttggaagaatggttggcggaatcgggagattctacgtacagatgtgcactgaactcaaactcagtgattacgaagggaggctgatccaaaacagcataaccgtagaaaggatggttctctcggcatttgatgagaggaggaacaagtacctggaggagcatcccagtgccggaaaggatcccaagaagactggaggcccaatctacaggaggagagacggcaaatgggtgagagagttgatcctctacgacaaagaagagatcagaagaatttggcgtcaagctaataatggagaggatgcacctgctggtctcactcacttgatgatttggcattccaatctgaatgatgccacataccagagaacaagggcacttgtgcgtactggaatggaccctagaatgtgctctctgatgcaaggctcaaccctccctaggagatcaggggctgctggagcagcagtgaaaggagttggaacaatggtgatggaactaattcgaatggtcaaacgagggatcaatgatcggaatttctggagaggcgaaaacggtcggagaaccagaattgcctacgagagaatgtgcaacattctcaagggaaagctccaaacagcagcacaacgggcaatgatggaccaagtgagagaaagccggaatcctgggaatgctgaaattgaagacctcatctttctcgcacgatctgctctcatcctgaggggatcagtggctcataagtcctgtctgcctgcttgcgtatatggacttgctgtagccagtggatatgactttgaaagagagggatattctctagtcggaattgatcctttccgtcttctccaaaacagccaagtcttcagtctcatcagaccgaacgaaaatccagctcataaaagtcagctggtatggatggcatgccactctgcggcatttgaggatctgagagtgtcaagcttcatcagaggaacaagagtagtcccaagaggacaactgtccaccagaggagttcagattgcttcaaatgaaaacatggagacaatggactccagtactcttgaactgaggagcagatattgggctataagaacaagaagtggaggaaacactaatcaacagagagcatctgcaggacaaatcagcgtacagcccacattctctgtacaaagaaacctcccattcgagagagcaaccatcatggcagcatttacgggaaacactgaaggcagaacttcagacatgagaactgagatcataaggatgatggaaaatgctagacctgaagatgtgtctttccaggggcggggagtcttcgagctctcggacgaaaaggcaacgaacccgatcgtgccttcctttgacatgagtaatgaaggatcttatttcttcggagacaatgcagaggagtatgtcaattaaagaaaaatac----------------nnnagcaaaagcagggtgacaaaaacataatggattccaacactgtgtcaagctttcaggtagactgctttctttggcatgtccgcaaacgatttgcagaccaagaactgggtgatgccccattccttgaccggctccgccgagaccagaagtctctaagaggaagaggcagcactcttggtctggacatcgagacggccactcgtgctggaaagcagatagtggagaggattctggaggaagaatccgacgaggcactcaaaatgactattgcctctgtgcctgctccacgctacctaactgacatgactcttgaagagatgtcaagagactggttcatgctcatgcccaagcaaaaagtggcaggctccctcagtatcagaatggaccaggcgattatggataagaacatcatactgaaggcaaacttcagtgtgatcttcaatcggctggagacactaatactactcagagctttcactgaagagggagcaattgtcggcgaaatttcaccattgccttctcttccaggacatactgatgaggatgtcaaaaatgcaattggggtcctcatcggaggacttgaatggaatgataacacagttcgagtctctgaaactttacagagattcgcttggagaagcagtaatgaggatgggagacctccactccctccaaagcagaaacggaaaatggagagaacaattgagtctgaagtttgaagaaataaggtggctgattgaagaagttcgacacagactaaagatcacagaaaatagctttgaacaaataacatttatgcaagccttacaactactgcttgaagtggagcaagagataagaactttctcgtttcagcttatttaataataaaaaacacccttgtttctact----------------------------------------------------------------------------------------------------------------------------------------------------------------------------------------------------------------------------------------------------------------------------------------------------------------------------------------------------------------------------------------------------------------------------------------------------------------------------------------------------------------------------------------------------------------------------------------------------------------------------------------------------------------------------------------------------------------------------------------------------------------------------------------------------------------------------------------------------------------------------------------------------------------------------------------------------------------------------------------------------------------------------------------------------------------------------------------------------------------------------------------------------------------------------------------------------------------------------------------------------------------------------------------------------------------------------------------------------------------------------------------------------------------------------------------------------------------------------------------------------------------------------------------------------------------------------------------------------------------------------------------------------------------------------------------------nnnagccacacaaatgggaaaagtactgtgttcttgagataggagacatgctcctacggactgctataggccaagtgtcgaggcccatgttcctgtatgtgagaaccaatggaacttccaagatcaaaatgaaatggggcatggagatgaggcgatgccttcttcagtcccttcaacaaattgagagcatgattgaggccgaatcttctgtcaaagagaaggacatgtccaaggaattctttgaaaccaaatcagaaacatggccaattggagaatcacccaaaggggtggaggaaggctctattgggaaagtatgcaggacattgctagcaaagtctgtattcaacagcctatatgcatctccacaactcgaggggttttcagctgaatcaagaaaattgcttctcattgttcaggcacttagggacaacctggaacctggaaccttcgatcttggggggctatatgaagcaattgaggagtgcctgattaacgatccctgggttttgcttaatgcatcttggttcaactccttcctcacacatgcactgaaatag-----------------------------------------------------------------------------------------------------------------------------------------------------------------------------------------------------------------------------------------------------------------------------------------------------------------------------------------------------------------------------------------------------------------------------------------------------------------------------------------------------------------------------------------------------------------------------------------------------------------------------------------------------------------------------------------------------------------------------------------------------------------------------------------------------------------------------------------------------------------------------------------------------------------------------------------------------------------------------------------------------------------------------------------------------------------------------------------------------------------------------------------------------------------------------------------------------------------------------------------------------------------------------------------------------------------------------------------------------------------------------------------------------------------------------------------------------------------------------------------------------------------------------------nnntacaagcgggggtagacagattctatagaacctgcaagctggtcggaatcaacatgagcaaaaagaagtcctacataaacaggacaggaacatttgaattcacaagttttttctaccgctatggatttgtagccaacttcagtatggagttgcccagctttggagtgtctgggatcaatgaatctgcagacatgagcattggagtaacagtgataaagaacaacatgatcaacaatgaccttggaccagcaacagctcaaatggctcttcagctattcatcaaggattacagatacacataccgatgtcacagaggagacacacaaattcagacaaggaggtcattcgagctgaagaagttgtgggaacagacccattcaaaagcagggctgctggtctcagatggaggaccaaatctatacaatattcggaatcttcacattccagaagtctgcttgaaatgggagctaatggacgaagactatcagggaaggctttgtaatcccctgaacccgtttgtcagccacaaggaaatagagtctgtgaacaacgctgtggtgattccagctcatggcccggccaagagcatggaatatgatgctgttgccaccactcactcctggataccaaagaggaaccgctccattctcaatacaagccaaaggggaatcctcgaagacgaacagatgtatcaaaagtgctgcaacctgttcgaaaaattcttccctagcagttcatacaggaggccagttggaatttccagcatggtggaggccatggtttctagggcccgaattgacgcacgaattgacttcgaatctggacggattaagaaggaggagtttgctgagatcatgaagatctgttccaccattgaagagctcagacggcagaaatagtgaatttagcttgtccttcatgaaaaaatgccttgtttctactnn------------------------------------------------------------------------------------------------------------------------------------------------------------------------------------------------------------------------------------------------------------------------------------------------------------------------------------------------------------------------------------------------------------------------------------------------------------------------------------------------------------------------------------------------------------------------------------------------------------------------------------------------------------------------------------------------------------------------------------------------------------------------------------------------------------------------------------------------------------------------------------------------------------------------------------------------------------------------------------------------------------------------------------------------------------------------------------------------------------------------------------------------------------------------------------------------------------------------------------------------------------------------------------------------------------------------------------------------------------------------------------------------------------------------------------------------------------------------------------------------------------------------------------------------------------------------------------------------------------------------------ncaaggaacggagaaactgacaatcacttattcgtcatcaatgatgtggnagatcaatggtcctgagtcggtgttggtcaatacttatcagtggataattagaaactgggaaactgtaaaaattcaatggtcacaggatcccacaatgttgtataataggatggaattcgagccattccagtctctagtccctaaagcagccagaggtcaatacagtgggtttgtgagaacactattccagcaaatgcgagatgtgcttggaacatttgacactgttcagatagtaaaactcctcccctttgctgccgccccaccggaacaaagtaggatgcagttctcctccctgactgtgaatgtaagaggatcaggaatgaggatactggtaagaggcaattcaccagtgttcaattacaacaaggccaccaagaggctcacagttctcggaaaagatgcaggtgcattgaccgaagatccagatgaaggcacagctggagtggagtcggctgttttaagaggattcctcattttgggcaaagaagacaagagatatggcccagcattgagcatcaatgagctgagcaatcttgcaaagggagagaaggctaatgtgctaattgggcaaggagatgtagtgttggtgatgaaacggaaacgggactctagcatacttactgacagccagacagcgaccaaaaggattcggatggccatcaattagtgtcgaattatttaaaaacg
>24P023403_H5N1_D-24-10045_HP_B3.2_CRO_2024-11-06
atggagaacatagtactacttcttgcaatagttagccttgttaaaagtgatcagatttgcattggttatcatgcaaacaattcgacagagcaagttgacacgataatggaaaagaacgtcactgttacacatgcccaagacatactggaaaaaacacacaacgggaagctctgtgatttaaatggggtaaagccactgattttaaaggattgtagtgtagctggatggctcctcggaaatccaatgtgcgacgaattcatcagagtgccggaatggtcctacatagtggagcgggctaacccagctaatgacctctgttacccagggagcmtcaatgactatgaagaactgaaacacatgttgagcagaataaatcattttgagaagattcagatcattcccaagagttcctggccaaatcatgaaacatcactaggggtgagcgcagcttgtccataccagggagctccctcttttttcagaaatgtggtgtggcttatcaaaaagaacgatgcatacccaacaataaagataagctacaataatactaatcgggaagatctcttgatactgtgggggattcatcattccaacaatgcagaagaacagacaaagctctacaaaaatccaactacctacatttcagttggaacatcaactttaaaccagaggttggcaccaaaaatagctactagatcccaagtaaacgggcaacgtggaagaatggacttcttctggacaatcttaaaaccagatgatgcaatccatttcgagagtaacggaaannnnnnnnctccagaatatgcatacaaaattgttaagaaaggggactcaacaattatgaaaagtggagtggaatatggccactgcaacaccaaatgtcaaaccccagtaggtgcgataaattctagtatgccattccacaacatacatcctctcaccattggggaatgccccaaatacgtgaagtcaaacaagttggtccttgcgactgggctcagaaatagtcctctaagagaaaagagaagaaaaagaggtctgtttggggcgatagcagggtttatagagggaggatggcagggaatggttgatggttggtatggataccatcacagcaatgagcaggggagtgggtacgctgcggacaaagaatccacccaaaaggcaatagatggagttaccaataaggtcaactcaatcattgacaaaatgaacactcaatttgaggcagttggaagggagtttaataacttagaaaggagaatagagaatttgaacaagaaaatggaagacgggttcctagatgtctggacctataatgctgaacttctagttctcatggaaaacgagaggactctagatttccatgattcaaatgtcaagaacctttacgacaaagtcagattacagcttagggataatgcaaaggagctgggtaacggctgtttcgaattctatcacaaatgtgataatgaatgcatggaaagtgtgagaaatgggacgtatgactaccctcagtattcagaagaagcaagattaaaaagagaagaaataagcggagtgaaattagaatcagtaggaacttaccagatactgtcaatttattcaacagcggcaagttccctagcactggcaatcatgatggctggtctatctttatggatgtgctccaatgggtcgttacaatgcagaatttgcatttagatttgtgagctcagattgtagttaaaaacacnn----------------nagcaaaagcaggtagatattgaaagatgagtcttctaaccgaggtcgaaacgtacgttctctctatcgtcccgtcgggccccctcaaagccgagatcgcgcagagacttgaagatgtctttgcagggaagaacaccgatcttgaggctctcatggaatggctaaagacaagaccaatcctgtcacctctgactaaggggattttgggatttgtgttcacgctcaccgtgcccagtgagcgaggactgcagcgtagacgctttgtccaaaatgctctaagtggaactggggacccaaacaacatggacagggcggtcaagttgtacaggaaactgaagagagagataacattccatggtgctaaagaagttgcactcagttactcaaccggtgcacttgccagttgtatgggtctcatatacaacaggatggggacggtgaccgcagaagtggcattgggcctagtgtgtgccacctgtgagcagattgctgattcacagcatcggtctcacagacagatagctaccaccaccaacccactaatcagacatgaaaacagaatggttttggccagtactacagctaaggctatggagcagatggctggatcgagtgagcaagcagtggaagccatggaggttgctagtcaggctaggcagatggtgcaggcgatgaggaccattggaactcatcctagctccagtgccggtctgagagatgatmtccttgaaaatttgcaggcctaccaaaaacggatgggagtgcaactgcagcgattcaagtgatcctctcgttattgccgcaagtatcattgggatcttgcacttgatattgtggattcttgatcgccttttcttcaaatgcatttatcgtcgccttaaatacggtttgaaaggagggccttctacggaaggagtacctgagtccatgagggaagagtaccggcaggaacagcagagtgctgtggatgttgacgatggtcattttgtcaacatagagctggagtaaaaaactaccttgtttctact--------nnnaaagcaggagttcaaaatgaatccaaatcaaaagataacaaccattggatcaatctgtatggtaattgggatagtcagcttgatgctgcaaattgggaacataatttcaatatgggttagccattcaatccaaacagggaatcaataccagcctgaaccatgcaatcaaagcatcattacctatgagaacaacacctgggtaaatcagacgtatgtaaacatcagcaataccaattttcytgctgagcaggctgtcacytctgtaacattagcgggcaattcatctctttgccctattagtgggtgggcaatatacagtaaggacaacggtataagaattgggtccaagggggatgtgtttgttataagagaaccgttcatctcatgctcccacttggaatgyagaacttttttcctgacccagggagctctgctgaatgacaaacattctaatgggacagttaaggatagaagcccttatagaactttgatgagttgtcccgtgggtgaggctccttccccgtataattcaagatttgagtctgttgcttggtcggcaagtgcttgtcatgatggcatcagttggttgacaatcggtatttctggtccagacaatggagctgtggctgtattgaagtacaatggcataataacggatactatcaagagttggagaaacaacattttgagaactcaagaatctgaatgtgcttgcgcaaatggctcttgcttcactgtaatgactgatggaccaagcaatgggcaggcctcatataaaatcttcaagatagagaaagggaaagttgtcaaatcagttgaaatgaatgccmctaattaccactacgaggaatgctcctgttatcctgatgcgggtgatattatgtgtgtgtgcagggacaattggcatggctcaaaccggccgtgggtatcttttaatcaaaatctggagtatcaaataggatatatatgcagtgggattttcggggacaatccccgccccaatgatggaacaggcagttgcagtccaatgccctctaatggtgcatatggggtaaaagggttttcatttaagtacggtaatggggtttggatcggaagaacaaaaagcactatttccagaagcggctttgagatgatttgggatccgaatgggtggactgagacggacagtagtttctcagtgaagcaagacattgtagaaataactgactggtcaggatatagtgggagttttgttcagcatccagaactgacaggattagattgcatgaggccttgtttctgggttgagctaatcagagggaggcccaaagagaacacaatttggactagcgggagcagcatatccttttgtggtgtaaatagtgacactgtgggttggtcttggccagacggtgctgagttgccattcaccattgacaagtagtttgttc-aaaaaactccttgtttctact---------------nnngtagataatcactcactgagtgacatccacatcatggcgtctcaargcaccaaacgatcctatgaacaaatggaaactggtggggaacgccagaatgccactgaaatcagagcatctgttggaagaatggttggcggaatcgggagattctacgtacagatgtgcactgaactcaaactcagtgattacgaagggaggctgatccaaaacagcataaccgtagaaaggatggttctctcggcatttgatgagaggaggaacaagtacctggaggagcatcccagtgccggaaaggatcccaagaagactggaggtccaatctacaggaggagagatggcaaatgggtgagagagttgatcctctacgacaaagaagagatcagaagaatttggcgtcaagctaataatggagaggatgcacctgctggtctcactcacttgatgatttggcattccaatctgaatgatgccacataccagagaacaagggcacttgtgcgtactggaatggaccctagaatgtgctctctgatgcaaggctcaaccctccctaggagatcaggggctgctggagcagcagtgaaaggagttggaacaatggtgatggaactaattcgaatggtcaaacgagggatcaatgatcggaatttctggagaggcgaaaacggtcggagaaccagaattgcctacgagagaatgtgcaacattctcaagggaaagctccaaacagcagcacaacgggcaatgatggaccaagtgagagaaagccggaatcctgggaatgctgaaattgaagacctcatctttctcgcacgatctgctctcatcctgaggggatcagtggctcataagtcctgtctgcctgcttgcgtatatggacttgctgtagccagtggatatgactttgaaagagagggatattctctagtcggaattgatcctttccgtcttctccaaaacagccaagtcttcagtctcatcagaccgaacgaaaatccggctcataaaagtcagctggtatggatggcatgccactctgcggcatttgaggatctgagagtgtcaagcttcatcagaggaacaagagtagtcccaagaggacaactgtccaccagaggagttcagattgcttcaaatgaaaacatggagacaatggactccagtactcttgaactgaggagcagatattgggctataagaacaagaagtggaggaaacactaatcaacagagagcatctgcaggacaaatcagcgtacagcccacattctctgtacaaagaaacctcccattcgagagagcaaccatcatggcagcatttacgggaaacactgaaggcagaacttcagacatgagaactgagatcataaggatgatggaaaatgctagacctgaagatgtgtctttccaggggcggggagtcttcgagctctcggacgaaaaggcaacgaacccgatcgtgccttcctttgacatgagtaatgaaggatcttatttcttcggagacaatgcagaggagtatgtcaattaaagaaaaatac----------------nnnagcaaaagcagggtgacaaaaacataatggattccaacactgtgtcaagctttcaggtagactgctttctttggcatgtccgcaaacgatttgcagaccaagaactgggtgatgccccattccttgaccggctccgccgagaccagaagtctctaagaggaagaggcagcactcttggtctggacatcgagacggccactcgtgctggaaagcagatagtggagaggattctggaggaagaatccgacgaggcactcaaaatgactattgcctctgtgcctgctccacgctacctaactgacatgactcttgaagagatgtcaagagactggttcatgctcatgcccaagcaaaaagtagcaggctccctcagtatcagaatggaccaggcgattatggataagaacatcatactgaaggcaaacttcagtgtgatcttcaatcggctggagacactaatactactcagagctttcactgaagagggagcaattgtcggcgaaatttcaccattgccttctcttccaggacatactgatgaggatgtcaaaaatgcaattggggtcctcatcggaggacttgaatggaatgataacacagttcgagtctctgaaactttacagagattcgcttggagaagcagtaatgaggatgggagacctccactccctccaaagcagaaacggaaaatggagagaacaattgagtctgaagtttgaagaaataaggtggctgattgaagaagttcgacacagactaaagatcacagaaaatagctttgaacaaataacatttatgcaagccttacaactactgcttgaagtggagcaagagataagaactttctcgtttcagcttatttaataataaaaaacacccttgtttctact---------------------------------------------------------------------------------------------------------------------------------------------------------------------------------------------------------------------------------------------------------------------------------------------------------------------------------------------------------------------------------------------------------------------------------------------------------------------------------------------------------------------------------------------------------------------------------------------------------------------------------------------------------------------------------------------------------------------------------------------------------------------------------------------------------------------------------------------------------------------------------------------------------------------------------------------------------------------------------------------------------------------------------------------------------------------------------------------------------------------------------------------------------------------------------------------------------------------------------------------------------------------------------------------------------------------------------------------------------------------------------------------------------------------------------------------------------------------------------------------------------------------------------------------------------------------------------------------------------------------------------------------------------------------------------------------------------------------------------------------------------------nnnggccaagtgtcgaggcccatgttcctgtatgtgagaaccaatggaacttccaagatcaaaatgaaatggggcatggagatgaggcgatgccttcttcagtcccttcaacaaattgagagcatgattgaggccgaatcttctgtcaaagagaaggacatgtccaaggaattctttgaaaccaaatcagaaacatggccaattggagaatcacccaaaggggtggaggaaggctctattgggaaagtatgcaggacattgctagcaaagtctgtattcaacagcctatatgcatctccacaactcgaggggttttcagctgaatcaagaaaattgcttctcattgttcaggcacttagggacaacctggaacctggaaccttcgatcttggggggctatatgaagcaattgaggagtgcctgattaacgatccctgggttttgcttaatgcatcttggttcaactccttcctcacacatgcactgaaatagttgtggcaatgctactatttgctatccatactgtcc-aaaaaagtaccttgtttctact---------------------------------------------------------------------------------------------------------------------------------------------------------------------------------------------------------------------------------------------------------------------------------------------------------------------------------------------------------------------------------------------------------------------------------------------------------------------------------------------------------------------------------------------------------------------------------------------------------------------------------------------------------------------------------------------------------------------------------------------------------------------------------------------------------------------------------------------------------------------------------------------------------------------------------------------------------------------------------------------------------------------------------------------------------------------------------------------------------------------------------------------------------------------------------------------------------------------------------------------------------------------------------------------------------------------------------------------------------------------------------------------------------------------------------------------------------------------------------------------------------------------------------------------------------------------------------------------------------------------------------------------------------------------------------------------------------nnntgatcaacaatgatcttggaccagcaacagctcaaatggctcttcagctattcatcaaggattacagatacacataccgatgtcacagaggagacacacaaattcagacaaggaggtcattcgagctgaagaagttgtgggaacagacccattcaaaagcagggctgctggtctcagatggaggaccaaatctatacaatattcggaatcttcacattccagaagtctgcttgaaatgggagctaatggacgaagactatcagggaaggctttgtaatcccctgaacccgtttgtcagccacaaggaaatagagtctgtgaacaacgctgtggtgattccagctcatggcccggccaagagcatggaatatgatgctgttgccaccactcactcctggataccaaagaggaaccgctccattctcaatacaagccaaaggggaatcctcgaagacgaacagatgtatcaaaagtgctgcaacctgttcgaaaaattcttccctagcagttcatacaggaggccagttggaatttccagcatggtggaggccatggtttctagggcccgaattgacgcacgaattgacttcgaatctggacggattaagaaggaggagtttgctgagatcatgaagatctgttccaccattgaagagctcagacggcagaaatagtgaatttagcttgtccttcatgaaaaaatg------------------------------------------------------------------------------------------------------------------------------------------------------------------------------------------------------------------------------------------------------------------------------------------------------------------------------------------------------------------------------------------------------------------------------------------------------------------------------------------------------------------------------------------------------------------------------------------------------------------------------------------------------------------------------------------------------------------------------------------------------------------------------------------------------------------------------------------------------------------------------------------------------------------------------------------------------------------------------------------------------------------------------------------------------------------------------------------------------------------------------------------------------------------------------------------------------------------------------------------------------------------------------------------------------------------------------------------------------------------------------------------------------------------------------------------------------------------------------------------------------------------------------------------------------------------------------------------------------------------------------------------------nnnaacggagaaactgacaatcacttattcgtcatcaatgatgtgggagatcaatggtcctgagtcggtgttggtcaatacttatcagtggataattagaaactgggaaactgtaaaaattcaatggtcacaggatcccacaatgttgtataataggatggaattcgagccattccagtctctagtccctaaagcagccagaggtcaatacagtgggtttgtgagaacactattccagcaaatgcgagatgtgcttggaacatttgacactgttcagatagtaaaactcctcccctttgctgccgccccaccggaacaaagtaggatgcagttctcctccctgactgtgaatgtaagaggatcaggaatgaggatactggtaagaggcaattcaccagtgttcaattacaacaaggccaccaagaggctcacagttctcggaaaagatgcaggtgcattgaccgaagatccagatgaaggcacagctggagtggagtctgctgttttaagaggattcctcattttgggcaaagaagacaagagatatggcccagcattgagcatcaatgagctgagcaatcttgcaaagggagagaaggctaatgtgctaattgggcaaggagatgtagtgttggtgatgaaacggaaacgggactctagcatacttactgacagccagacagcgaccaaaaggattcggatggccatcaattagtgtcgaattatttaa-----
>24P023407_H5N1_D-24-10045_HP_B3.2_CRO_2024-11-08
atggagaacatagtactacttcttgcaatagttagccttgttaaaagtgatcagatttgcattggttatcatgcaaacaattcgacagagcaagttgacacgataatggaaaagaacgtcactgttacacatgcccaagacatactggaaaaaacacacaacgggaagctctgtgatttaaatgggttgaagccactgattttaaaggattgtagtgtagctggatggctcctcggaaatccaatgtgcgacgaattcatcagagtgccggaatggtcctacatagtggagcgggctaacccagctaatgacctctgttacccagggagcctcaatgactatgaagaactgaaacacatgttgagcagaataaatcattttgagaagattcagatcattcccaagagttcctggccaaatcatgaaacatcactaggggtgagcgcagcttgtccataccagggagctccctcttttttcagaaatgtggtgtggcttatcaaaaagaacgatgcatacccaacaataaagataagctacaataatactaatcgggaagatctcttgatactgtgggggattcatcattccaacaatgcagaagaacagacaaagctctacaaaaatccaactacctacatttcagttggaacatcaactttaaaccagaggttggcaccaaaaatagctactagatcccaagtaaacgggcaacgtggaagaatggacttcttctggacaatcttaaaaccagatgatgcaatccatttcgagagtaacggaaacttcattgctccagaatatgcatacaaaattgttaagaaaggggactcaacaattatgaaaagtggagtggaatatggccactgcaacaccaaatgtcaaaccccagtaggtgcgataaattctagtatgccattccacaacatacatcctctcaccattggggaatgccccaaatacgtgaagtcaaacaagttggtccttgcgactgggctcagaaatagtcctctaagagaaaagagaagaaaaagaggtctgtttggggcgatagcagggtttatagagggaggatggcagggaatggttgatggttggtatggataccatcacagcaatgagcaggggagtgggtacgctgcggacaaagaatccacccaaaaggcaatagatggagttaccaataaggtcaactcaatcattgacaaaatgaacactcaatttgaggcagttggaagggagtttaataacttagaaaggagaatagagaatttgaacaagaaaatggaagacgggttcctagatgtctggacctataatgctgaacttctagttctcatggaaaacgagaggactctagatttccatgattcaaatgtcaagaacctttacgacaaagtcagattacagcttagggataatgcaaaggagctgggtaacggctgtttcgaattctatcacaaatgtgataatgaatgcatggaaagtgtgagaaatgggacgtatgactaccctcagtattcagaagaagcaagattaaaaagagaagaaataagcggagtgaaattagaatcagtaggaacttaccagatactgtcaatttattcaacagcggcaagttccctagcactggcaatcatgatggctggtctatctttatggatgtgctccaatgggtcgttacaatgcagaatttgcatttagatttgtgagctcagattgtagttaaaaacacnn----------------nagcaaaagcaggtagatattgaaagatgagtcttctaaccgaggtcgaaacgtacgttctctctatcgtcccgtcgggccccctcaaagccgagatcgcgcagagacttgaagatgtctttgcagggaagaacaccgatcttgaggctctcatggaatggctaaagacaagaccaatcctgtcacctctgactaaggggattttgggatttgtgttcacgctcaccgtgcccagtgagcgaggactgcagcgtagacgctttgtccaaaatgctctaagtggaactggggacccaaacaacatggacagggcggtcaagttgtacaggaaactgaagagagagataacattccatggtgctaaagaagttgcactcagttactcaaccggtgcacttgccagttgtatgggtctcatatacaacaggatggggacggtgaccgcagaagtggcattgggcctagtgtgtgccacctgtgagcagattgctgattcacagcatcggtctcacagacagatagctaccaccaccaacccactaatcagacatgaaaacagaatggttttggccagtactacagctaaggctatggagcagatggctggatcgagtgagcaagcagtggaagccatggaggttgctagtcaggctaggcagatggtgcaggcgatgaggaccattggaactcatcctagctccagtgccggtctgagagatgatmtccttgaaaatttgcaggcctaccaaaaacggatgggagtgcaactgcagcgattcaagtgatcctctcgttattgccgcaagtatcattgggatcttgcacttgatattgtggattcttgatcgccttttcttcaaatgcatttatcgtcgccttaaatacggtttgaaaggagggccttctacggaaggagtacctgagtccatgagggaagagtaccggcaggaacagcagagtgctgtggatgttgacgatggtcattttgtcaacatagagctggagtaaaaaactaccttgtttctact--------nnnaaagcaggagttcaaaatgaatccaaatcaaaagataacaaccattggatcaatctgtatggtaattgggatagtcagcttgatgctgcaaattggaaacataatttcaatatgggttagccattcaatccaaacagggaatcaataccagcctgaaccatgcaatcaaagcatcattacctatgagaacaacacctgggtaaatcagacgtatgtaaacatcagcaataccaattttcttgctgagcagactgtcacttctgtaacattagcgggcaattcatctctttgccctattagtgggtgggcaatatacagtaaggacaacggtataagaattgggtccaagggggatgtgtttgttataagagaaccgttcatctcatgctcccacttggaatgcagaacttttttcctgacccagggagctctgctgaatgacaaacattctaatgggacagttaaggatagaagcccttatagaactttgatgagttgtcccgtgggtgaggctccttccccgtataattcaagatttgagtctgttgcttggtcggcaagtgcttgtcatgatggcatcagttggttgacaatcggtatttctggtccagacaatggagctgtggctgtattgaagtacaatggcataataacggatactatcaagagttggagaaacaacattttgagaactcaagaatctgaatgtgcttgcgcaaatggctcttgcttcactgtaatgactgatggaccaagcaatgggcaggcctcatataaaatcttcaagatagagaaagggaaagttgtcaaatcagttgaaatgaatgcccctaattaccactacgaggaatgctcctgttatcctgatgcgggtgatattatgtgtgtgtgcagggacaattggcatggctcaaaccggccgtgggtatcttttaatcaaaatctggagtatcaaataggatatatatgcagtgggattttcggggacaatccccgccccaatgatggaacaggcagttgcagtccaatgccctctaatggggcatatggggtaaaagggttttcatttaagtacggtaatggggtttggatcggaagaacaaaaagcactatttccagaagcggctttgagatgatttgggatccgaatgggtggactgagacggacagtagtttctcagtgaagcaagacattgtagaaataactgactggtcaggatatagtgggagttttgttcagcatccagaactgacaggattagattgcatgaggccttgtttctgggttgagctaatcagagggaggcccaaagagaacacaatttggactagcgggagcagcatatccttttgtggtgtaaatagtgacactgtgggttggtcttggccagacggtgctgagttgccattcaccattgacaagtagtttgttc-aaaaaactccttgtttctact---------------nnngtagataatcactcactgagtgacatccacatcatggcgtctcaaggcaccaaacgatcctatgaacaaatggaaactggtggggaacgccagaatgccactgaaatcagagcatctgttggaagaatggttggcggaatcgggagattctacgtacagatgtgcactgaactcaaactcagtgattacgaagggaggctgatccaaaacagcataaccgtagaaaggatggttctctcggcatttgatgagaggaggaacaagtacctggaggagcatcccagtgccggaaaggatcccaagaagactggaggtccaatctacaggaggagagatggcaaatgggtgagagagttgatcctctacgacaaagaagagatcagaagaatttggcgtcaagctaataatggagaggatgcacctgctggtctcactcacttgatgatttggcattccaatctgaatgatgccacataccagagaacaagggcacttgtgcgtactggaatggaccctagaatgtgctctctgatgcaaggctcaaccctccctaggagatcaggggctgctggagcagcagtgaaaggagttggaacaatggtgatggaactaattcgaatggtcaaacgagggatcaatgatcggaatttctggagaggcgaaaacggtcggagaaccagaattgcctacgagagaatgtgcaacattctcaagggaaagctccaaacagcagcacaacgggcaatgatggaccaagtgagagaaagccggaatcctgggaatgctgaaattgaagacctcatctttctcgcacgatctgctctcatcctgaggggatcagtggctcataagtcctgtctgcctgcttgcgtatatggacttgctgtagccagtggatatgactttgaaagagagggatattctctagtcggaattgatcctttccgtcttctccaaaacagccaagtcttcagtctcatcagaccgaacgaaaatccagctcataaaagtcagctggtatggatggcatgccactctgcggcatttgaggatctgagagtgtcaagcttcatcagaggaacaagagtagtcccaagaggacaactgtccaccagaggagttcagattgcttcaaatgaaaacatggagacaatggactccagtactcttgaactgaggagcagatattgggctataagaacaagaagtggaggaaacactaatcaacagagagcatctgcaggacaaatcagcgtacagcccacattctctgtacaaagaaacctcccattcgagagagcaaccatcatggcagcatttacgggaaacactgaaggcagaacttcagacatgagaactgagatcataaggatgatggaaaatgctagacctgaagatgtgtctttccaggggcggggagtcttcgagctctcggacgaaaaggcaacgaacccgatcgtgccttcctttgacatgagtaatgaaggatcttatttcttcggagacaatgcagaggagtatgtcaattaaagaaaaatac----------------nnnagcaaaagcagggtgacaaaaacataatggattccaacactgtgtcaagctttcaggtagactgctttctttggcatgtccgcaaacgatttgcagaccaagaactgggtgatgccccattccttgaccggctccgccgagaccagaagtctctaagaggaagaggcaacactcttggtctggacatcgagacggccactcgtgctggaaagcagatagtggagaggattctggaggaagaatccgacgaggcactcaaaatgactattgcctctgtgcctgctccacgctacctaactgacatgactcttgaagagatgtcaagagactggttcatgctcatgcccaagcaaaaagtggcaggctccctcagtatcagaatggaccaggcgattatggataagaacatcatactgaaggcaaacttcagtgtgatcttcaatcggctggagacactaatactactcagagctttcactgaagagggagcaattgtcggcgaaatttcaccattgccttctcttccaggacatactgatgaggatgtcaaaaatgcaattggggtcctcatcggaggacttgaatggaatgataacacagttcgagtctctgaaactttacagagattcgcttggagaagcagtaatgaggatgggagacctccactccctccaaagcagaaacggaaaatggagagaacaattgagtctgaagtttgaagaaataaggtggctgattgaagaagttcgacacagactaaagatcacagaaaatagctttgaacaaataacatttatgcaagccttacaactactgcttgaagtggagcaagagataagaactttctcgtttcagcttatttaataataaaaaacacccttgtttctac-----------------------------------------------------------------------------------------------------------------------------------------------------------------------------------------------------------------------------------------------------------------------------------------------------------------------------------------------------------------------------------------------------------------------------------------------------------------------------------------------------------------------------------------------------------------------------------------------------------------------------------------------------------------------------------------------------------------------------------------------------------------------------------------------------------------------------------------------------------------------------------------------------------------------------------------------------------------------------------------------------------------------------------------------------------------------------------------------------------------------------------------------------------------------------------------------------------------------------------------------------------------------------------------------------------------------------------------------------------------------------------------------------------------------------------------------------------------------------------------------------------------------------------------------------------------------------------------------------------------------------------------------------------------------------------------------------------------------------------------------------------------------------------------------------------------------------------------------------------------------------------tnnngagcatgattgaggccgaatcttctgtcaaagagaaggacatgtccaaggaattctttgaaaccaaatcagaaacatggccaattggagaatcacccaaaggggtggaggaaggctctattgggaaagtatgcaggacattgctagcaaagtctgtattcaacagcctatatgcatctccacaactcgaggggttttcagctgaatcaagaaaattgcttctcattgttcaggcacttagggacaacctggaacctggaaccttcgatcttggggggctatatgaagcaattgaggagtgcctgattaacgatccctgggttttgcttaatgcatcttggttcaactccttcctcacacatgcactgaaatagttggggcaatgctactatttgctatccatactgtcc-aaaaaagtaccttgtttctact---------------------------------------------------------------------------------------------------------------------------------------------------------------------------------------------------------------------------------------------------------------------------------------------------------------------------------------------------------------------------------------------------------------------------------------------------------------------------------------------------------------------------------------------------------------------------------------------------------------------------------------------------------------------------------------------------------------------------------------------------------------------------------------------------------------------------------------------------------------------------------------------------------------------------------------------------------------------------------------------------------------------------------------------------------------------------------------------------------------------------------------------------------------------------------------------------------------------------------------------------------------------------------------------------------------------------------------------------------------------------------------------------------------------------------------------------------------------------------------------------------nnngcaagctggtcggaatcaacatgagcaaaaagaagtcctacataaacaggacaggaacatttgaattcacaagttttttctaccgctatggatttgtagccaacttcagtatggagttgcccagctttggagtgtctgggatcaatgaatctgcagacatgagcattggagtaacagtgataaagaacaacatgatcaacaatgatcttggaccagcaacagcycaaatggctcttcagcyattcatcaaggattacagatacacataccgatgtcacagaggagacacacaaattcagacaaggaggtcattcgagctgaagaagttgtgggaacagacccattcaaaagcagggctgctggtctcagatggaggaccaaatctatacaatattcggaatcttcacattccagaagtctgcttgaaatgggagctaatggacgaagactatcagggaaggctttgtaatcccctgaacccgtttgtcagccacaaggaaatagagtctgtgaacaacgctgtggtgattccagctcatggcccggccaagagcatggaatatgatgctgttgccaccactcactcctggataccaaagaggaaccgctccattctcaatacaagccaaaggggaatcctcgaagacgaacagatgtatcaaaagtgctgcaacctgttcgaaaaattcttccctagcagttcatacaggaggccagttggaatttccagcatggtggaggccatggtttctagggcccgaattgacgcacgaattgacttcgaatctggacggattaagaaggaggagtttgctgagatcatgaagatctgttccaccattgaagagctcagacggcagaaatagtgaatttagcttgtccttcatgaaaaaatgc------------------------------------------------------------------------------------------------------------------------------------------------------------------------------------------------------------------------------------------------------------------------------------------------------------------------------------------------------------------------------------------------------------------------------------------------------------------------------------------------------------------------------------------------------------------------------------------------------------------------------------------------------------------------------------------------------------------------------------------------------------------------------------------------------------------------------------------------------------------------------------------------------------------------------------------------------------------------------------------------------------------------------------------------------------------------------------------------------------------------------------------------------------------------------------------------------------------------------------------------------------------------------------------------------------------------------------------------------------------------------------------------------------------------------------------------------------------------------------------------------------------------------------------------------------------------------------------------------------------------------------------------------------------------------------------------------------------------------------------------------------------------------------------------------------------------------------------------------------------------------------------------------------cttgtttctactnnnactgttcagatagtaaaactcctcccctttgctgccgccccaccggaacaaagtaggatgcagttctcctccctgactgtgaatgtaagaggatcaggaatgaggatactggtaagaggcaattcaccagtgttcaattacarcaaggccaccaagaggctcacagttctcggaaaagatgcaggtgcattgaccgaagatccagatgaaggcacagctggagtggagtctgctgttttaagaggattcctcattttgggcaaagaagacaagagatatggcccagcattgagcatcaatgagctgagcaatcttgcaaagggagagaaggctaatgtgctaattgggcaaggagatgtagtgttggtgatgaaacggaaacgggactctagcatacttactgacagccagacagcgaccaaaaggattcggatggccatcaattagtgtcgaattatttaaaaack
>24P023412_H5N1_D-24-10045_HP_B3.2_CRO_2024-11-14
atggagaacatagtactacttcttgcaatagttagccttgttaaaagtgatcagatttgcattggttatcatgcaaacaattcgacagagcaagttgacacgataatggaaaagaacgtcactgttacacatgcccaagacatactggaaaaaacacacaacgggaagctctgtgatttaaatggggtgaagccactgattttaaaggattgtagtgtagctggatggctcctcggaaatccaatgtgcgacgaattcatcagagtgccggaatggtcctacatagtggagcgggctaacccagctaatgacctctgttacccagggagcctcaatgactatgaagaactgaaacacatgttgagcagaataaatcattttgagaagattcagatcattcccaagagttcctggccaaatcatgaaacatcactaggggtgagcgcagcttgtccataccagggagctccctcttttttcagaaatgtggtgtggcttatcaaaaagaacgatgcatacccaacaataaagataagctacaawaatactaatcgggaagatctcttgatactgtgggggattcatcattccaacaatgcaraagaacagacaaagctctacaaaaatccaactacctacatttcagttggaacatcaactttaaaccagaggttggcaccaaaaatagctactagatcccaagtgaacgggcaacgtggaagaatggacttcttctggacaatcttaaaaccagatgatgcaatccatttcgagagtaacggaaacttcattgctccagaatatgcatacaaaattgttaagaanggggactcaacaattatgaaaagtggagtggaatatggccactgcaacaccaaatgtcaaaccccagtaggtgcgataaattctagtatgccattccacaacatacatcctctcaccattggggaatgccccaaatacgtgaagtcaaacaagttggtccttgcgactgggctcagaaatagtcctctaagagaaaagagaagaaaaagaggtctgtttggggcgatagcagggtttatagagggaggatggcagggaatggttgatggttggtatggataccatcacagcaatgagcaggggagtgggtacgctgcggacaaagaatccacccaaaaggcaatagatggagttaccaataaggtcaactcaatcattgacaaaatgaacactcaatttgaggcagttggaagggagtttaataacttagaaaggagaatagagaatttgaacaagaaaatggaagacgggttcctagatgtctggacctataatgctgaacttctagttctcatggaaaacgagaggactctagatttycatgattcaaatgtcaagaacctttacgacaaagtcagattacagcttagggataatgcaaaggagctgggtaacggctgtttcgaattctatcacaaatgtgataatgaatgcatggaaagtgtgagaaatgggacgtatgactaccctcagtattcagaagaagcaagattaaaaagagaagaaataagcggagtgaaattagaatcagtaggaacttaccagatactgtcaatttattcaacagcggcaagttccctagcactggcaatcatgatggctggtctatctttatggatgtgctccaatgggtcgttacaatgcagaatttgcatttagnn-----------------------------------------------nagcaaaagcaggtagatattgaaagatgagtcttctaaccgaggtcgaaacgtacgttctctctatcgtcccgtcgggccccctcaaagccgagatcgcgcagagacttgaagatgtctttgcagggaagaacaccgatcttgaggctctcatggaatggctaaagacaagaccaatcctgtcacctctgactaaggggattttgggatttgtgttcacgctcaccgtgcccagtgagcgaggactgcagcgtagacgctttgtccaaaatgctctaagtggaactggggacccaaacaacatggacagggcggtcaagttgtacaggaaactgaagagagagataacattccatggtgctaaagaagttgcactcagttactcaaccggtgcacttgccagttgtatgggtctcatatacaacaggatggggacggtgaccgcagaagtggcattgggcctagtgtgtgccacctgtgagcagattgctgattcacagcatcggtctcacagacagatagctaccaccaccaacccactaatcagacatgaaaacagaatggttttggccagtactacagctaaggctatggagcagatggctggatcgagtgagcaagcagtggaagccatggaggttgctagtcaggctaggcagatggtgcaggcgatgaggaccattggaactcatcctagctccagtgccggtctgagagatgatmtccttgaaaatttgcaggcctaccaaaaacggatgggagtgcaactgcagcgattcaagtgatcctctcgttattgccgcaagtatcattgggatcttgcacttgatattgtggattcttgatcgccttttcttcaaatgcatttatcgtcgccttaaatacggtttgaaaggagggccttctacggaaggagtacctgagtccatgagggaagagtaccggcaggaacagcagagtgctgtggatgttgacgatggtcattttgtcaacatagagctggagtaaaaaactaccttgtttctact--------nnnaaagcaggagttcaaaatgaatmcaaatcaaaagataacaaccattggatcaatctgtatggtaattgggatagtcagcttgatgctgcaaattgggaacataatttcaatatgggttagccattcaatccaaacagggaatcaataccagcctgaaccatgcaatcaaagcatcattacctatgagaacaacacctgggtaaatcagacgtatgtaaacatcagcaataccaattttcttgctgagcaggctgtcacttctgtaacattagcgggcaattcatctctttgccctattagtgggtgggcaatatacagtaaggacaacggtataagaattgggtccaagggggatgtgtttgttataagagaaccgttcatctcatgctcccacttggaatgcagaacttttttcctgacccagggagctctgctgaatgacaaacattctaatgggacagttaaggatagaagcccttatagaactttgatgagttgtcccgtgggtgaggctccttccccgtataattcaagatttgagtctgttgcttggtcggcaagtgcttgtcatgatggcatcagttggttgacaatcggtatttctggtccagacaatggagctgtggctgtattgaagtacaatggcataataacggatactatcaagagttggagaaacaacattttgagaactcaagaatctgaatgtgcttgcgcaaatggctcttgcttcactgtaatgactgatggaccaagcaatgggcaggcctcatataaaatcttcaagatagagaaagggaaagttgtcaaatcagttgaaatgaatgcccctaattaccactacgaggaatgctcctgttatcctgatgcgggtgatattatgtgtgtgtgcagggacaattggcatggctcaaaccggccgtgggtatcttttaatcaaaatctggagtatcaaataggatatatatgcagtgggattttcggggacaatccccgccccaatgatggaacaggcagttgcagtccaatgccctctaatggggcatatggggtaaaagggttttcatttaagtacggtaatggggtttggatcggaagaacaaaaagcactatttccagaagcggctttgagatgatttgggatccgaatgggtggactgagacggacagtagtttctcagtgaagcaagacattgtagaaataactgactggtcaggatatagtgggagttttgttcagcatccagaactgacaggattagattgcatgaggccttgtttctgggttgagctaatcagagggaggcccaaagagaacacaatttggactagcgggagcagcatatccttttgtggtgtaaatagtgacactgtgggttggtcttggccagacggtgctgagttgccattcaccattgacaagtagtttgttc-aaaaaactccttgtttctact---nnnagcaaaagcagggtagataatcactcactgagtgacatccacatcatggcgtctcaaggcaccaaacgatcctatgaacaaatggaaactggtggggaacgccagaatgccactgaaatcagagcatctgttggaagaatggttggcggaatcgggagattctacgtacagatgtgcactgaactcaaactcagtgattacgaagggaggctgatccaaaacagcataaccgtagaaaggatggttctctcggcatttgatgagaggaggaacaagtacctggaggagcatcccagtgccggaaaggatcccaagaagactggaggtccaatctacaggaggagagatggcaaatgggtgagagagttgatcctctacgacaaagaagagatcagaagaatttggcgtcaagctaataatggagaggatgcacctgctggtctcactcacttgatgatttggcattccaatctgaatgatgccacataccagagaacaagggcacttgtgcgtactggaatggaccctagaatgtgctctctgatgcaaggctcaaccctccctaggagatcaggggctgctggagcagcagtgaaaggagttggaacaatggtgatggaactaattcgaatggtcaaacgagggatcaatgatcggaatttctggagaggcgaaaacggtcggagaaccagaattgcctacgagagaatgtgcaacattctcaagggaaagctccaaacagcagcacaacgggcaatgatggaccaagtgagagaaagccggaatcctgggaatgctgaaattgaagacctcatctttctcgcacgatctgctctcatcctgaggggatcagtggctcataagtcctgtctgcctgcttgcgtatatggacttgctgtagccagtggatatgactttgaaagagagggatattctctagtcggaattgatcctttccgtcttctccaaaacagccaagtcttcagtctcatcagaccgaacgaaaatccagctcataaaagtcagctggtatggatggcatgccactctgcggcatttgaggatctgagagtgtcaagcttcatcagaggaacaagagtagtcccaagaggacaactgtccaccagaggagttcagattgcttcaaatgaaaacatggagacaatggactccagtactcttgaactgaggagcagatattgggctataagaacaagaagtggaggaaacactaatcaacagagagcatctgcaggacaaatcagcgtacagcccacattctctgtacaaagaaacctcccattcgagagagcaaccatcatggcagcatttacgggaaacactgaaggcagaacttcagacatgagaactgagatcataaggatgatggaaaatgctagacctgaagatgtgtctttccaggggcggggagtcttcgagctctcggacgaaaaggcaacgaacccgatcgtgccttcctttgacatgagtaatgaaggatcttatttcttcggagacaatgcagaggagtatgtcaattaaagaaaaata-------------c---nnnagcaaaagcagggtgacaaaaacataatggattccaacactgtgtcaagctttcaggtagactgctttctttggcatgtccgcaaacgatttgcagaccaagaactgggtgatgccccattccttgaccggctccgccgagaccagaagtctctaagaggaagaggcagcactcttggtctggacatcgagacggccactcgtgctggaaagcagatagtggagaggattctggaggaagaatccgacgaggcactcaaaatgactattgcctctgtgcctgctccacgctacctaactgacatgactcttgaagagatgtcaagagactggttcatgctcatgcccaagcaaaaagtggcaggctccctcagtatcagaatggaccaggcgattatggataagaacatcacactgaaggcaaacttcagtgtgatcttcaatcggctggagacactaatactactcagagctttcactgaagagggagcaattgtcggcgaaatttcaccattgccttctcttccaggacatactgatgaggatgtcaaaaatgcaattggggtcctcatcggaggacttgaatggaatgataacacagttcgagtctctgaaactttacagagattcgcttggagaagcagtaatgaggatgggagacctccactccctccaaagcagaaacggaaaatggagagaacaattgagtctgaagtttgaagaaataaggtggctgattgaagaagttcgacacagactaaagatcacagaaaatagctttgaacaaataacatttatgcaagccttacaactactgcttgaagtggagcaagagataagaactttctcgtttcagcttatttaataataaaaaacacccttgtttctact-------------------------------------------------------------------------------------------------------------------------------------------------------------------------------------------------------------------------------------------------------------------------------------------------------------------------------------------------------------------------------------------------------------------------------------------------------------------------------------------------------------------------------------------------------------------------------------------------------------------------------------------------------------------------------------------------------------------------------------------------------------------------------------------------------------------------------------------------------------------------------------------------------------------------------------------------------------------------------------------------------------------------------------------------------------------------------------------------------------------------------------------------------------------------------------------------------------------------------------------------------------------------------------------------------------------nnnacaaggcatgcgaactgacagattcgagttggattgaacttgatgagataggggaagacgttgctccaatcgaacacattgcgagtgtgaggaggaactatttcacagcagagatatcccattgcagggccactgaatacataatgaagggagtatacataaacacagccctattgaatgcatcctgtgcagccatggatgagttccaattgattccaatgataagtaagtgcagaactaaagaaggaagacggaagacaaatctgtatggattcattataaaaggaagatcccatttgagaaatgacaccgatgtggtaaactttgtgagcatggaattctctctaactgacccgaggctagagccacacaaatgggaaaagtactgtgttcttgagataggagacatgctcctacggactgctataggccaagtgtcgaggcccatgttcctgtatgtgagaaccaatggaacttccaagatcaaaatgaaatggggcatggagatgaggcgatgccttcttcagtcccttcaacaaattgagagcatgattgaggccgaatcttctgtcaaagagaaggacatgtccaaggaattctttgaaaccaaatcagaaacatggccaattggagaatcacccaaaggggtggaggaaggctctattgggaaagtatgcaggacattgctagcaaagtctgtattcaacagcctatatgcatctccacaactcgaggggttttcagctgaatcaagaaaattgcttctcattgttcaggcacttagggacaacctggaacctggaaccttcgatcttggggggctatatgaagcaattgaggagtgcctgattaacgatccctgggttttgcttaatgcatcttggttcaactccttcctcacacatgcactgaaatagttgtggcaatgctactatttgctatccatactgtcc-aaaaaagtaccttgtttctact------------------------------------------------------------------------------------------------------------------------------------------------------------------------------------------------------------------------------------------------------------------------------------------------------------------------------------------------------------------------------------------------------------------------------------------------------------------------------------------------------------------------------------------------------------------------------------------------------------------------------------------------------------------------------------------------------------------------------------------------------------------------------------------------------------------------------------------------------------------------------------------------------------------------------------------------------------------------------------------------------------------------------------------------------------------------------------------------------------------------------------------------------------------------------------------------------------------------------------------------------------------------------------------------------------------------------------------------------------------------------------------------------------------------------------------------------------------------------------------------------------------------------------------------------------------------------------------------------------------------------------------------------------------------------------------------------------------------------------------------------------------------------------------------------------------------------------------------------------------------nnncagggctgctggtctcagatggaggaccaaatctatacaatattcggaatcttcacattccagaagtctgcttgaaatgggagctaatggacgaagactatcagggaaggctttgtaatcccctgaacccgtttgtcagccacaaggaaatagagtctgtgaacaacgctgtggtgattccagctcatggcccggccaagagaatggaatatgatgctgttgccaccactcactcctggataccaaagaggaaccgctccattctcaatacaagccaaaggggaatcctcgaagacgaacagatgtatcaaaagtgctgcaacctgttcgaaaaattcttccctagcagttcatacaggaggccagttggaatttccagcatggtggaggccatggtttctagggcccgaattgacgcacgaattgacttcgaatctggacggattaagaaggaggagtttgctgagatcatgaagatctgttccaccattgaagagctcagacggcagaaatagtgaatttagcttgtccttcatgaaaaaatg--------------------------------------------------------------------------------------------------------------------------------------------------------------------------------------------------------------------------------------------------------------------------------------------------------------------------------------------------------------------------------------------------------------------------------------------------------------------------------------------------------------------------------------------------------------------------------------------------------------------------------------------------------------------------------------------------------------------------------------------------------------------------------------------------------------------------------------------------------------------------------------------------------------------------------------------------------------------------------------------------------------------------------------------------------------------------------------------------------------------------------------------------------------------------------------------------------------------------------------------------------------------------------------------------------------------------------------------------------------------------------------------------------------------------------------------------------------------------------------------------------------------------------------------------------------------------------------------------------------------------------------------nnnaaggaacggagaaactgacaatcacttattcgtcatcaatgatgtgggagatcaatggtcctgagtcggtgttggtcaatacttatcagtggataattagaaactgggaaactgtaaaaattcaatggtcacaggatcccacaatgttgtataataggatggaattcgagccattccagtctctagtccctaaagcagccagaggtcaatacagtgggtttgtgagaacactattccagcaaatgcgagatgtgcttggaacatttgacactgttcagatagtaaaactcctcccctttgctgccgccccaccggaacaaagtaggatgcagttctcctccctgactgtgaatgtaagaggatcaggaatgaggatactggtaagaggcaattcaccagtgttcaattacaacaaggccaccaagaggctcacagttctcggaaaagatgcaggtgcattgaccgaagatccagatgaaggcacagctggagtggagtctgytgttttaagaggattcctcattttgggcaaagaagacaagagatatggcccagcattgagcatcaatgagctgagcaatcttgcaaagggagagaaggctaatgtgctaattgggcaaggagatgtagtgttggtgatgaaacggaaacgggactctagcatacttactgacagccagacagcgaccaaaaggattcggatggccatcaattag--------------------
>24P023414_H5N1_D-24-10045_HP_B3.2_CRO_2024-11-11
atggagaacatagtactacttcttgcaatagttagccttgttaaaagtgatcagatttgcattggttatcatgcaaacaattcgacaaagcaagttgacacgataatggaaaagaacgtcactgttacacatgcccaagacatactggaaaaaacacacaacgggaagctctgtgatttaaatggggtgaagccactgattttaaaggattgtagtgtagctggatggctcctcggaaatccaatgtgcgacgaattcatcagagtgccggaatggtcctacatagtggagcgggctaacccagctaatgacctctgttacccagggagcctcaatgactatgaagaactgaaacacatgttgagcagaataaatcattttgagaagattcagatcattcccaagagttcctggccaaatcatgaaacatcactaggggtgagcgcagcttgtccataccagggagctccctcttttttcagaaatgtggtgtggcttatcaaaaagaacgatgcatacccaacaataaagataagctacaataatactaatcgggaagatctcttgatactgtgggggattcatcattccaacaatgcagaagaacagacaaagctctacaaaaatccaactacctacatttcagttggaacatcaactttaaaccagaggttggcaccaaaaatagctactagatcccaagtaaacgggcaacgtggaagaatggacttcttctggacaatcttaaaaccagatgatgcaatccatttcgagagtaacggaaacttcattgctccagaatatgcatacaaaattgttaagaaaggggactcaacaattatgaaaagtggagtggaatatggccactgcaacaccaaatgtcaaaccccagtaggtgcgataaattctagtatgccattccacaacatacatcctctcaccattggggaatgccccaaatacgtgaagtcaaacaagttggtccttgcgactgggctcagaaatagtcctctaagagaaaagagaagaaaaagaggtctgtttggggcgatagcagggtttatagagggaggatggcagggaatggttgatggttggtatggataccatcacagcaatgagcaggggagtgggtacgctgcggacaaagaatccacccaaaaggcaatagatggagttaccaataaggtcaactcaatcattgacaaaatgaacactcaatttgaggcagttggaagggagtttaataacttagaaaggagaatagagaatttgaacaagaaaatggaagacgggttcctagatgtctggacctataatgctgaacttctagttctcatggaaaacgagaggactctagatttccatgattcaaatgtcaagaacctttacgacaaagtcagattacagcttagggataatgcaaaggagctgggtaacggctgtttcgaattctatcacaaatgtgataatgaatgcatggaaagtgtgagaaatgggacgtatgactaccctcagtattcagaagaagcaagattaaaaagagaagaaataagcggagtgaaattagaatcagtaggaacttaccagatactgtcaatttattcaacagcggcaagttccctagcactggcaatcatgatggctggtctatctttatggatgtgctccaatgggtcgttacaatgcagaatttgcatttagatttgtgagctcagattgtagttaaaaacacnn----------------nagcaaaagcaggtagatattgaaagatgagtcttctaaccgaggtcgaaacgtacgttctctctatcgtcccgtcgggccccctcaaagccgagatcgcgcagagacttgaagatgtctttgcagggaagaacaccgatcttgaggctctcatggaatggctaaagacaagaccaatcctgtcacctctgactaaggggattttgggatttgtgttcacgctcaccgtgcccagtgagcgaggactgcagcgtagacgctttgtccaaaatgctctaagtggaactggggacccaaacaacatggacagggcggtcaagttgtacaggaaactgaagagagagataacattccatggtgctaaagaagttgcactcagttactcaaccggtgcacttgccagttgtatgggtctcatatacaacaggatggggacggtgaccgcagaagtggcattgggcctagtgtgtgccacctgtgagcagattgctgattcacagcatcggtctcacagacagatagctaccaccaccaacccactaatcagacatgaaaacagaatggttttggccagtactacagctaaggctatggagcagatggctggatcgagtgagcaagcagtggaagccatggaggttgctagtcaggctaggcagatggtgcaggcgatgaggaccattggaactcatcctagctccagtgccggtctgagagatgatmtccttgaaaatttgcaggcctaccaaaaacggatgggagtgcaactgcagcgattcaagtgatcctctcgttattgccgcaagtatcattgggatcttgcacttgatattgtggattcttgatcgccttttcttcaaatgcatttatcgtcgccttaaatacggtttgaaaggagggccttctacggaaggagtacctgagtccatgagggaagagtaccggcaggaacagcagagtgctgtggatgttgacgatggtcattttgtcaacatagagctggagtaaaaaactaccttgtttctact--------nnnaaagcaggagttcaaaatgaatccaaatcaaaagataacaaccattggatcaatctgtatggtaattgggayagtcagcttgatgctgcaaattgggaacataatttcaatatgggttagccattcaatccaaacagggaatcaataccagcctgaaccatgcaatcaaagcatcattacctatgagaacaacacctgggtaaatcagacgtatgtaaacatcagcaataccaattttcttgctgagcaggctgtcacttctgtaacattagcgggcaactcatctctttgccctattagtgggtgggcaatatacagtaaggacaacggtataagaattgggtccaagggggatgtgtttgttataagagaaccgttcatctcatgctcccacttggaatgcagaacttttttcctgacccagggagctctgctgaatgacaaacattctaatgggacagttaaggatagaagcccttatagaactttgatgagttgtcccgtgggtgaggctccttccccgtataattcaagatttgagtctgttgcttggtcggcaagtgcttgtcatgatggcatcagttggttgacaatcggtatttctggtccagacaatggagctgtggctgtattgaagtacaatggcataataacggatactatcaagagttggagaaacaacattttgagaactcaagaatctgaatgtgcttgcgcaaatggctcttgcttcactgtaatgactgatggaccaagcaatgggcaggcctcatataaaatcttcaagatagagaaagggaaagttgtcaaatcagttgaaatgaatgcccctaattaccactacgaggaatgctcctgttatcctgatgcgggtgatattatgtgtgtgtgcagggacaattggcatggctcaaaccggccgtgggtatcttttaatcaaaatctggagtatcaaataggatatatatgcagtgggattttcggggacaatccccgccccaatgatggaacaggcagttgcagtccaatgccctctaatggggcatatggggtaaaagggttttcatttaagtacggtaatggggtttggatcggaagaacaaaaagcactatttccagaagcggctttgagatgatttgggatccgaatgggtggactgagacggacagtagtttctcagtgaagcaagacattgtagaaataactgactggtcaggatatagtgggagttttgttcagcatccagaactgacaggattagattgcatgaggccttgtttctgggttgagctaatcagagggaggcccaaagagaacacaatttggactagcgggagcagcatatccttttgtggtgtaaatagtgacactgtgggttggtcttggccagacggtgctgagttgccattcaccattgacaagtagtttgttc-aaaaaactccttgtttctactn---nnagcaaaagcagggtagataatcactcactgagtgacatccacatcatggcgtctcaaggcaccaaacgatcctatgaacaaatggaaactggtggggaacgccagaatgccactgaaatcagagcatctgttggaagaatggttggcggaatcggragattctacgtacagatgtgcactgaactcaaactcagtgattacgaagggaggctgatccaaaacagcataaccgtagaaaggatggttctctcggcatttgatgagaggaggaacaagtacctggaggagcatcccagtgccggaaaggatcccaagaagactggaggtccaatctacaggaggagagatggcaaatgggtgagagagttgatcctctatgacaaagaagagatcagaagaatttggcgtcaagctaataatggagaggatgcacctgctggtctcactcacttgatgatttggcattccaatctgaatgatgccacataccagagaacaagggcacttgtgcgtactggaatggaccctagaatgtgctctctgatgcaaggctcaaccctccctaggagatcaggggctgctggagcagcagtgaaaggagttggaacaatggtgatggaactaattcgaatggtcaaacgagggatcaatgatcggaatttctggagaggcgaaaacggtcggagaaccagaattgcctacgagagaatgtgcaacattctcaagggaaagctccaaacagcagcacaacgggcaatgatggaccaagtgagagaaagccggaatcctgggaatgctgaaattgaagacctcatctttctcgcacgatctgctctcatcctgaggggatcagtggctcataagtcctgtctgcctgcttgcgtatatggacttgctgtagccagtggatatgactttgaaagagagggatattctctagtcggaattgatcctttccgtcttctccaaaacagccaagtcttcagtctcatcagaccgaacgaaaatccagctcataaaagtcagctggtatggatggcatgccactctgcggcatttgaggatctgagagtgtcaagcttcatcagaggaacaagagtagtcccaagaggacaactgtccaccagaggagttcagattgcttcaaatgaaaacatggagacaatggactccagtactcttgaactgaggagcagatattgggctataagaacaagaagtggaggaaacactaatcaacagagagcatctgcaggacaaatcagcgtacagcccacattctctgtacaaagaaacctcccattcgagagagcaaccatcatggcagcatttacgggaaacactgaaggcagaacttcagacatgagaactgagatcataaggatgatggaaaatgctagacctgaagatgtgtctttccaggggcggggagtcttcgagctctcggacgaaaaggcaacgaacccgatcgtgccttcctttgacatgagtaatgaaggatcttatttcttcggagacaatgcagaggagtatgtcaattaaagaaaaatac----------------nnnagcaaaagcagggtgacaaaaacataatggattccaacactgtgtcaagctttcaggtagactgctttctttggcatgtccgcaaacgatttgcagaccaagaactgggtgatgccccattccttgaccggctccgccgagaccagaagtctctaagaggaagaggcagcactcttggtctggacatcgagacggccactcgtgctggaaagcagatagtggagaggattctggaggaagaatccgacgaggcactcaaaatgactattgcctctgtgcctgctccacgctacctaactgacatgactcttgaagagatgtcaagagactggttcatgctcatgcccaagcaaaaagtggcaggctccctcagtatcagaatggaccaggcgattatggataagaacatcatactgaaggcaaacttcagtgtgatcttcaatcggctggagacactaatactactcagagctttcactgaagagggagcaattgtcggcgaaatttcaccattgccttctcttccaggacatactgatgaggatgtcaaaaatgcaattggggtcctcatcggaggacttgaatggaatgataacacagttcgagtctctgaaactttacagagattcgcttggagaagcagtaatgaggatgggagacctccactccctccaaagcagaaacggaaaatggagagaacaattgagtctgaagtttgaagaaataaggtggctgattgaagaagttcgacacagactaaagatcacagaaaatagctttgaacaaataacatttatgcaagccttacaactactgcttgaagtggagcaagagataagaactttctcgtttcagcttatttaataataaaaaacacccttgtttctact------------------------------------------------------------------------------------------------------------------------------------------------------------------------------------------------------------------------------------------------------------------------------------------------------------------------------------------------------------------------------------------------------------------------------------------------------------------------------------------------------------------------------------------------------------------------------------------------------------------------------------------------------------------------------------------------------------------------------------------------------------------------------------------------------------------------------------------------------------------------------------------------------------------------------------------------------------------------------------------------------------------------------------------------------------------------------------------------------------------------------------------------------------------------------------------------------------------------------------------------------------------------------------------------------------------------------------------------------------------------------------------------------------------------------------------------------------------------------------------------------------------------------------------------------------------------------------------------------------------------------------------------------------------------------------------------------------------------------nnngagataggagacatgctcctacggactgctataggccaagtgtcgaggcccatgttcctgtatgtgagaaccaatggaacttccaagatcaaaatgaaatggggcatggagatgaggcgatgccttcttcagtcccttcaacaaattgagagcatgattgaggccgaatcttctgtcaaagagaaggacatgtccaaggaattctttgaaaccaaatcagaaacatggccaattggagaatcacccaaaggggtggaggaaggctctattgggaaagtatgcaggacattgctagcaaagtctgtattcaacagcctatatgcatctccacaactcgaggggttttcagctgaatcaagaaaattgcttctcattgttcaggcacttagggacaacctagaacctggaaccttcgatcttggggggctatatgaagcaattgaggagtgcctgattaacgatccctgggttttgcttaatgcatcttggttcaactccttcctcacacatgcactgaaatagttgtggcaatgctactatttgctatccatactgtccaaaaaaagtaccttgtttctactnn--------------------------------------------------------------------------------------------------------------------------------------------------------------------------------------------------------------------------------------------------------------------------------------------------------------------------------------------------------------------------------------------------------------------------------------------------------------------------------------------------------------------------------------------------------------------------------------------------------------------------------------------------------------------------------------------------------------------------------------------------------------------------------------------------------------------------------------------------------------------------------------------------------------------------------------------------------ncaggacacagagctctctttcacaatcactggagacaacaccaaatggaatgaaaatcagaaccctaggatgtttctggcaatgataacatatataacaaggaaccaacctgaatggttcaggaatgtcttaagcattgcacctataatgttctcaaataaaatggcaagactagggaaagggtacatgttcgaaagtaagagcatgaagctccgaacacaaataccagcagaaatgctagcaagcattgatatgaagtacttcaatgagtcaacaagaaagaaaatagagaagataagacctcttctaatagatgatacagcctcattaagcccaggaatgatgatgggcatgttcaatatgctgagtacagttttgggagtttcgattctaaatctaggacaaaggaagtacaccaaaacaacatactggtgggacggactccaatcctctgatgactttgccctcatagtgaatgctccgaatcatgagggaatacaagcgggggtagacagattctatagaacctgcaagctggtcggaatcaacatgagtaaaaagaagtcctacataaacaggacaggaacatttgaattcacaagttttttctaccgctatggatttgtagccaacttcagtatggagttgcccagctttggagtgtctgggatcaatgaatctgcagacatgagcattggagtaacagtgataaagaacaacatgatcaacaatgaccttggrccagcaacagctcaaatggctcttcagctattcatcaaggattacagatacacataccgatgtcacagaggagacacacaaattcagacaagraggtcattcgagctgaagaagttgtgggaacagacccattcaaaagcagggctgctggtctcagatggaggaccaaatctatacaatattcggaatcttcacattccagaagtctgcttgaaatgggagctaatggacgaagactatcagggaaggctttgtaatcccctgaacccgtttgtcagccacaaggaaatagagtctgtgaacaacgctgtggtgattccagctcatggcccggccaagagcatggaatatgatgctgttgccaccactcactcctggataccaaagaggaaccgctccattctcaatacaagccaaaggggaatcctcgaagacgaacagatgtatcaaaagtgctgcaacctgttcgaaaaattcttccctagcagttcatacaggaggccagttggaatttccagcatggtggaggccatggtttctagggcccgaattgacgcacgaattgacttcgaatctggacggattaagaaggaggagtttgctgagatcatgaagatctgttccaccattgaagagctcagacggcagaaatagtgaatttggcttgtccttcatgaaaaaatgccttgtttctactn-------------------------------------------------------------------------------------------------------------------------------------------------------------------------------------------------------------------------------------------------------------------------------------------------------------------------------------------------------------------------------------------------------------------------------------------------------------------------------------------------------------------------------------------------------------------------------------------------------------------------------------------------------------------------------------------------------------------------------------------------------------------------------------------------------------------------------------------------------------------------------------------------------------------------------------------------------------------------------------------------------------------------------------------------------------------------------------------------------------------------------------------------------------------------------------------------------------------------------------------------------------------------------------------------------------------------------------------------------------------------------------------------------------------------------------------------------------------------------------------------------------------------------------------------------------------------------------------------------------------------------------------------nncaatcacttattcgtcatcaatgatgtgggagatcaatggtcctgagtcggtgttggtcaatacttatcagtggataattagaaactgggaaactgtaaaaattcaatggtcrcaggatcccacaatgttgtataataggatggaattcgagccattccagtctctagtccctaaagcagccagaggtcaatacagtgggtttgtgagaacactattccagcaaatgcgagatgtgcttggaacatttgacactgttcagatagtaaaactcctcccctttgctgccgccccaccggaacaaagtaggatgcagttctcctccctgactgtgaatgtaagaggatcaggaatgaggatactggtaagaggcaattcaccagtgttcaattacaacaaggccaccaagaggctcacagttctcggaaaagatgcaggtgcattgaccgaagatccagatgaaggcacagctggagtggagtctgctgttttaagaggattcctcattttgggcaaagaagacaagagatatggcccagcattgagcatcaatgagctgagcaatcttgcaaagggagagaaggctaatgtgctaattgggcaaggagatgtagtgttggtgatgaaacggaaacgggactctagcatacttactgacagccagacagcgaccaaaaggattcggatggccatcaattagtgtcgagttatttaa-----
>24P023417_H5N1_D-24-10045_HP_B3.2_CRO_2024-11-12
atggagaacatagtactacttcttgcaatagttagccttgttaaaagtgatcagatttgcattggttatcatgcaaacaattcgacagagcaagttgacacgataatggaaaagaacgtcactgttacacatgcccaagacatactggaaaaaacacacaacgggaagctctgtgatttaaatggggtgaagccactgattttaaaggattgtagtgtagctggatggctcctcggaaatccaatgtgcgacgaattcatcagagtgccggaatggtcctacatagtggagcgggctaacccagctaatgacctctgttacccagggagcctcaatgactatgaagaactgaaacacatgttgagcagaataaatcattttgagaagattcagatcattcccaagagttcctggccaaatcatgaaacatcactaggggtgagcgcagcttgtccataccagggagctccctcttttttcagaaatgtggtgtggcttatcaaaaagaacgatgcatacccaacaataaagataagctacaataatactaatcgggaagatctcttgatactgtgggggattcatcattccaacaatgcagaagaacagacaaagctctacaaaaatccaactacctacatttcagttggaacatcaactttaaaccagaggttggcaccaaaaatagctactagatcccaagtaaacgggcaacgtggaagaatggacttcttctggacaatcttaaaaccagatgatgcaatccatttcgagagtaacggaaacttcattgctccagaatatgcatacaaaattgttaagaaaggggactcaacaattatgaaaagtggagtggaatatggccactgcaacaccaaatgtcaaaccccagtaggtgcgataaattctagtatgccattccacaacatacatyctctcaccattggggaatgccccaaatacgtgaagtcaaacaagttggtccttgcgactgggctcagaaatagtcctctaagagaaaagagaagaaaaagaggtctgtttggggcgatagcagggtttatagagggaggatggcagggaatggttgatggttggtatggataccatcacagcaatgagcaggggagtgggtacgctgcggacaaagaatccacccaaaaggcaatagatggagttaccaataaggtcaactcaatcattgacaaaatgaacactcaatttgaggcagttggaagggagtttaataacttagaaaggagaatagagaatttgaacaagaaaatggaagacgggttcctagatgtctggacctayaatgctgaacttctagttctcatggaaaacgagaggactctagatttccatgattcaaatgtcaagaacctttacgacaaagtcagattacagcttagggataatgcaaaggagctgggtaacggctgtttcgaattctatcacaaatgtgataatgaatgcatggaaagtgtgagaaatgggacgtatgactaccctcagtattcagaagaagcaagattaaaaagagaagaaataagcggagtgaaattagaatcagtaggaacttaccagatactgtcaatttattcaacagcggcaagttccctagcactggcaatcatgatggctggtctatctttatggatgtgctccaatgggtcgttacaatgcagaatttgcatttagatttgtgagctcagattgtagttaaaaacacnn----------------nagcaaaagcaggtagatattgaaagatgagtcttctaaccgaggtcgaaacgtacgttctctctatcgtcccgtcgggccccctcaaagccgagatcgcgcagagacttgaagatgtctttgcagggaagaacaccgatcttgaggctctcatggaatggctaaagacaagaccaatcctgtcacctctgactaaggggattttgggatttgtgttcacgctcaccgtgcccagtgagcgaggactgcagcgtagacgctttgtccaaaatgctctaagtggaactggggacccaaacaacatggacagggcggtcaagttgtacaggaaactgaagagagagataacattccatggtgctaaagaagttgcactcagttactcaaccggtgcacttgccagttgtatgggtctcatatacaacaggatggggacggtgaccgcagaagtggcattgggcctagtgtgtgccacctgtgagcagattgctgattcacagcatcggtctcacagacagatagctaccaccaccaacccactaatcagacatgaaaacagaatggttttggccagtactacagctaaggctatggagcagatggctggatcgagtgagcaagcagtggaagccatggaggttgctagtcaggctaggcagatggtgcaggcgatgaggaccattggaactcatcctagctccagtgccggtctgagagatgatctccttgaaaatttgcaggcctaccaaaaacggatgggagtgcaactgcagcgattcaagtgatcctctcgttattgccgcaagtatcattgggatcttgcacttgatattgtggattcttgatcgccttttcttcaaatgcatttatcgtcgccttaaatacggtttgaaaggagggccttctacggaaggagtacctgagtccatgagggaagagtaccggcaggaacagcagagtgctgtggatgttgacgatggtcattttgtcaacatagagctggagtaaaaaactaccttgtttctact--------nnnaaagcaggagttcaaaatgaatccaaatcaaaagataacaaccattggatcaatctgtatggtaattgggatagtcagcttgatgctgcaaattgggaacataatttcaatatgggttagccattcaatccaaacagggaatcaataccagcctgaaccatgcaatcaaagcatcattacctatgagaacaacacctgggtaaatcagacgtatgtaaacatcagcaataccaattttcttgctgagcaggctgtcacttctgtaacattagcgggcaattcatctctttgccctattagtgggtgggcaatatacagtaaagacaacggtataagaattgggtccaagggggatgtgtttgttataagagaaccgttcatctcatgctcccacttggaatgcagaacttttttcctgacccagggagctctgctgaatgacaaacattctaatgggacagttaaggatagaagcccttatagaactttgatgagttgtcccgtgggtgaggctccttccccgtataattcaagatttgagtctgttgcttggtcggcaagtgcttgtcatgatggcatcagttggttgacaatcggtatttctggtccagacaatggagctgtggctgtattgaagtacaatggcataataacggatactatcaagagttggagaaacaacattttgagaactcaagaatctgaatgtgcttgcgcaaatggctcttgcttcactgtaatgactgatggaccaagcaatgggcaggcctcatataaaatcttcaagatagagaaagggaaagttgtcaaatcagttgaaatgaatgcccctaattaccactacgaggaatgctcctgttatcctgatgcgggtgatattatgtgtgtgtgcagggacaattggcatggctcaaaccggccgtgggtatcttttaatcaaaatctggagtatcaaataggatatatatgcagtgggattttcggggacaatccccgccccaatgatggaacaggcagttgcagtccaatgccctctaatggggcatatggggtaaaagggttttcatttaagtacggtaatggggtttggatcggaagaacaaaaagcactatttccagaagcggctttgagatgatttgggatccgaatgggtggactgagacggacagtagtttctcagtgaagcaagacattgtagaaataactgactggtcaggatatagtgggagttttgttcagcatccagaactgacaggattagattgcatgaggccttgtttctgggttgagctaatcagagggaggcccaaagagaacacaatttggactagcgggagcagcatatccttttgtggtgtaaatagtgacactgtgggttggtcttggccagacggtgctgagttgccattcaccattgacaagtagtttgttc-aaaaaactccttgtttctact---------------nnngtagataatcactcactgagtgacatccacatcatggcgtctcaaggcaccaaacgatcctatgaacaaatggaaactggtggggaacgccagaatgccactgaaatcagagcatctgttggaagaatggttggcggaatcgggagattctacgtacagatgtgcactgaactcaaactcagtgattacgaagggaggctgatccaaaacagcataaccgtagaaaggatggttctctcggcatttgatgagaggaggaacaagtacctggaggagcatcccagtgccggaaaggatcccaagaagactggaggtccaatctacaggaggagagatggcaaatgggtgagagagttgatcctctatgacaaagaagagatcagaagaatttggcgtcaagctaataatggagaggatgcatctgctggtctcactcacttgatgatttggcattccaatctgaatgatgccacataccagagaacaagggcacttgtgcgtactggaatggaccctagaatgtgctctctgatgcaaggctcaaccctccctaggagatcaggggctgctggagcagcagtgaaaggagttggaacaatggtgatggaactaattcgaatggtcaaacgagggatcaatgatcggaatttctggagaggcgaaaacggtcggagaaccagaattgcctacgagagaatgtgcaacattctcaagggaaagctccaaacagcagcacaacgggcaatgatggaccaagtgagagaaagccggaatcctgggaatgctgaaattgaagacctcatctttctcgcacgatctgctctcatcctgaggggatcagtggctcataagtcctgtctgcctgcttgcgtatatggacttgctgtagccagtggatatgactttgaaagagagggatattctctagtcggaattgatcctttccgtcttctccaaaacagccaagtcttcagtctcatcagaccgaacgaaaatccagctcataaaagtcagctggtatggatggcatgccactctgcggcatttgaggatctgagagtgtcaagcttcatcagaggaacaagagtagtcccaagaggacaactgtccaccagaggagttcagattgcttcaaatgaaaacatggagacaatggactccagtactcttgaactgaggagcagatattgggctataagaacaagaagtggaggaaacactaatcaacagagagcatctgcaggacaaatcagcgtacagcccacattctctgtacaaagaaacctcccattcgagagagcaaccatcatggcagcatttacgggaaacactgaaggcagaacttcagacatgagaactgagatcataaggatgatggaaaatgctagacctgaagatgtgtctttccaggggcggggagtcttcgagctctcggacgaaaaggcaacgaacccgatcgtgccttcctttgacatgagtaatgaaggatcttatttcttcggagacaatgcagaggagtatgtcaattaaagaaaaatac----------------nnnagcaaaagcagggtgacaaaaacataatggattccaacactgtgtcaagctttcaggtagactgctttctttggcatgtccgcaaacgatttgcagaccaagaactgggtgatgccccattccttgaccggctccgccgagaccagaagtctctaagaggaagaggcagcactcttggtctggacatcgagacggccactcgtgctggaaagcagatagtggagaggattctggaggaagaatccgacgaggcactcaaaatgactattgcctctgtgcctgctccacgctacctaactgacatgactcttgaagagatgtcaagagactggttcatgctcatgcccaagcaaaaagtggcaggctccctcagtatcagaatggaccaggcgattatggataagaacatcatactgaaggcaaacttcagtgtgatcttcaatcggctggagacactaatactactcagagctttcactgaagagggagcaattgtcggcgaaatttcaccattgccttctcttccaggacatactgatgaggatgtcaaaaatgcaattggggtcctcatcggaggacttgaatggaatgataacacagttcgagtctctgaaactttacagagattcgcttggagaagcagtaatgaggatgggagacctccactccctccaaagcagaaacggaaaatggagagaacaattgagtctgaagtttgaagaaataaggtggctgattgaagaagttcgacacagactaaagatcacagaaaatagctttgaacaaataacatttatgcaagccttacaactactgcttgaagtggagcaagagataagaactttctcgtttcagcttatttaataataaaaaacacccttgtttctact-----------------------------------------------------------------------------------------------------------------------------------------------------------------------------------------------------------------------------------------------------------------------------------------------------------------------------------------------------------------------------------------------------------------------------------------------------------------------------------------------------------------------------------------------------------------------------------------------------------------------------------------------------------------------------------------------------------------------------------------------------------------------------------------------------------------------------------------------------------------------------------------------------------------------------------------------------------------------------------------------------------------------------------------------------------------------------------------------------------------------------------------------------------------------------------------------------------------------------------------------------------------------------------------------------------------------------------------------------------------------------------------------------------------------------------------------------------------------------------------------------------------------------------------------------------------------------------------------------------------------------------------------------------------------------------------------------------------------------------------------------------------------------------------------------------------------------nnngaaatggggcatggagatgaggcgatgccttcttcagtcccttcaacaaattgagagcatgattgaggccgaatcttctgtcaaagagaaggacatgtccaaggaattctttgaaaccaaatcagaaacatggccaattggagaatcacccaaaggggtggaggaaggctctattgggaaagtatgcaggacattgctagcaaagtctgtattcaacagcctatatgcatctccacaactcgaggggttttcagctgaatcaagaaaattgcttctcattgttcaggcacttagggacaacctagaacctggaaccttcgatcttggggggctatatgaagcaattgaggagtgcctgattaacgatccctgggttttgcttaatgcatcttggttcaactccttcctcacacatgcactgaaatagttgtggcaatgctactatttgctatccatactgtcc-aaaaaagtaccttgtttctact------------------------------------------------------------------------------------------------------------------------------------------------------------------------------------------------------------------------------------------------------------------------------------------------------------------------------------------------------------------------------------------------------------------------------------------------------------------------------------------------------------------------------------------------------------------------------------------------------------------------------------------------------------------------------------------------------------------------------------------------------------------------------------------------------------------------------------------------------------------------------------------------------------------------------------------------------------------------------------------------------------------------------------------------------------------------------------------------------------------------------------------------------------------------------------------------------------------------------------------------------------------------------------------------------------------------------------------------------------------------------------------------------------------------------------------------------------------------------------------------------------------------------------------------------------------------------------------------------------------------------------------------------------------------------------------------------------------------------------------------------------------------------------------------------------------------nnnggaggtcattcgagctgaagaagttgtgggaacagacccattcaaaagcagggctgctggtctcagatggaggaccaaatctatacaatattcggaatcttcacattccagaagtctgcttgaaatgggagctaatggacgaagactatcagggaaggctttgtaatcccctgaacccgtttgtcagccacaaggaaatagagtctgtgaacaacgctgtggtgattccagctcatggcccggccaagagcatggaatatgatgctgttgccaccactcactcctggataccaaagaggaaccgctccattctcaatacaagccaaaggggaatcctcgaagacgaacagatgtatcaaaagtgctgcaacctgttcgaaaaattcttccctagcagttcatacaggaggccagttggaatttccagcatggtggaggccatggtttctagggcccgaattgacgcacgaattgacttcgaatctggacggattaagaaggaggagtttgctgagatcatgaagatctgttccaccattgaagagctcagacggcagaaatagtgaatttggcttgtccttcatgaaaaaatgccttgtttctact----------------------------------------------------------------------------------------------------------------------------------------------------------------------------------------------------------------------------------------------------------------------------------------------------------------------------------------------------------------------------------------------------------------------------------------------------------------------------------------------------------------------------------------------------------------------------------------------------------------------------------------------------------------------------------------------------------------------------------------------------------------------------------------------------------------------------------------------------------------------------------------------------------------------------------------------------------------------------------------------------------------------------------------------------------------------------------------------------------------------------------------------------------------------------------------------------------------------------------------------------------------------------------------------------------------------------------------------------------------------------------------------------------------------------------------------------------------------------------------------------------------------------------------------------------------------------------------------------------------------------------------------------------------------------------------------------------------------------------------------------------------------------------------------------------------------------------------------------------------------------------------------------------------nnnttcagatagtaaaactcctcccctttgctgccgccccaccggaacaaagtaggatgcagttctcctccctgactgtgaatgtaagaggatcaggaatgaggatactggtaagaggcaattcaccagtgttcaattacaacaaggccaccaagaggctcacagttctcggaaaagatgcaggtgcattgaccgaagatccagatgaaggcacagctggagtggagtctgctgttttaagaggattcctcattttgggcaaagaagacaagagatatggcccagcattgagcatcaatgagctgagcaatcttgcaaagggagagaaggctaatgtgctaattgggcaaggagatgtagtgttggtgatgaaacggaaacgggactctagcatacttactgacagccagacagcgaccaaaaggattcggatggccatcaattagtgtcgaattatttaa-----
>24P023419_H5N1_D-24-10045_HP_B3.2_CRO_2024-11-12
atggagaacatagtactacttcttgcaatagttagccttgttaaaagtgatcagatttgcattggttatcatgcaaacaattcgacagagcaagttgacacgataatggaaaagaacgtcactgttacacatgcccaagacatactggaaaaaacacacaacgggaagctctgtgatttaaatggggtgaagccactgattttaaaggattgtagtgtagctggatggctcctcggaaatccaatgtgcgacgaattcatcagagtgccggaatggtcctacatagtggagcgggctaacccagctaatgacctctgttacccagggagcctcaatgactatgaagaactgaaacacatgttgagcagaataaatcattttgagaagattcagatcattcccaagagttcctggccaaatcatgaaacatcactaggagtgagcgcagcttgtccataccagggagctccctcttttttcagaaatgtggtgtggcttatcaaaaagaacgatgcatacccaacaataaagataagctacaataatactaatcgggaagatctcttgatactgtgggggattcatcattccaacaatgcagaagaacagacaaagctctacaaaaatccaactacctacatttcagttggaacatcaactttaaaccagaggttggcaccaaaaatagctactagatcccaagtaaacgggcaacgtggaagaatggacttcttctggacaatcttaaaaccagatgatgcaatccatttcgagagtaacggaaacttcattgctccagaatatgcatacaaaattgttaagaaaggggactcaacaattatgaaaagtggagtggaatatggccactgcaacaccaaatgtcaaaccccagtaggtgcgataaattctagtatgccattccacaacatacatcctctcaccattggggaatgccccaaatacgtgaagtcaaacaagttggtccttgcgactgggctcagaaatagtcctctaagagaaaagagaagaaaaagaggtctgtttggggcgatagcagggtttatagagggaggatggcagggaatggttgatggttggtatggataccatcacagcaatgagcaggggagtgggtacgctgcggacaaagaatccacccaaaaggcaatagatggagttaccaataaggtcaactcaatcattgacaaaatgaacactcaatttgaggcagttggaagggagtttaataacttagaaaggagaatagagaatttgaacaagaaaatggaagacgggttcctagatgtctggacctataatgctgaacttctagttctcatggaaaacgagaggactctagatttccatgactcaaatgtcaagaacctttacgacaaagtcagattacagcttagggataatgcaaaggagctgggtaacggctgtttcgaattctatcacaaatgtgataatgaatgcatggaaagtgtgagaaatgggacgtatgactaccctcagtattcagaagaagcaagattaaaaagagaagaaataagcggagtgaaattagaatcagtaggaacttaccagatactgtcaatttattcaacagcggcaagttccctagcactggcaatcatgatggctggtctatctttatggatgtgctccaatgggtcgttacaatgcagaatttgcatttagatttgtgagctcagattgtagttaaaaacacnn----------------nagcaaaagcaggtagatattgaaagatgagtcttctaaccgaggtcgaaacgtacgttctctctatcgtcccgtcgggccccctcaaagccgagatcgcgcagagacttgaagatgtctttgcagggaagaacaccgatcttgaggctctcatggaatggctaaagacaagaccaatcctgtcacctctgactaaggggattttgggatttgtgttcacgctcaccgtgcccagtgagcgaggactgcagcgtagacgctttgtccaaaatgctctaagtggaactggggacccaaacaacatggacagggcggtcaagttgtacaggaaactgaagagagagataacattccatggtgctaaagaagttgcactcagttactcaaccggtgcacttgccagttgtatgggtctcatatacaacaggatggggacggtgaccgcagaagtggcattgggcctagtgtgtgccacctgtgagcagattgctgattcacagcatcggtctcacagacagatagctaccaccaccaacccactaatcagacatgaaaacagaatggttttggccagtactacagctaaggctatggagcagatggctggatcgagtgagcaagcagtggaagccatggaggttgctagtcaggctaggcagatggtgcaggcgatgaggaccattggaactcatcctagctccagtgccggtctgagagatgatctccttgaaaatttgcaggcctaccaaaaacggatgggagtgcaactgcagcgattcaagtgatcctctcgttattgccgcaagtatcattgggatcttgcacttgatattgtggattcttgatcgccttttcttcaaatgcatttatcgtcgccttaaatacggtttgaaaggagggccttctacggaaggagtacctgagtccatgagggaagagtaccggcaggaacagcagagtgctgtggatgttgacgatggtcattttgtcaacatagagctggagtaaaaaactaccttgtttctact--------nnnaaagcaggagttcaaaatgaatccaaatcaaaagataacaaccattggatcaatctgtatggtaattgggatagtcagcttgatgctgcaaattgggaacataatttcaatatgggttagccattcaatccaaacagggaatcaataccagcctgaaccatgcaatcaaagcatcattacctatgagaacaacacctgggtaaatcagacgtatgtaaacatcagcaataccaattttcttgctgagcaggctgtcacttctgtaacattagcgggcaattcatctctttgccctattagtgggtgggcaatatacagtaaggacaacggtataagaattgggtccaagggggatgtgtttgttataagagaaccgttcatctcatgctcccacttggaatgcagaacttttttcctgacccagggagctctgctgaatgacaaacattctaatgggacagttaaggatagaagcccttatagaactttgatgagttgtcccgtgggtgaggctccttccccgtataattcaagatttgagtctgttgcttggtcggcaagtgcttgtcatgatggcatcagttggttgacaatcggtatttctggtccagacaatggagctgtggctgtattgaagtacaatggcataataacggatactatcaagagttggagaaacaacattttgagaactcaagaatctgaatgtgcttgcgcaaatggctcttgcttcactgtaatgactgatggaccaagcaatgggcaggcctcatataaaatcttcaagatagagaaagggaaagttgtcaaatcagttgaaatgaatgcccctaattaccactacgaggaatgctcctgttatcctgatgcgggtgatattatgtgtgtgtgcagggacaattggcatggctcaaaccggccgtgggtatcttttaatcaaaatctggagtatcaaataggatatatatgcagtgggattttcggggacaatccccgccccaatgatggaacaggcagttgcagtccaatgccctctaatggggcatatggggtaaaagggttttcatttaagtacggtaatggggtttggatcggaagaacaaaaagcactatttccagaagcggctttgagatgatttgggatccgaatgggtggactgagacggacagtagtttctcagtgaagcaagacattgtagaaataactgactggtcaggatatagtgggagttttgttcagcatccagaactgacaggattagattgcatgaggccttgtttctgggttgagctaatcagagggaggcccaaagagaacacaatttggactagcgggagcagcatatccttttgtggtgtaaatagtgacactgtgggttggtcttggccagacggtgctgagttgccattcaccattgacaagtagtttgttc-aaaaaactccttgtttctact---------------nnngtagataatcactcactgagtgacatccacatcatggcgtctcaaggcaccaaacgatcctatgaacaaatggaaactggtggggaacgccagaatgccactgaaatcagagcatctgttggaagaatggttggcggaatcgggagattctacgtacagatgtgcactgaactcaaactcagtgattacgaagggaggctgatccaaaacagcataaccgtagaaaggatggttctctcggcatttgatgagaggaggaacaagtacctggaggagcatcccagtgccggaaaggatcccaagaagactggaggtccaatctacaggaggagagatggcaaatgggtgagagagttgatcctctatgacaaagaagagatcagaagaatttggcgtcaagctaataatggagaggatgcacctgctggtctcactcacttgatgatttggcattccaatctgaatgatgccacataccagagaacaagggcacttgtgcgtactggaatggaccctagaatgtgctctctgatgcaaggctcaaccctccctaggagatcaggggctgctggagcagcagtgaaaggagttggaacaatggtgatggaactaattcgaatggtcaaacgagggatcaatgatcggaatttctggagaggcgaaaacggtcggagaaccagaattgcctacgagagaatgtgcaacattctcaagggaaagctccaaacagcagcacaacgggcaatgatggaccaagtgagagaaagccggaatcctgggaatgctgaaattgaagacctcatctttctcgcacgatctgctctcatcctgaggggatcagtggctcataagtcctgtctgcctgcttgcgtatatggacttgctgtagccagtggatatgactttgaaagagagggatattctctagtcggaattgatcctttccgtcttctccaaaacagccaagtcttcagtctcatcagaccgaacgaaaatccagctcataaaagtcagttggtatggatggcatgccactctgcggcatttgaggatctgagagtgtcaagcttcatcagaggaacaagagtagtcccaagaggacaactgtccaccagaggagttcagattgcttcaaatgaaaacatggagacaatggactccagtactcttgaactgaggagcagatattgggctataagaacaagaagtggaggaaacactaatcaacagagagcatctgcaggacaaatcagcgtacagcccacattctctgtacaaagaaacctcccattcgagagagcaaccatcatggcagcatttacgggaaacactgaaggcagaacttcagacatgagaactgagatcataaggatgatggaaaatgctagacctgaagatgtgtctttccaggggcggggagtcttcgagctctcggacgaaaaggcaacgaacccgatcgtgccttcctttgacatgagtaatgaaggatcttatttcttcggagacaatgcagaggagtatgtcaattaaagaaaaatac----------------nnnagcaaaagcagggtgacaaaaacataatggattccaacactgtgtcaagctttcaggtagactgctttctttggcatgtccgcaaacgatttgcagaccaagaactgggtgatgccccattccttgaccggctccgccgagaccagaagtctctaagaggaagaggcagcactcttggtctggacatcgagacggccactcgtgctggaaagcagatagtggagaggattctggaggaagaatccgacgaggcactcaaaatgactattgcctctgtgcctgctccacgctacctaactgacatgactcttgaagagatgtcaagagactggttcatgctcatgcccaagcaaaaagtggcaggctccctcagtatcagaatggaccaggcgattatggataagaacatcatactgaaggcaaacttcagtgtgatcttcaatcggctggagacactaatactactcagagctttcactgaagagggagcaattgtcggcgaaatttcaccattgccttctcttccaggacatactgatgaggatgtcaaaaatgcaattggggtcctcatcggaggacttgaatggaatgataacacagttcgagtctctgaaactttacagagattcgcttggagaagcagtaatgaggatgggagacctccactccctccaaagcagaaacggaaaatggagagaacaattgagtctgaagtttgaagaaataaggtggctgattgaagaagttcgacacagactaaagatcacagaaaatagctttgaacaaataacatttatgcaagccttacaactactgcttgaagtggagcaagagataagaactttctcgtttcagcttatttaataataaaaaacacccttgtttctact-----------------------------------------------------------------------------------------------------------------------------------------------------------------------------------------------------------------------------------------------------------------------------------------------------------------------------------------------------------------------------------------------------------------------------------------------------------------------------------------------------------------------------------------------------------------------------------------------------------------------------------------------------------------------------------------------------------------------------------------------------------------------------------------------------------------------------------------------------------------------------------------------------------------------------------------------------------------------------------------------------------------------------------------------------------------------------------------------------------------------------------------------------------------------------------------------------------------------------------------------------------------------------------------------------------------------------------------------------------------------------------------------------------------------------------------------------------------------------------------------------------------------------------------------------------------------------------------------------------------------------------------------------------------------------------------------------------------------------------------------------------nnntataggccaagtgtcgaggcccatgttcctgtatgtgagaaccaatggaacttccaagatcaaaatgaaatggggcatggagatgaggcgatgccttcttcagtcccttcaacaaattgagagcatgattgaggccgaatcttctgtcaaagagaaggacatgtccaaggaattctttgaaaccaaatcagaaacatggccaattggagaatcacccaaaggggtggaggaaggctctattgggaaagtatgcaggacattgctagcaaagtctgtattcaacagcctatatgcatctccacaactcgaggggttttcagctgaatcaagaaaattgcttctcattgttcaggcacttagggacaacctagaacctggaaccttcgatcttggggggctatatgaagcaattgaggagtgcctgattaacgatccctgggttttgcttaatgcatcttggttcaactccttcctcacacatgcactgaaatag----------------------------------------------------------------------------------------------------------------------------------------------------------------------------------------------------------------------------------------------------------------------------------------------------------------------------------------------------------------------------------------------------------------------------------------------------------------------------------------------------------------------------------------------------------------------------------------------------------------------------------------------------------------------------------------------------------------------------------------------------------------------------------------------------------------------------------------------------------------------------------------------------------------------------------------------------------------------------------------------------------------------------------------------------------------------------------------------------------------------------------------------------------------------------------------------------------------------------------------------------------------------------------------------------------------------------------------------------------------------------------------------------------------------------------------------------------------------------------------------------------------------------------------------------------------------------------------------------------------------------------------------------------------------------------------------------------------------------------------------nnngtaacagtgataaagaacaacatgatcaacaatgatcttggaccagcaacagctcaaatggctcttcagctattcatcaaggattacagatacacataccgatgtcacagaggagacacacaaattcagacaaggaggtcattcgagctgaagaagttgtgggaacagacccattcaaaagcagggctgctggtctcagatggaggaccaaatctatacaatattcggaatcttcacattccagaagtctgcttgaaatgggagctaatggacgaagactatcagggaaggctttgtaatcccctgaacccgtttgtcagccacaaggaaatagagtctgtgaacaacgctgtggtgattccagctcatggcccggccaagagcatggaatatgatgctgttgccaccactcactcctggataccaaagaggaaccgctccattctcaatacaagccaaaggggaatcctcgaagacgaacagatgtatcaaaagtgctgcaacctgttcgaaaaattcttccctagcagttcatacaggaggccagttggaatttccagcatggtggaggccatggtttctagggcccgaattgacgcacgaattgacttcgaatctggacggattaagaaggaggagtttgctgagatcatgaagatctgttccaccattgaagagctcagacggcagaaatagtgaatttggcttgtccttcatgaaaaaatgccttgtttctact---------------------------------------------------------------------------------------------------------------------------------------------------------------------------------------------------------------------------------------------------------------------------------------------------------------------------------------------------------------------------------------------------------------------------------------------------------------------------------------------------------------------------------------------------------------------------------------------------------------------------------------------------------------------------------------------------------------------------------------------------------------------------------------------------------------------------------------------------------------------------------------------------------------------------------------------------------------------------------------------------------------------------------------------------------------------------------------------------------------------------------------------------------------------------------------------------------------------------------------------------------------------------------------------------------------------------------------------------------------------------------------------------------------------------------------------------------------------------------------------------------------------------------------------------------------------------------------------------------------------------------------------------------------------------------------------------------------------------------------------------------------------------------------------------------------------------------------------------------------------------------------------------------------------------------------------------------------------------------------------------------nnntcaggaatgaggatactggtaagaggcaattcaccagtgttcaattacaacaaggccaccaagaggctcacagttctcggaaaagatgcaggtgcattgaccgaagatccagatgaaggcacagctggagtggagtctgctgttttaagaggattcctcattttgggcaaagaagacaagagatatggcccagcattgagcatcaatgagctgagcaatcttgcaaagggagagaaggctaatgtgctaattgggcaaggagatgtagtgttggtgatgaaacggaaacgggactctagcatacttactgacagccagacagcgaccaaaaggattcggatggccatcaattagtgtcgaattatttaa-----
>24P023422_H5N1_D-24-10045_HP_B3.2_CRO_2024-11-16
atggagaacatagtactacttcttgcaatagttagccttgttaaaagtgatcagatttgcattggttatcatgcaaacaattcgacagagcaagttgacacgataatggaaaagaacgtcactgttacacatgcccaagacatactggaaaaaacacacaacgggaagctctgtgatttaaatggggtgaagccactgattttaaaggattgtagtgtagctggatggctcctcggaartccaatgtgcgacgaattcatcagagtgccggaatggtcctacatagtggagcgggctaacccagctaatgacctctgttacccagggagcctcaatgactatgaagaactgaaacacatgttgagcagaataaatcattttgagaagattcagatcattcccaagagttcctggccaaatcatgaaacatcactaggggtgagcgcagcttgtccataccagggagctccctcttttttcagaaatgtggtgtggcttatcaaaaagaacgatgcatacccaacaataaagataagctacaataatactaatcgggaagatctcttgatactgtgggggattcatcattccaacaatgcagaagaacagacaaagctctacaaaaatccaactacctacatttcagttggaacatcaactttaaaccagaggttggcaccaaaaatagctactagatcccaagtaaacgggcaacgtggaagaatggacttcttctggacaatcttaaaaccagatgatgcaatccatttcgagagtaacggaaacttcattgctccagaatatgcatacaaaattgtcaagaaaggggactcaacaattatgaaaagtggagtggaatatggccactgcaacaccaaatgtcaaaccccagtaggtgcgataaattctagtatgccattccacaacatacatcctctcaccattggggaatgccccaaatacgtgaagtcaaacaagttggtccttgcgactgggctcagaaatagtcctctaagagaaaagagaagaaaaagaggtctgtttggggcgatagcagggtttatagagggaggatggcagggaatggttgatggttggtatggataccatcacagcaatgagcaggggagtgggtacgctgcggacaaagaatccacccaaaaggcaatagatggagttaccaataaggtcaactcaatcattgacaaaatgaacactcaatttgaggcagttggaagggagtttaataacttagaaaggagaatagagaatttgaacaagaaaatggaagacgggttcctagatgtctggacctataatgctgaacttctagttctcatggaaaacgagaggactctagatttccatgattcaaatgtcaagaatctttacgacaaagtcagattacagcttagggataatgcaaaggagctgggtaacggctgtttcgaattctatcacaaatgtgataatgaatgcatggaaagtgtgagaaatggggcgtatgactaccctcagtattcagaagaagcaagattaaaaagagaagaaataagcggagtgaaattagaatcagtaggaacttaccagatactgtcaatttattcaacagcggcaagttccctagcactggcaatcatgatggctggtctatctttatggatgtgctccaatgggtcgttacaatgcagaatttgcatttagatttgtgagctcagattgtagttaaaaacacnn----------------nagcaaaagcaggtagatattgaaagatgagtcttctaaccgaggtcgaaacgtacgttctctctatcgtcccgtcgggccccctcaaagccgagatcgcgcagagacttgaagatgtctttgcagggaagaacaccgatcttgaggctctcatggaatggctaaagacaagaccaatcctgtcacctctgactaaggggattttgggatttgtgttcacgctcaccgtgcccagtgagcgaggactgcagcgtagacgctttgtccaaaatgctctaagtggaactggggacccaaacaacatggacagggcggtcaagttgtacaggaaactgaagagagagataacattccatggtgctaaagaagttgcactcagttactcaaccggtgcacttgccagttgtatgggtctcatatacaacaggatggggacggtgaccgcagaagtggcattgggcctagtgtgtgccacctgtgagcagattgctgattcacagcatcggtctcacagacagatagctaccaccaccaacccactaatcagacatgaaaacagaatggttttggccagtactacagctaaggctatggagcagatggctggatcgagtgagcaagcagtggaagccatggaggttgctagtcaggctaggcagatggtgcaggcgatgaggaccattggaactcatcctagctccagtgccggtctgagagatgatmtccttgaaaatttgcaggcctaccaaaaacggatgggagtgcaactgcagcgattcaagtgatcctctcgttattgccgcaagtatcattgggatcttgcacttgatattgtggattcttgatcgccttttcttcaaatgcatttatcgtcgccttaaatacggtttgaaaggagggccttctacggaaggagtacctgagtccatgagggaagagtaccggcaggaacagcagagtgctgtggatgttgacgatggtcattttgtcaacatagagctggagtaaaaaactaccttgtttctact--------nnnaaagcaggagttcaaaatgaatccaaatcaaaagataacaaccattggatcaatctgtatggtaattgggatagtcagcttgatgctgcaaattgggaacataatttcaatatgggttagccattcaatccaaacagggaatcaataccagcctgaaccatgcaatcaaagcatcattacctatgagaacaacacctgggtaaatcagacgtatgtaaacatcagcaataccaattttcttgctgagcaggctgtcacttctgtaacattagcgggcaattcatctctttgccctattagtgggtgggcaatatacagtaaggacaacggtataagaattgggtccaagggggatgtgtttgttataagagaaccgttcatctcatgctcccacttggaatgcagaacttttttcctgacccagggagctctgctgaatgacaaacattctaatgggacagttaaggatagaagcccttatagaactttgatgagttgtcccgtgggtgaggctccttccccgtataattcaagatttgagtctgttgcttggtcggcaagtgcttgtcatgatggcatcagttggttgacaatcggtatttctggtccagacaatggagctgtggctgtattgaagtacaatggcataataacggatactatcaagagttggagaaacaacattttgagaactcaagaatctgaatgtgcttgcgcaaatggctcttgcttcactgtaatgactgatggaccaagcaatgggcaggcctcatataaaatcttcaagatagagaaagggaaagttgtcaaatcagttgaaatgaatgcccctaattaccactacgaggaatgctcctgttatcctgatgcgggtgatattatgtgtgtgtgcagggacaattggcatggctcaaaccggccgtgggtatcttttaatcaaaatctggagtatcaaataggatatatatgcagtgggattttcggggacaatccccgccccaatgatggaacaggcagttgcagtccaatgccctctaatggggcatatggggtaaaagggttttcatttaagtacggtaatggggtttggatcggaagaacaaaaagcactatttccagaagcggctttgagatgatttgggatccgaatgggtggactgagacggacagtagtttctcagtgaagcaagacattgtagaaataactgactggtcaggatatagtgggagttttgttcagcatccagaactgacaggattagattgcatgaggccttgtttctgggttgagctaatcagagggaggcccaaagagaacacaatttggactagcgggagcagcatatccttttgtggtgtaaatagtgacactgtgggttggtcttggccagacggtgctgagttgccattcaccattgacaagtagtttgttc-aaaaaactccttgtttctact---------------nnngtagataatcactcactgagtgacatccacatcatggcgtctcaaggcaccaaacgatcctatgaacaaatggaaactggtggggaacgccagaatgccactgaaatcagagcatctgttggaagaatggttggcggaatcgggagattctacgtacagatgtgcactgaactcaaactcagtgattacgaagggaggctgatccaaaacagcataaccgtagaaaggatggttctctcggcatttgatgagaggaggaacaagtacctggaggagcatcccagtgccggaaaggatcccaagaagactggaggtccaatctacaggaggagagatggcaaatgggtgagagagttgatcctctacgacaaagaagagatcagaagaatttggcgtcaagctaataatggagaggatgcacctgctggtctcactcacttgatgatttggcattccaatctgaatgatgccacataccagagaacaagggcacttgtgcgtactggaatggaccctagaatgtgctctctgatgcaaggctcaaccctccctaggagatcaggggctgctggagcagcagtgaaaggagttggaacaatggtgatggaactaattcgaatggtcaaacgagggatcaatgatcggaatttctggagaggcgaaaacggtaggagaaccagaattgcctacgagagaatgtgcaacattctcaagggaaagctccaaacagcagcacaacgggcaatgatggaccaagtgagagaaagccggaatcctgggaatgctgaaattgaagacctcatctttctcgcacgatctgctctcatcctgaggggatcagtggctcataagtcctgtctgcctgcttgcgtatatggacttgctgtagccagtggatatgactttgaaagagagggatattctctagtcggaattgatcctttccgtcttctccaaaacagccaagtcttcagtctcatcagaccgaacgaaaatccagctcataaaagtcagctggtatggatggcatgccactctgcggcatttgaggatctgagagtgtcaagtttcatcagaggaacaagagtagtcccaagaggacaactgtccaccagaggagttcagattgcttcaaatgaaaacatggagacaatggactccagtactcttgaactgaggagcagatattgggctataagaacaagaagtggaggaaacactaatcaacagagagcatctgcaggacaaatcagcgtacagcccacattctctgtacaaagaaacctcccattcgagagagcaaccatcatggcagcatttacgggaaacactgaaggcagaacttcagacatgagaactgagatcataaggatgatggaaaatgctagacctgaagatgtgtctttccaggggcggggagtcttcgagctctcggacgaaaaggcaacgaacccgatcgtgccttcctttgacatgagtaatgaaggatcttatttcttcggagacaatgcagaggagtatgtcaattaaagaaaaatac----------------nnnnnggaaagcagggtgacaaaaacataatggattccaacactgtgtcaagctttcaggtagactgctttctttggcatgtccgcaaacgatttgcagaccaagaactgggtgatgccccattccttgaccggctccgccgagaccagaagtctctaagaggaagaggcagcactcttggtctggacatcgagacggccactcgtgctggaaagcagatagtggagaggattctggaggaagaatccgacgaggcactcaaaatgactattgcctctgtgcctgctccacgctacctaactgacatgactcttgaagagatgtcaagagactggttcatgctcatgcccaagcaaaaagtggcaggctccctcagtatcagaatggaccaggcgattatggataagaacatcatactgaaggcaaacttcagtgtgatcttcaatcggctggagacactaatactactcagagctttcactgaagagggagcaattgtcggcgaaatttcaccattgccttctcttccaggacatactgatgaggatgtcaaaaatgcaattggggtcctcatcggaggacttgaatggaatgataacacagttcgagtctctgaaactttacagagattcgcttggagaagcagtaatgaggatgggagacctccactccctccaaagcagaaacggaaaatggagagaacaattgagtctgaagtttgaagaaataaggtggctgattgaagaagttcgacacagactaaagatcacagaaaatagctttgaacaaataacatttatgcaagccttacaactactgcttgaagtggagcaagagataagaactttctcgtttcagcttatttaataataaaaaacacccttgtttctact-------------------------------------------------------------------------------------------------------------------------------------------------------------------------------------------------------------------------------------------------------------------------------------------------------------------------------------------------------------------------------------------------------------------------------------------------------------------------------------------------------------------------------------------------------------------------------------------------------------------------------------------------------------------------------------------------------------------------------------------------------------------------------------------------------------------------------------------------------------------------------------------------------------------------------------------------------------------------------------------------------------------------------------------------------------------------------------------------------------------------------------------------------------------------------------------------------------------------------------------------nnntaagacagtacgacagtgacgaaccagagtctagatcactagcaagctggattcagagtgaattcaacaaggcatgcgaactgacagattcgagttggattgaacttgatgagataggggaagacgttgctccaatcgaacacattgcgagtgtgaggaggaactatttcacagcagagatatcccattgcagggccactgaatacataatgaagggagtatacataaacacagccctattgaatgcatcctgtgcagccatggatgagttccaattgattccaatgataagtaagtgcagaactaaagaaggaagacggaagacaaatctgtatggattcattataaaaggaagatcccatttgagaaatgacaccgatgtggtaaactttgtgagcatggaattctctctaactgacccgaggctagagccacacaaatgggaaaagtactgtgttcttgagataggagacatgctcctacggactgctataggccaagtgtcgaggcccatgttcctgtatgtgagaaccaatggaacttccaagatcaaaatgaaatggggcatggagatgaggcgatgccttcttcagtcccttcaacaaattgagagcatgattgaggccgaatcttctgtcaaagagaaggacatgtccaaggaattctttgaaaccaaatcagaaacatggccaattggagaatcacccaaaggggtggaggaaggctctattgggaaagtatgcaggacattgctagcaaagtctgtattcaacagcctatatgcatctccacaactcgaggggttttcagctgaatcaagaaaattgcttctcattgttcaggcacttagggacaacctggaacctggaaccttcgatcttggggggctatatgaagcaattgaggagtgcctgattaacgatccctgggttttgcttaatgcatcttggttcaactccttcctcacacatgcactgaaatagttgtggcaatgctactatttgctatccatactgtcc-aaaaaagtaccttgtttctactn-----------------------------------------------------------------------------------------------------------------------------------------------------------------------------------------------------------------------------------------------------------------------------------------------------------------------------------------------------------------------------------------------------------------------------------------------------------------------------------------------------------------------------------------------------------------------------------------------------------------------------------------------------------------------------------------------------------------------------------------------------------------------------------------------------------------------------------------------------------------------------------------------------------------------------------------------------------nngacacagagctctctttcacaatcactggagacaacaccaaatggaatgaaaatcagaaccctaggatgtttctggcaatgataacatatataacaaggaaccaacctgaatggttcaggaatgtcttaagcattgcacctataatgttctcaaataaaatggcaagactagggaaagggtacatgttcgaaagtaagagcatgaagctccgaacacaaataccagcagaaatgctagcaagcattgatatgaagtacttcaatgagtcaacaagaaagaaaatagagaagataagacctcttctaatagatgatacagcctcattaagcccaggaatgatgatgggcatgttcaatatgctgagtacagttttgggagtttcgattctaaatctaggacaaaggaagtacaccaaaacaacatactggtgggacggactccaatcctctgatgactttgccctcatagtgaatgctccgaatcatgagggaatacaagcgggggtagacagattctatagaacctgcaagctggtcggaatcaacatgagcaaaaagaagtcctacataaacaggacaggaacatttgaattcacaagttttttctaycgctatggatttgtagccaacttcagtatggagttgcccagctttggagtgtctgggatcaatgaatctgcagacatgagcattggagtaacagtgataaagaacaacatgatcaacaatgatcttggaccagcaacagctcaaatggctcttcagctattcatcaaggattacagatacacataccgatgtcacagaggagacacacaaattcagacaaggaggtcattcgagctgaagaagttgtgggaacagacccattcaaaagcagggctgctggtctcagatggaggaccaaatctatacaatattcggaatcttcacattccagaagtctgcttgaaatgggagctaatggacgaagactatcagggaaggctttgtaatcccctgaacccgtttgtcagccacaaggaaatagagtctgtgaacaacgctgtggtgattccagctcatggcccggccaagagcatggaatatgatgctgttgccaccactcactcctggataccaaagaggaaccgctccattctcaatacaagccaaaggggaatcctcgaagacgaacagatgtatcaaaagtgctgcaacctgttcgaaaaattcttccctagcagttcatacaggaggccagttggaatttccagcatggtggaggccatggtttctagggcccgaattgacgcacgaattgacttcgaatctggacggattaagaaggaggagtttgctgagatcatgaagatctgttccaccattgaagagctcagacggcagaaatagtgaatttagcttgtccttcatgaaaaaatgnn-------------------------------------------------------------------------------------------------------------------------------------------------------------------------------------------------------------------------------------------------------------------------------------------------------------------------------------------------------------------------------------------------------------------------------------------------------------------------------------------------------------------------------------------------------------------------------------------------------------------------------------------------------------------------------------------------------------------------------------------------------------------------------------------------------------------------------------------------------------------------------------------------------------------------------------------------------------------------------------------------------------------------------------------------------------------------------------------------------------------------------------------------------------------------------------------------------------------------------------------------------------------------------------------------------------------------------------------------------------------------------------------------------------------------------------------------------------------------------------------------------------------------------------------------------------------------------------------------------------------------------------------------------------------------------------------------------------------------------------------------------------------------------------------------------------------------------------------------------------------ngggtttgtgagaacactattccagcaaatgcgagatgtgcttggaacatttgacactgttcagatagtaaaactcctcccctttgctgycgccccaccggaacaaagtaggatgcagttctcctccctgactgtgaatgtaagaggatcaggaatgaggatactggtaagaggcaattcaccagtgttcaattacaacaaggccaccaagaggctcacagttctcggaaaagatgcaggtgcattgaccgaagatccagatgaaggcacagctggagtggagtctgctgttttaagaggattcctcattttgggcaaagaagacaagagatatggcccagcattgagcatcaatgagctgagcaatcttgcaaagggagagaaggctaatgtgctaattgggcaaggagatgtagtgttggtgatgaaacggaaacgggactctagcatacttactgacagccagacagcgaccaaaaggattcggatggccatcaattagtgtcgaattatttaa-----
>24P023427_H5N1_D-24-10045_HP_B3.2_CRO_2024-11-22
atggagaacatagtactacttcttgcaatagttagccttgttaaaagtgatcagatttgcattggttatcatgcaaacaattcgacagagcaagttgacacgataatggaaaagaacgtcactgttacacatgcccaagacatactggaaaaaacacacaacgggaagctctgtgatttaaatggggtgaagccactgattttaaaggattgtagtgtagctggatggctcctcggaaatccaatgtgcgacgaattcatcagagtgccggaatggtcctacatagtggagcgggctaacccagctaatgacctctgttacccagggagcctcaatgactatgaagaactgaaacacatgttgagcagaataaatcattttgagaagattcagatcattcccaagagttcctggccaaatcatgaaacatcactaggggtgagcgcagcttgtccataccagggagctccctcttttttcagaaatgtggtgtggcttatcaaaaagaacgatgcatacccaacaataaagataagctacaataatactaatcgggaagatctcttgatactgtgggggattcatcattccaacaatgcagaagaacagacaaagctctacaaaaatccaactacctacatttcarttggaacatcaactttaaaccagaggttggcaccaaaaatagctactagatcccaagtaaacgggcaacgtggaagaatggacttcttctggacaatcttaaaaccagatgatgcaatccatttcgagagtaacggaaacttcattgctccagaatatgcatacaaaattgttaagaaaggggactcaacaattatgaaaagtggagtggaatatggccactgcaacaccaaatgtcaaaccccagtaggtgcgataaattctagtatgccattccacaacatacatcctctcaccattggggaatgccccaaatacgtgaagtcaaacaagttggtccttgcgactgggctcagaaatagtcctctaagagaaaagagaagaaaaagaggtctgtttggggcgatagcagggtttatagagggaggatggcagggaatggttgatggttggtatggataccatcacagcaatgagcaggggagtgggtacgctgcggacaaagaatccacccaaaaggcaatagatggagttaccaataaggtcaactcaatcattgacaaaatgaacactcaatttgaggcagttggaagggagtttaataacttagaaaggagaatagagaatttgaacaagaaaatggaagacgggttcctagatgtctggacctataatgctgaacttctagttctcatggaaaacgagaggactctagatttccatgattcaaatgtcaagaacctttacgacaaagtcagattacagcttagggataatgcaaaggagctgggtaacggctgtttcgaattctatcacaaatgtgataatgaatgcatggaaagtgtgagaaatgggacgtatgactaccctcagtattcagaagaagcaagattaaaaagagaagaaataagcggagtgaaattagaatcagtaggaacttaccagatactgtcaatttattcaacagcggcaagttccctagcactggcaatcatgatggctggtctatctttatggatgtgctccaatgggtcgttacaatgcagaatttgcatttagatttgtgagctcagattgtagttaaaaacacnn----------------nagcaaaagcaggtagatattgaaagatgagtcttctaaccgaggtcgaaacgtacgttctctctatcgtcccgtcgggccccctcaaagccgagatcgcgcagagacttgaagatgtctttgcagggaagaacaccgatcttgaggctctcatggaatggctaaagacaagaccaatcctgtcacctctgactaaggggattttgggatttgtgttcacgctcaccgtgcccagtgagcgaggactgcagcgtagacgctttgtccaaaatgctctaagtggaactggggacccaaacaacatggacagggcggtcaagttgtacaggaaactgaagagagagataacattccatggtgctaaagaagttgcactcagttactcaaccggtgcacttgccagttgtatgggtctcatatacaacaggatggggacggtgaccgcagaagtggcattgggcctagtgtgtgccacctgtgagcagattgctgattcacagcatcggtctcacagacagatagctaccaccaccaacccactaatcagacatgaaaacagaatggttttggccagtactacagctaaggctatggagcagatggctggatcgagtgagcaagcagtggaagccatggaggttgctagtcaggctaggcagatggtgcaggcgatgaggaccattggaactcatcctagctccagtgccggtctgagagatgatctccttgaaaatttgcaggcctaccaaaaacggatgggagtgcaactgcagcgattcaagtgatcctctcgttattgccgcaagtatcattgggatcttgcacttgatattgtggattcttgatcgccttttcttcaaatgcatttatcgtcgccttaaatacggtttgaaaggagggccttctacggaaggagtacctgagtccatgagggaagagtaccggcaggaacagcagagtgctgtggatgttgacgatggtcattttgtcaacatagagctggagtaaaaaactaccttgtttctact--------nnnaaagcaggagttcaaaatgaatccaaatcaaaagataacaaccattggatcaatctgtatggtaattgggatagtcagcttgatgctgcaaattgggaacataatttcaatatgggttagccattcaatccaaacagggaatcaataccagcctgaaccatgcaatcaaagcatcattacctatgagaacaacacctgggtaaatcagacgtatgtaaacatcagcaataccaattttcttgctgagcaggctgtcacttctgtaacattagcgggcaattcatctctttgccctattagtgggtgggcaatatacagtaaggacaacggtataagaattgggtccaagggggatgtgtttgttataagagaaccgttcatctcatgctcccacttggaatgcagaacttttttcctgacccagggagctctgctgaatgacaaacattctaatgggacagttaaggatagaagcccttatagaactttgatgagttgtcccgtgggtgaggctccttccccgtataattcaagatttgagtctgttgcttggtcggcaagtgcttgtcatgatggcatcagttggttgacaatcggtatttctggtccagacaatggagctgtggctgtattgaagtacaatggcataataacggatactatcaagagttggagaaacaacattttgagaactcaagaatctgaatgtgcttgcgcaaatggctcttgcttcactgtaatgactgatggaccaagcaatgggcaggcctcatataaaatcttcaagatagagaaagggaaagttgtcaaatcagttgaaatgaatgcccctaattaccactacgaggaatgctcctgttatcctgatgcgggtgatattatgtgtgtgtgcagggacaattggcatggctcaaaccggccgtgggtatcttttaatcaaaatctggagtatcaaataggatatatatgcagtgggattttcggggacaatccccgccccaatgatggaacaggcagttgcagtccaatgccctctaatggggcatatggggtaaaagggttttcatttaagtacggtaatggggtttggatcggaagaacaaaaagcactatttccagaagcggctttgagatgatttgggatccgaatgggtggactgagacggacagtagtttctcagtgaagcaagacattgtagaaataactgactggtcaggatatagtgggagttttgttcagcatccagaactgacaggattagattgcatgaggccttgtttctgggttgagctaatcagagggaggcccaaagagaacacaatttggactagcgggagcagcatatccttttgtggtgtaaatagtgacactgtgggttggtcttggccagacggtgctgagttgccattcaccattgacaagtagtttgttc-aaaaaactccttgtttctact---------------nnngtagataatcactcactgagtgacatccacatcatggcgtctcaaggcaccaaacgatcctatgaacaaatggaaactggtggggaacgccagaatgccactgaaatcagagcatctgttggaagaatggttggcggaatcgggagattctacgtacagatgtgcactgaactcaaactcagtgattacgaagggaggctgatccaaaacagcataaccgtagaaaggatggttctctcggcatttgatgagaggaggaacaagtacctggaggagcatcccagtgccggaaaggatcccaagaagactggaggtccaatctacaggaggagagatggcaaatgggtgagagagttgatcctctacgacaaagaagagatcagaagaatttggcgtcaagctaataatggagaggatgcacctgctggtctcactcacttgatgatttggcattccaatctgaatgatgccacataccagagaacaagggcacttgtgcgtactggaatggaccctagaatgtgctctctgatgcaaggctcaaccctccctaggagatcaggggctgctggagcagcagtgaaaggagttggaacaatggtgatggaactaattcgaatggtcaaacgagggatcaatgatcggaatttctggagaggcgaaaacggtcggagaaccagaattgcctacgagagaatgtgcaacattctcaagggaaagctccaaacagcagcacaacgggcaatgatggaccaagtgagagaaagccggaatcctgggaatgctgaaattgaagacctcatctttctcgcacgatctgctctcatcctgaggggatcagtggctcataagtcctgtctgcctgcttgcgtatatggacttgctgtagccagtggatatgactttgaaagagagggatattctctagtcggaattgatcctttccgtcttctccaaaacagccaagtcttcagtctcatcagaccgaacgaaaatccagctcataaaagtcagctggtatggatggcatgccactctgcggcatttgaggatctgagagtgtcaagcttcatcagaggaacaagagtagtcccaagaggacaactgtccaccagaggagttcagattgcttcaaatgaaaacatggagacaatggactccagtactcttgaactgaggagcagatattgggctataagaacaagaagtggaggaaacactaatcaacagagagcatctgcaggacaaatcagcgtacagcccacattctctgtacaaagaaacctcccattcgagagagcaaccatcatggcagcatttacgggaaacactgaaggcagaacttcagacatgagaactgagatcataaggatgatggaaaatgctagacctgaagatgtgtctttccaggggcggggagtcttcgagctctcggacgaaaaggcaacgaacccgatcgtgccttcctttgacatgagtaatgaaggatcttatttcttcggagacaatgcagaggagtatgtcaattaaagaaaaatac----------------nnnagcaaaagcagggtgacaaaaacataatggattccaacactgtgtcaagctttcaggtagactgctttctttggcatgtccgcaaacgatttgcagaccaagaactgggtgatgccccattccttgaccggctccgccgagaccagaagtctctaagaggaagaggcagcactcttggtctggacatcgagacggccactcgtgctggaaagcagatagtggagaggattctggaggaagaatccgacgaggcactcaaaatgactattgcctctgtgcctgctccacgctacctaactgacatgactcttgaagagatgtcaagagactggttcatgctcatgcccaagcaaaaagtggcaggctccctcagtatcagaatggaccaggcgattatggataagaacatcatactgaaggcaaacttcagtgtgatcttcaatcggctggagacactaatactactcagagctttcactgaagagggagcaattgtcggcgaaatttcaccattgccttctcttccaggacatactgatgaggatgtcaaaaatgcaattggggtcctcatcggaggacttgaatggaatgataacacagttcgagtctctgaaactttacagagattcgcttggagaagcagtaatgaggatgggagacctccactccctccaaagcagaaacggaaaatggagagaacaattgagtctgaagtttgaagaaataaggtggctgattgaagaagttcgacacagactaaagatcacagaaaatagctttgaacaaataacatttatgcaagccttacaactactgcttgaagtggagcaagagataagaactttctcgtttcagcttatttaataataaaaaacacccttgtttctactnn----------------------------------------------------------------------------------------------------------------------------------------------------------------------------------------------------------------------------------------------------------------------------------------------------------------------------------------------------------------------------------------------------------------------------------------------------------------------------------------------------------------------------------------------------------------------------------------------------------------------------------------------------------------------------------------------------------------------------------------------------------------------------------------------------------------------------------------------------------------------------------------------------------------------------------------------------------------------------------------------------------------------------------------------------------------------------------------------------------------------------------------------------------------------------------------------------------------------------------------nttagcgatctaagacagtacgacagtgacgaaccagagtctagatcactagcaagctggattcagagtgaattcaacaaggcatgcgaactgacagattcgagttggattgaacttgatgagataggggaagacgttgctccaatcgaacacattgcgagtgtgaggaggagctatttcacagcagagatatcccattgcagggccactgaatacataatgaagggagtatacataaacacagccctattgaatgcatcctgtgcagccatggatgagttccaattgattccaatgataagtaagtgcagaactaaagaaggaagacggaagacaaatctgtatggattcattataaaaggaagatcccatttgagaaatgacaccgatgtggtaaactttgtgagcatggaattctctctaactgacccgaggctagagccacacaaatgggaaaagtactgtgttcttgagataggagacatgctcctacggactgctataggccaagtgtcgaggcccatgttcctgtatgtgagaaccaatggaacttccaagatcaaaatgaaatggggcatggagatgaggcgatgccttcttcagtcccttcaacaaattgagagcatgattgaggccgaatcttctgtcaaagagaaggacatgtccaaggaattctttgaaaccaaatcagaaacatggccaattggagaatcacccaaaggggtggaggaaggctctattgggaaagtatgcaggacattgctagcaaagtctgtattcaacagcctatatgcatctccacaactcgaggggttttcagctgaatcaagaaaattgcttctcattgttcaggcacttagggacaacctggaacctggaaccttcgatcttggggggctatatgaagcaattgaggagtgcctgattaacgatccctgggttttgcttaatgcatcttggttcaactccttcctcacacatgcactgaaatagttgtggcaatgctactatttgctatccatactgtcc-aaaaaagtaccttgtttctactn-------------------------------------------------------------------------------------------------------------------------------------------------------------------------------------------------------------------------------------------------------------------------------------------------------------------------------------------------------------------------------------------------------------------------------------------------------------------------------------------------------------------------------------------------------------------------------------------------------------------------------------------------------------------------------------------------------------------------------------------------------------------------------------------------------------------------------------------------------------------------------------------------------------------------------------------------------------------------------------------------------------------------------------------------------------------------------------------------------------------------------------------------------------------------------------------------------------------------------------------------------------------------------------------------------------------------------------------------------------------------------------------------------------------------------------------------------------------nngggaatacaagcgggggtagacagattctatagaacctgcaagctggtcggaatcaacatgagcaaaaagaagtcctacataaacaggacaggaacatttgaattcacaagttttttctaccgctatggatttgtagccaacttcagtatggagttgcccagctttggagtgtctgggatcaatgaatctgcagacatgagcattggagtaacagtgataaagaacaacatgatcaacaatgaccttggaccagcaacagctcaaatggctcttcagctattcatcaaggattacagatacacataccgatgtcacagaggagacacacaaattcagacaaggaggtcattcgagctgaagaagttgtgggaacagacccattcaaaagcagggctgctggtctcagatggaggaccaaatctatacaatattcggaatcttcacattccagaagtctgcttgaaatgggagctaatggacgaagactatcagggaaggctttgtaatcccctgaacccgtttgtcagccacaaggaaatagagtctgtgaacaacgctgtggtgattccagctcatggcccggccaagagcatggaatatgatgctgttgccaccactcactcctggataccaaagaggaaccgctccattctcaatacaagccaaaggggaatcctcgaagacgaacagatgtatcaaaagtgctgcaacctgttcgaaaaattcttccctagcagttcatacaggaggccagttggaatttccagcatggtggaggccatggtttctagggcccgaattgacgcacgaattgacttcgaatctggacggattaagaaggaggagtttgctgagatcatgaagatctgttccaccattgaagagctcagacggcagaaatagtgaatttagcttgtccttcatgaaaaaatgccttgtttctactnn------------------------------------------------------------------------------------------------------------------------------------------------------------------------------------------------------------------------------------------------------------------------------------------------------------------------------------------------------------------------------------------------------------------------------------------------------------------------------------------------------------------------------------------------------------------------------------------------------------------------------------------------------------------------------------------------------------------------------------------------------------------------------------------------------------------------------------------------------------------------------------------------------------------------------------------------------------------------------------------------------------------------------------------------------------------------------------------------------------------------------------------------------------------------------------------------------------------------------------------------------------------------------------------------------------------------------------------------------------------------------------------------------------------------------------------------------------------------------------------------------------------------------------------------------------------------------------------------------------------------------ncaaggaacggagaaactgacaatcacttattcgtcatcaatgatgtgggagatcaatggtcctgagtcggtgttggtcaatacttatcagtggataattagaaactgggaaactgtaaaaattcaatggtcacaggatcccacaatgttgtataataggatggaattcgagccattccagtctctagtccctaaagcagccagaggtcaatacagtgggtttgtgagaacactattccagcaaatgcgagatgtgcttggaacatttgacactgttcagatagtaaaactcctcccctttgctgccgccccaccggaacaaagtaggatgcagttctcctccctgactgtgaatgtaagaggatcaggaatgaggatactggtaagaggcaattcaccagtgttcaattacaacaaggccaccaagaggctcacagttctcggaaaagatgcaggtgcattgaccgaagatccagatgaaggcacagctggagtggagtctgctgttttaagaggattcctcattttgggcaaagaagacaagagatatggcccagcattgagcatcaatgagctgagcaatcttgcaaagggagagaaggctaatgtgctaattgggcaaggagatgtagtgttggtgatgaaacggaaacgggactctagcatacttactgacagccagacagcgaccaaaaggattcggatggccatcaattagtgtcgaattatttaa-----
>24P023433_H5N1_D-24-10045_HP_B3.2_KER_2024-12-01
atggagaacatagtactacttcttgcaatagttagccttgttaaaagtgatcagatttgcattggttatcatgcaaacaattcgacagagcaagttgacacgataatggaaaagaacgtcactgttacacatgcccaagacatactggaaaaaacacacaacgggaagctctgtgatttaaatggggtgaagccactgattttaaaggattgtagtgtagctggatggctcctcggaaatccaatgtgcgacgaattcatcagagtgccggaatggtcctacatagtggagcgggctaacccagctaatgacctctgttacccagggagcctcaatgactatgaagaactgaaacacatgttgagcagaataaatcattttgagaagattcagatcattcccaagagttcctggccaaatcatgaaacatcactaggggtgagcgcagcttgtccataccagggagctccctcctttttcagaaatgtggtgtggcttatcaaaaagaacgatgcatacccaacaataaagataagctacaataatactaatcgggaagatctcttgatactgtgggggattcatcattccaacaatgcagaagaacagacaaagctctacaaaaatccaaccacctacatttcagttggaacatcaactttaaaccagaggttggcaccaaaaatagctactagatcccaagtaaacgggcaacgtggaagaatggacttcttctggacaatcttaaaaccagatgatgcaatccatttcgagagtaacggaaatttcattgctccagaatatgcatacaaaattgtcaagaanggggactcaacaattatgaaaagtggagtggaatatggccactgcaacaccaaatgtcaaaccccagtaggtgcgataaattctagtatgccattccacaacatacatcctctcaccattggggaatgccccaaatacgtgaagtcaaacaagttggtccttgcgactgggctcagaaatagtcctctaagagaaaagagaagaaaaagaggtctgtttggggcgatagcagggtttatagagggaggatggcagggaatggttgatggttggtatggataccatcatagcaatgagcaggggagtgggtacgctgcggacaaagaatccacccaaaaggcaatagatggagttaccaataaggtcaactcaatcattgacaaaatgaacactcaatttgaggcagttggaagggagtttaataacttagaaaggagaatagagaatttgaacaagaaaatggaagacggattcctagatgtctggacctataatgctgaacttctagttctcatggaaaacgagaggactctagatttccatgattcaaatgtcaagaacctttacgacaaagtcagattacagcttagggataatgcaaaggagctgggtaacggctgtttcgaattctatcacaaatgtgataatgaatgcatggaaagtgtgagaaatgggacgtatgactaccctcagtattcagaagaagcaagattaaaaagagaagaaataagcggagtgaaattagaatcagtaggaacttaccagatactgtcaatttattcaacagcggcaagttccctagcactggcaatcatgatggctggtctatctttatggatgtgctccaatgggtcgttacaatgcagaatttgcatttag-------------------------------nn----------------nagcaaaagcaggtagatattgaaagatgagtcttctaaccgaggtcgaaacgtacgttctctctatcgtcccgtcgggccccctcaaagccgagatcgcgcagagacttgaagatgtctttgcagggaagaacaccgatcttgaggctctcatggaatggctaaagacaagaccaatcctgtcacctctgactaaggggattttgggatttgtgttcacgctcaccgtgcccagtgagcgaggactgcagcgtagacgctttgtccaaaatgctctaagtggaactggggacccaaacaacatggacagggcggtcaagttgtacaggaaactgaagagagagataacattccatggtgctaaagaagttgcactcagttactcaaccggtgcacttgccagttgtatgggtctcatatacaacaggatggggacggtgaccgcagaagtggcattgggcctagtgtgtgccacctgtgagcagattgctgattcacagcatcggtctcacagacagatagctaccaccaccaacccactaatcagacatgaaaacagaatggttttggccagtactacagctaaggctatggagcagatggctggatcgagtgagcaagcagtggaagccatggaggttgctagtcaggctaggcagatggtgcaggcgatgaggaccattggaactcatcctagctccagtgccggtctgagagatgatmtccttgaaaatttgcaggcctaccaaaaacggatgggagtgcaactgcagcgattcaagtgatcctctcgttattgccgcaagtatcattgggatcttgcacttgatattgtggattcttgatcgccttttcttcaaatgcatttatcgtcgccttaaatacggtttgaaaggagggccttctacggaaggagtacctgagtccatgagggaagagtaccggcaggaacagcagagtgctgtggatgttgacgatggtcattttgtcaacatagagctggagtaaaaaactaccttgtttctact--------nnnaaagcaggagttcaaaatgaatccaaatcaaaagataacaaccattggatcaatctgtatggtaattgggatagtcagcttgatgctgcaaattgggaacataatttcaatatgggttagccattcaatccaaacagggaatcaataccagcctgaaccatgcaatcaaagcatcattacctatgagaacaacacctgggtaaatcagacgtatgtaaacatcagcaataccaattttcttgctgagcaggctgtcacttcggtaacattagcgggcaattcatctctttgccctattagtgggtgggcaatatacagtaaggacaacggtataagaattgggtccaagggggatgtgtttgttataagagaaccgttcatctcatgctcccacttggaatgcagaacttttttcctgacccagggagctctgctgaatgacaaacattctaatgggacagttaaggatagaagcccttatagaactttgatgagttgtcccgtgggtgaggctccttccccgtataattcaagatttgagtctgttgcttggtcggcaagtgcttgtcatgatggcatcagttggttgacaatcggtatttctggtccagacaatggagctgtggctgtattgaagtacaatggcataataacggatactatcaagagttggagaaacaacattttgagaactcaagaatctgaatgtgcttgcgtaaatggctcttgcttcactgtaatgactgatggaccaagcaatgggcaggcctcatataaaatcttcaagatagagaaagggaaagttgtcaaatcagttgaaatgaatgcccctaattaccactacgaggaatgctcctgttatcctgatgcgggtgatattatgtgtgtgtgcagggacaattggcatggctcaaaccggccgtgggtatcttttaatcaaaatctggagtatcaaataggatatatatgcagtgggattttcggggacaatccccgccccaatgatggaacaggcagttgcagtccaatgccctctaatggggcatatggggtaaaagggttttcatttaagtacggtaatggggtttggatcggaagaacaaaaagcactatttccagaagcggctttgagatgatttgggatccgaatgggtggactgagacggacagtagtttctcagtgaagcaagacattgtagaaataactgactggtcaggatatagtgggagttttgttcagcatccagaactgacaggattagattgcatgaggccttgtttctgggttgagctaatcagagggaggcccaaagagaacacaatttggactagcgggagcagcatatccttttgtggtgtaaatagtgacactgtgggttggtcttggccagacggtgctgagttgccattcaccattgacaagtagtttgttc-aaaaaactccttgtttctact---------------nnngtagataatcactcactgagtgacatccacatcatggcgtctcaaggcaccaaacgatcctatgaacaaatggaaactggtggggaacgccagaatgccactgaaatcagagcatctgttggaagaatggttggcggaatcgggagattctacgtacagatgtgcactgaactcaaactcagtgattacgaagggaggctgatccaaaacagcataaccgtagaaaggatggttctctcggcatttgatgagaggaggaacaagtacctggaggaacatcccagtgccgggaaggatcccaagaagactggaggtccaatctacaggaggagagatggcaaatgggtgagagagttgatcctctacgacaaagaagagatcagaagaatttggcgtcaagctaataatggagaggatgcacctgctggtctcactcacttgatgatttggcattccaatctgaatgatgccacataccagagaacaagggcacttgtgcgtactggaatggaccctagaatgtgctctctgatgcaaggctcaaccctccctaggagatcaggggctgctggagcagcagtgaaaggagttggaacaatggtgatggaactaattcgaatggtcaaacgagggatcaatgatcggaatttctggagaggcgaaaacggtcggagaaccagaattgcctacgagagaatgtgcaacattctcaagggaaagctccaaacagcagcacaacgggcaatgatggaccaagtgagagaaagccggaatcctgggaatgctgaaattgaagacctcatctttctcgcacgatctgctctcatcctgaggggatcagtggctcataagtcctgtctgcctgcttgcgtatatggacttgctgtagccagtggatatgactttgaaagagagggatattctctagtcggaattgatcctttccgtcttctccaaaacagccaagtcttcagtctcatcagaccgaacgaaaatccagctcataaaagtcagctggtatggatggcatgccactctgcggcatttgaggatctgagagtgtcaagcttcatcagaggaacaagagtagtcccaagaggacaactgtccaccagaggagttcagattgcttcaaatgaaaacatggagacaatggactccagtactcttgaactgaggagcagatattgggctataagaacaagaagtggaggaaacactaatcaacagagagcatctgcaggacaaatcagcgtacagcccacattctctgtacaaagaaacctcccattcgagagagcaaccatcatggcagcatttacgggaaacactgaaggtagaacttcagacatgagaactgagatcataaggatgatggaaaatgctagacctgaagatgtgtctttccaggggcggggagtcttcgagctctcggacgaaaaggcaacgaacccgatcgtgccttcctttgacatgagtaatgaaggatcttatttcttcggagacaatgcagaggagtatgacaattaaagaaaaata-------------c---nnnagcaaaagcagggtgacaaaaacataatggattccaacactgtgtcaagctttcaggtagactgctttctttggcatgtccgcaaacgatttgcagaccaagaactgggtgatgccccattccttgaccggctccgccgagaccagaagtctctaagaggaagaggcagcactcttggtctggacatcgaaacggccactcgtgctggaaagcagatagtggagaggattctggaggaagaatccgacgaggcactcaaaatgactattgcctctgtgcctgctccacgctacctaactgacatgactcttgaagagatgtcaagagactggttcatgctcatgcccaagcaaaaagtggcaggctccctcagtatcagaatggaccaggcgattatggataagaacatcatactgaaggcaaacttcagtgtgatcttcaatcggctggagacactaatactactcagagctttcactgaagagggagcaattgtcggcgaaatttcaccattgccttctcttccaggacatactgatgaggatgtcaaaaatgcaattggggtcctcatcggaggacttgaatggaatgataacacagttcgagtctctgaaactttacagagattcgcttggagaagcagtaatgaggatgggagacctccactccctccaaagcagaaacggaaaatggagagaacaattgagtatgaagtttgaagaaataaggtggctgattgaagaagttcgacacagactaaagatcacagaaaatagctttgaacaaataacatttatgcaagccttacaactactgcttgaagtggaacaagagataagaactttctcgtttcagcttatttaataataaaaaacacccttgtttct------------------------------------------------------------------------------------------------------------------------------------------------------------------------------------------------------------------------------------------------------------------------------------------------------------------------------------------------------------------------------------------------------------------------------------------------------------------------------------------------------------------------------------------------------------------------------------------------------------------------------------------------------------------------------------------------------------------------------------------------------------------------------------------------------------------------------------------------------------------------------------------------------------------------------------------------------------------------------------------------------------------------------------------------------------------------------------------------------------------------------------------------------------------------------------------------------------------------------------------------------------------------------------------------------------------------------------------------------------------------------------------------------------------------------------------------------------actnnntacataatgaagggagtatacataaacacagccctattgaatgcatcctgtgcagccatggatgagttccaattgattccaatgataagtaagtgcagaactaaagaaggaagacggaagacaaatctgtatggattcattataaaaggaagatcccatttgagaaatgacaccgatgtggtaaactttgtgagcatggaattctctctaactgacccgaggctagagtcacacaaatgggaaaagtactgtgttcttgagataggagacatgctcctacggactgctataggccaagtgtcgaggcccatgttcctgtatgtgagaaccaatggaacttccaagatcaaaatgaaatggggcatggagatgaggcgatgccttcttcagtcccttcaacaaattgagagcatgattgakgccgaatcttctgtcaaagagaaggacatgtccaaggaattctttgaaaccaagtcagaaacatggccaattggagaatcacccaaaggggtggaggaaggctctattgggaaagtatgcaggacattgctagcaaagtctgtattcaacagcctatatgcatctccacaactcgaggggttttcagctgaatcaagaaaattgcttctcattgttcaggcacttagggataacctggaacctggaaccttcgatcttggggggctatatgaagcaattgaggagtgcctgattaacgatccctgggttttgcttaatgcatcttggttcaactccttcctcacacatgcactgaaatag------------------------------------------------------------------------------------------------------------------------------------------------------------------------------------------------------------------------------------------------------------------------------------------------------------------------------------------------------------------------------------------------------------------------------------------------------------------------------------------------------------------------------------------------------------------------------------------------------------------------------------------------------------------------------------------------------------------------------------------------------------------------------------------------------------------------------------------------------------------------------------------------------------------------------------------------------------------------------------------------------------------------------------------------------------------------------------------------------------------------------------------------------------------------------------------------------------------------------------------------------------------------------------------------------------------------------------------------------------------------------------------------------------------------------------------------------------------------------------------------------------------------------------------------------------------------------------------------------------------------------------------------------------------------------------------------------------------------------------------------------------------------------------------------------------------------------------------------------------------------------------------------------------------------------nnnaaaagcagggctgctggtctcagatggaggaccgaatctatacaatattcggaatcttcacattccagaagtctgcttgaaatgggagctaatggacaaagactatcagggaaggctttgtaatcccctgaacccgtttgtcagccacaaggaaatagagtctgtgaacaacgctgtggtgattccagctcatggcccggccaagagcatggaatatgatgctgttgccaccactcactcctggataccgaagaggaaccgctccattctcaayacaagccaaaggggaatccttgaagacgaacagatgtatcaaaaatgctgcaacctgttcgaaaaattcttccctagcagttcataccggaggccagttggaatttccagcatggtggaggccatggtttctagggcccgaattgacgcacgaattgacttcgaatctggacggattaagaaggaggagtttgctgagatcatgaagatctgttccaccattgaagagctcagacggcagaaatagtgaatttagcttgtccttcatgaaaaaatgccttgtttctac-------------------------------------------------------------------------------------------------------------------------------------------------------------------------------------------------------------------------------------------------------------------------------------------------------------------------------------------------------------------------------------------------------------------------------------------------------------------------------------------------------------------------------------------------------------------------------------------------------------------------------------------------------------------------------------------------------------------------------------------------------------------------------------------------------------------------------------------------------------------------------------------------------------------------------------------------------------------------------------------------------------------------------------------------------------------------------------------------------------------------------------------------------------------------------------------------------------------------------------------------------------------------------------------------------------------------------------------------------------------------------------------------------------------------------------------------------------------------------------------------------------------------------------------------------------------------------------------------------------------------------------------------------------tnnncgtcatcaatgatgtgggagatcaatggtcctgagtcggtgttggtcaatacttatcagtggataattagaaactgggaaactgtaaaaattcaatggtcacaggatcccacaatgttgtataataggatggaattcgagccattccagtctctagtccctaaagcagccagaggtcaatacagtgggtttgtgagaacattattccagcaaatgcgagatgtgcttggaacatttgacactgttcagatagtaaaactcctcccctttgctgccgccccaccggaacaaagtaggatgcagttctcctccctgactgtgaatgtaagaggatcaggaatgaggatactggtaagaggcaattcaccagtgttcaattacaacaaggccaccaagaggctcacagttctcgggaaagatgcaggtgcattgaccgaagatccagatgaaggcacagctggagtggagtctgctgttttaagaggattcctcattttgggcaaagaagacaagagatatggcccagcattgagcatcaatgagctgagcaatcttgcaaagggagagaaggctaatgtgctaattgggcaaggagacgtagtgttggtgatgaaacggaaacgggactctagcatacttactgacagccagacagcgaccaaaaggattcggatggccatcaattag--------------------
>24P023439_H5N1_D-24-10045_HP_B3.2_KER_2024-12-01
atggagaacatagtactacttcttgcaatagttagccttgttaaaagtgatcagatttgcattggttatcatgcaaacaattcgacagagcaagttgacacgataatggaaaagaacgtcactgttacacatgcccaagacatactggaaaaaacacacaacgggaagctctgtgatttaaatggggtgaagccactggttttaaaggattgtagtgtagctggatggctcctcggaaatccaatgtgcgacgaattcatcagagtgccggaatggtcctacatagtggagcgggctaacccagctaatgacctctgttacccagggagcctcaatgactatgaagaactgaaacacatgttgagcagaataaatcattttgagaagattcagatcattcccaagagttcctggccaaatcatgaaacatcactaggggtgagcgcagcttgtccataccagggagctccctcctttttcagaaatgtggtgtggcttatcaaaaagaacgatgcatacccaacaataaagataagctacaataatactaatcgggaagatctcttgatactgtgggggattcatcattccaacaatgcagaagaacagacaaagctctacaaaaatccaaccacctacatttcagttggaacatcaactttaaaccagaggttggcaccaaaaatagctactagatcccaagtaaacgggcaacgtggaagaatggacttcttctggacaatcttaaaaccagatgatgcaatccatttcgagagtaacggaaacttcattgctccagaatatgcatacaaaattgtcaagaaaggggactcaacaattatgaaaagtggagtggaatatggccactgcaacaccaaatgtcaaaccccagtaggtgcgataaattctagtatgccattccacaacatacatcctctcaccattggggaatgccccaaatacgtgaagtcaaacaagttggtccttgcgactgggctcagaaatagtcctctaagagaaaagagaagaaaaagaggtctgtttggggcgatagcagggtttatagagggaggatggcagggaatggttgatggttggtatggataccatcatagcaatgagcaggggagtgggtacgctgcggacaaagaatccacccaaaaggcaatagatggagttaccaataaggtcaactcaatcattgacaaaatgaacactcaatttgaggcagttggaagggagtttaataacttagaaaggagaatagagaatttgaacaagaaaatggaagacggattcctagatgtctggacctataatgctgaacttctagttctcatggaaaacgagaggactctagatttccatgattcaaatgtcaagaacctttacgacaaagtcagattacagcttagggataatgcaaaggagctgggtaacggctgtttcgaattctatcacaaatgtgataatgaatgcatggaaagtgtgagaaatgggacgtatgactaccctcagtattcagaagaagcaagattaaaaagagaagaaataagcggagtgaaattagaatcagtaggaacttaccagatactgtcaatttattcaacagcggcaagttccctagcactggcaatcatgatggctggtctatctttatggatgtgctccaatgggtcgttacaatgcagaatttgcatttagatttgtgagctcagattgtagttaaaaacacnn----------------nagcaaaagcaggtagatattgaaagatgagtcttctaaccgaggtcgaaacgtacgttctctctatcgtcccgtcgggccccctcaaagccgagatcgcgcagagacttgaagatgtctttgcagggaagaacaccgatcttgaggctctcatggaatggctaaagacaagaccaatcctgtcacctctgactaaggggattttgggatttgtgttcacgctcaccgtgcccagtgagcgaggactgcagcgtagacgctttgtccaaaatgctctaagtggaactggggacccaaacaacatggacagggcggtcaagttgtacaggaaactgaagagagagataacattccatggtgctaaagaagttgcactcagttactcaaccggtgcacttgccagttgtatgggtctcatatacaacaggatggggacggtgaccgcagaagtggcattgggcctagtgtgtgccacctgtgagcagattgctgattcacagcatcggtctcacagacagatagctaccaccaccaacccactaatcagacatgaaaacagaatggttttggccagtactacagctaaggctatggagcagatggctggatcgagtgagcaagcagtggaagccatggaggttgctagtcaggctaggcagatggtgcaggcgatgaggaccattggaactcatcctagctccagtgccggtctgagagatgatctccttgaaaatttgcaggcctaccaaaaacggatgggagtgcaactgcagcgattcaagtgatcctctcgttattgccgcaagtatcattgggatcttgcacttgatattgtggattcttgatcgccttttcttcaaatgcatttatcgtcgccttaaatacggtttgaaaggagggccttctacggaaggagtacctgagtccatgagggaagagtaccggcaggaacagcagagtgctgtggatgttgacgatggtcattttgtcaacatagagctggagtaaaaaactaccttgtttctact--------nnnaaagcaggagttcaaaatgaatccaaatcaaaagataacaaccattggatcaatctgtatggtaattgggatagtcagcttgatgctgcaaattgggaacataatttcaatatgggttagccattcaatccaaacagggaatcaataccagcctgaaccatgcaatcaaagcatcattacctatgagaacaacacctgggtaaatcagacgtatgtaaacatcagcaataccaattttcttgctgagcaggctgtcacttcggtaacattagcgggcaattcatctctttgccctattagtgggtgggcaatatacagtaaggacaacggtataagaattgggtccaagggggatgtgtttgttataagagaaccgttcatctcatgctcccacttggaatgcagaacttttttcctgacccagggagctctgctgaatgacaaacattctaatgggacagttaaggatagaagcccttatagaactttgatgagttgtcccgtgggtgaggctccttccccgtataattcaagatttgagtctgttgcttggtcggcaagtgcttgtcatgatggcatcagttggttgacaatcggtatttctggtccagacaatggagctgtggctgtattgaagtacaatggcataataacggatactatcaagagttggagaaacaacattttgagaactcaagaatctgaatgtgcttgcgtaaatggctcttgcttcactgtaatgactgatggaccaagcaatgggcaggcctcatataaaatcttcaagatagagaaagggaaagttgtcaaatcagttgaaatgaatgcccctaattaccactacgaggaatgctcctgttatcctgatgcgggtgatattatgtgtgtgtgcagggacaattggcatggctcaaaccggccgtgggtatcttttaatcaaaatctggagtatcaaataggatatatatgcagtgggattttcggggacaatccccgccccaatgatggaacaggcagttgcagtccaatgccctctaatggggcatatggggtaaaagggttttcatttaagtacggtaatggggtttggatcggaagaacaaaaagcactatttccagaagcggctttgagatgatttgggatccgaatgggtggactgagacggacagtagtttctcagtgaagcaagacattgtagaaataactgactggtcaggatatagtgggagttttgttcagcatccagaactgacaggattagattgcatgaggccttgtttctgggttgagctaatcagagggaggcccaaagagaacacaatttggactagcgggagcagcatatccttttgtggtgtaaatagtgacactgtgggttggtcttggccagacggtgctgagttgccattcaccattgacaagtagtttgttc-aaaaaactccttgtttctact---------------nnngtagataatcactcactgagtgacatccacatcatggcgtctcaaggcaccaaacgatcctatgaacaaatggaaactggtggggaacgccagaatgccactgaaatcagagcatctgttggaagaatggttggcggaatcgggagattctacrtacagatgtgcactgaactcaaactcagtgattacgaagggaggctgatccaaaacagcataaccgtagaaaggatggttctctcggcatttgatgagaggaggaacaagtacctggaggaacatcccagtgccgggaaggatcccaagaagactggaggtccaatctacaggaggagagatggcaaatgggtgagagagttgatcctctacgacaaagaagagatcagaagaatttggcgtcaagctaataatggagaggatgcacctgctggtctcactcacttgatgatttggcattccaatctgaatgatgccacataccagagaacaagggcacttgtgcgtactggaatggaccctagaatgtgctctctgatgcaaggctcaaccctccctaggagatcaggggctgctggagcagcagtgaaaggagttggaacaatggtgatggaactaattcgaatggtcaaacgagggatcaatgatcggaatttctggagaggcgaaaacggtcggagaaccagaattgcctacgagagaatgtgcaacattctcaagggaaagctccaaacagcagcacaacgggcaatgatggaccaagtgagagaaagccggaatcctgggaatgctgaaattgaagacctcatctttctcgcacgatctgctctcatcctgaggggatcagtggctcataagtcctgtctgcctgcttgcgtatatggacttgctgtagccagtggatatgactttgaaagagagggatattctctagtcggaattgatcctttccgtcttctccaaaacagccaagtcttcagtctcatcagaccgaacgaaaatccagctcataaaagtcagctggtatggatggcatgccactctgcggcatttgaggatctgagagtgtcaagcttcatcagaggaacaagagtagtcccaagaggacaactgtccaccagaggagttcagattgcttcaaatgaaaacatggagacaatggactccagtactcttgaactgaggagcagatattgggctataagaacaagaagtggaggaaacactaatcaacagagagcatctgcaggacaaatcagcgtacagcccacattctctgtacaaagaaacctcccattcgagagagcaaccatcatggcagcatttacgggaaacactgaaggtagaacttcagacatgagaactgagatcataaggatgatggaaaatgctagacctgaagatgtgtctttccaggggcggggagtcttcgagctctcrgacgaaaaggcaacgaacccgatcgtgccttcctttgacatgagtaatgaaggatcttatttcttcggagacaatgcagaggagtatgacaattaaagaaaaata-------------c---nnnagcaaaagcagggtgacaaaaacataatggattccaacactgtgtcaagctttcaggtagactgctttctttggcatgtccgcaaacgatttgcagaccaagaactgggtgatgccccattccttgaccggctccgccgagaccagaagtctctaagaggaagaggcagcactcttggtctggacatcgagacggccactcgtgctggaaagcagatagtggagaggattctggaggaagaatccgacgaggcactcaaaatgactattgcctctgtgcctgctccacgctacctaactgacatgactcttgaagagatgtcaagagactggttcatgctcatgcccaagcaaaaagtggcaggctccctcagtatcagaatggaccaggcgattatggataagaacatcatactgaaggcaaacttcagtgtgatcttcaatcggctggagacactaatactactcagagctttcactgaagagggagcaattgtcggcgaaatttcaccattgccttctcttccaggacatactgatgaggatgtcaaaaatgcaattggggtcctcatcggaggacttgaatggaatgataacacagttcgagtctctgaaactttacagagattcgcttggagaagcagtaatgaggatgggagacctccactccctccaaagcagaaacggaaaatggagagaacaattgagtatgaagtttgaagaaataaggtggctgattgaagaagttcgacacagactaaagatcacagaaaatagctttgaacaaataacatttatgcaagccttacaactactgcttgaagtggaacaagagataagaactttctcgtttcagcttatttaataataaaaaacacccttgtttctact-----------------------------------------------------------------------------------------------------------------------------------------------------------------------------------------------------------------------------------------------------------------------------------------------------------------------------------------------------------------------------------------------------------------------------------------------------------------------------------------------------------------------------------------------------------------------------------------------------------------------------------------------------------------------------------------------------------------------------------------------------------------------------------------------------------------------------------------------------------------------------------------------------------------------------------------------------------------------------------nnntgatgcaatcaaatgcatgaagacattttttggctggaaagagcccaacatcgtaaagccgcatgagaaaggcataaaccctaattacctcctggcttggaagcaggtgatggcagaacttcaagacattgaaaatgaggaggaaattccaaaaacaaagaacatgaagaaaacaagccaattgaagtgggcacttggtgagaacatggctccagaaaaagtggactttgaggactgcaaagatgttagcgatctaagacagtacgacagtgacgaaccagagtctagatcactagcaagctggattcagagtgaattcaacaaggcatgcgaactgacagattcgagttggattgaacttgatgagataggggaagacgtcgctccaatcgaacacattgcgagtgtgaggaggaactatttcacagcggagatatcccattgcagggccactgaatacataatgaagggagtatacataaacacagccctattgaatgcatcctgtgcagccatggatgagttccaattgattccaatgataagtaagtgcagaactaaagaaggaagacggaagacaaatctgtatggattcattataaaaggaagatcccatttgagaaatgacaccgatgtggtaaactttgtgagcatggaattctctctaactgacccgaggctagagtcacacaaatgggaaaagtactgtgttcttgagataggagacatgctcctacggactgctataggccaagtgtcgaggcccatgttcctgtatgtgagaaccaatggaacttccaagatcaaaatgaaatggggcatggagatgaggcgatgccttcttcagtcccttcaacaaattgagagcatgattgaggccgaatcttctgtcaaagagaaggacatgtccaaggaattctttgaaaccaagtcagaaacatggccaattggagaatcacccaaaggggtggaggaaggctctattgggaaagtatgcaggacattgctagcaaagtctgtattcaacagcctatatgcatctccacaactcgaggggttttcagctgaatcaagaaaattgcttctcattgttcaggcacttagggataacctggaacctggaaccttcgatcttggggggctatatgaagcaattgaggagtgcctgattaacgatccctgggttttgcttaatgcatcttggttcaactccttcctcacacatgcactgaaatag-------------------------------------------------------------------------------------------------------------------------------------------------------------------------------------------------------------------------------------------------------------------------------------------------------------------------------------------------------------------------------------------------------------------------------------------------------------------------------------------------------------------------------------------------------------------------------------------------------------------------------------------------------------------------------------------------------------------------------------------------------------------------------------------------------------------------------------------------------------------------------------------------------------------------------------------------------------------------------------------------------------------------------------------------------------------------------------------------------------------------------------------------------------------------------------------------------------------------------------------------------------------------------------------------------------------------------------------------------------------------------------------------------------------------------------------------------------------------------------------------------------------------------------------------------------------------------------------------------------------------------------------------------------------------------------------------------------------------------------------------------------------------------------------------------------------------------------nnnagatacacataccgatgtcacagaggagacacacaaattcagacaaggaggtcattcgagctgaagaagytgtgggaacagacccactcaaaagcagggctgctggtctcagatggaggaccgaatctatacaatattcggaatcttcacattccagaagtctgcttgaaatgggagctaatggacaaagactatcagggaaggctttgtaatcccctgaacccgtttgtcagccacaaggaaatagagtctgtgaacaacgctgtggtgattccagctcatggcccggccaagagcatggaatatgatgctgttgccaccactcactcctggataccgaagaggaaccgctccattctcaatacaagccaaaggggaatccttgaagacgaacagatgtatcaaaaatgctgcaacctgttcgaaaaattcttccctagcagttcataccggaggccagttggaatttccagcatggtggaggccatggtttctagggcccgaattgacgcacgaattgacttcgaatctggacggattaagaaggaggagtttgctgagatcatgaagatctgttccaccattgaagagctcagacggcagaaatagtgaatttagcttgtccttcatgaaaaaatgccttgtttctact------------------------------------------------------------------------------------------------------------------------------------------------------------------------------------------------------------------------------------------------------------------------------------------------------------------------------------------------------------------------------------------------------------------------------------------------------------------------------------------------------------------------------------------------------------------------------------------------------------------------------------------------------------------------------------------------------------------------------------------------------------------------------------------------------------------------------------------------------------------------------------------------------------------------------------------------------------------------------------------------------------------------------------------------------------------------------------------------------------------------------------------------------------------------------------------------------------------------------------------------------------------------------------------------------------------------------------------------------------------------------------------------------------------------------------------------------------------------------------------------------------------------------------------------------------------------------------------------------------------------------------------------------------------------------------------------------------------------------------------------------------------------------------------------------------------------------------------------------------------------------------------------------nnntttgacactgttcagatagtaaaactcctcccctttgctgccgccccaccggaacaaagtaggatgcagttctcctccctgactgtgaatgtaagaggatcaggaatgaggatactggtaagaggcaattcaccagtgttcaattacaacaaggccaccaagaggctcacagttctcgggaaagatgcaggtgcattgaccgaagatccagatgaaggcacagctggagtggagtctgctgttttaagaggattcctcattttgggcaaagaagacaagagatatggcccagcattgagcatcaatgagctgagcaatcttgcaaagggagagaaggctaatgtgctaattgggcaaggagacgtagtgttggtgatgaaacggaaacgggactctagcatacttactgacagccagacagcgaccaaaaggattcgg-----------------------------------
>24P023440_H5N1_D-24-10045_HP_B3.2_KER_2024-12-01
atggagaacatagtactacttcttgcaatagttagccttgttaaaagtgatcagatttgcattggttatcatgcaaacaattcgacagagcaagttgacacgataatggaaaagaacgtcactgttacacatgcccaagacatactggaaaaaacacacaacgggaagctctgtgatttaaatggggtgaagccactgattttaaaggattgtagtgtagctggatggctcctcggaaatccaatgtgcgacgaattcatcagagtgccggaatggtcctacatagtggagcgggctaacccagctaatgacctctgttacccagggagcctcaatgactatgaagaactgaaacacatgttgagcagaataaatcattttgagaagattcagatcattcccaagagttcctggccaaatcatgaaacatcactaggggtgagcgcagcttgtccataccagggagctccctcctttttcagaaatgtggtgtggcttatcaaaaagaacgatgcatacccaacaataaagataagctacaataatactaatcgggaagatctcttgatactgtgggggattcatcattccaacaatgcagaagaacagacaaagctctacaaaaatccaaccacctacatttcagttggaacatcaactttaaaccagaggttggcaccaaaaatagctactagatcccaagtaaacgggcaacgtggaagaatggacttcttctggacaatcttaaaaccagatgatgcaatccatttcgagagtaacggaaacttcattgctccagaatatgcatacaaaattgtcaagaaaggggactcaacaattatgaaaagtggagtggaatatggccactgcaacaccaaatgtcaaaccccagtaggtgcgataaattctagtatgccattccacaacatacatcctctcaccattggggaatgccccaaatacgtgaagtcaaacaagttggtccttgcgactgggctcagaaatagtcctctaagagaaaagagaagaaaaagaggtctgtttggggcgatagcagggtttatagagggaggatggcagggaatggttgatggttggtatggataccatcatagcaatgagcaggggagtgggtacgctgcggacaaagaatccacccaaaaggcaatagatggagttaccaataaggtcaactcaatcattgacaaaatgaacactcaatttgaggcagttggaagggagtttaataacttagaaaggagaatagagaatttgaacaagaaaatggaagacggattcctagatgtctggacctataatgctgaacttctagttctcatggaaaacgagaggactctagatttccatgattcaaatgtcaagaacctttacgacaaagtcagattacagcttagggataatgcaaaggagctgggtaacggctgtttcgaattctatcacaaatgtgataatgaatgcatggaaagtgtgagaaatgggacgtatgactaccctcagtattcagaagaagcaagattaaaaagagaagaaataagcggagtgaaattagaatcagtaggaacttaccagatactgtcaatttattcaacagcggcaagttccctagcactggcaatcatgatggctggtctatctttatggatgtgctccaatgggtcgttacaatgcagaatttgcatttagatttgtgagctcagattgtagttaaaaacacnn----------------nagcaaaagcaggtagatattgaaagatgagtcttctaaccgaggtcgaaacgtacgttctctctatcgtcccgtcgggccccctcaaagccgagatcgcgcagagacttgaagatgtctttgcagggaagaacaccgatcttgaggctctcatggaatggctaaagacaagaccaatcctgtcacctctgactaaggggattttgggatttgtgttcacgctcaccgtgcccagtgagcgaggactgcagcgtagacgctttgtccaaaatgctctaagtggaactggggacccaaacaacatggacagggcggtcaagttgtacaggaaactgaagagagagataacattccatggtgctaaagaagttgcactcagttactcaaccggtgcacttgccagttgtatgggtctcatatacaacaggatggggacggtgaccgcagaagtggcattgggcctagtgtgtgccacctgtgagcagattgctgattcacagcatcggtctcacagacagatagctgccaccaccaacccactaatcagacatgaaaacagaatggttttggccagtactacagctaaggctatggagcagatggctggatcgagtgagcaagcagtggaagccatggaggttgctagtcaggctaggcagatggtgcaggcgatgaggaccattggaactcatcctagctccagtgccggtctgagagatgatmtccttgaaaatttgcaggcctaccaaaaacggatgggagtgcaactgcagcgattcaagtgatcctctcgttattgccgcaagtatcattgggatcttgcacttgatattgtggattcttgatcgccttttcttcaaatgcatttatcgtcgccttaaatacggtttgaaaggagggccttctacggaaggagtacctgagtccatgagggaagagtaccggcaggaacagcagagtgctgtggatgttgacgatggtcattttgtcaacatagagctggagtaaaaaactaccttgtttctact--------nnnaaagcaggagttcaaaatgaatccaaatcaaaagataacaaccattggatcaatctgtatggtaattgggatagtcagcttgatgctgcaaattgggaacataatttcaatatgggttagccattcaatccaaacagggaatcaataccagcctgaaccatgcaatcaaagcatcattacctatgagaacaacacctgggtaaatcagacgtatgtaaacatcagcaataccaattttcttgctgagcaggctgtcacttcggtaacattagcgggcaattcatctctttgccctattagtgggtgggcaatatacagtaaggacarcggtataagaattgggtccaagggggatgtgtttgttataagagaaccgttcatctcatgctcccacttggaatgcagaacttttttcctgacccagggagmtctgctgaatgacaaacattctaatgggacagttaaggatagaagcccttatagaactttgakgagttgtcccgtgggtgaggctccttccccgtataattcaagatttgagtctgttgcttggtcggcaagtgcttgtcatgatggcatcagttggttgacaatcggtatttctggtccagacaatggagctgtggctgtattgaagtacaatggcataataacggatactatcaagagttggagaaacaacattttgagaactcaagaatctgaatgtgcttgcgtaaatggctcttgcttcactgtaatgactgatggaccaagcaatgggcaggcctcatataaaatcttcaagatagagaaagggaaagttgtcaaatcagttgaaatgaatgcccctaattaccactacgaggaatgctcctgttatcctgatgcgggtgatattatgtgtgtgtgcagggacaattggcatggctcaaaccggccgtgggtatcttttaatcaaaatctggagtatcaaataggatatatatgcagtgggattttcggggacaatccccgccccaatgatggaacaggcagttgcagtccaatgccctctaatggggcatatggggtaaaagggttttcatttaagtacggtaatggggtttggatcggaagaacaaaaagcactatttccagaagcggctttgagatgatttgggatccgaatgggtggactgagacggacagtagtttctcagtgaagcaagacattgtagaaataactgactggtcaggatatagtgggagttttgttcagcatccagaactgacaggattagattgcatgaggccttgtttctgggttgagctaatcagagggaggcccaaagagaacacaatttggactagcgggagcagcatatccttttgtggtgtaaatagtgacactgtgggttggtcttggccagacggtgctgagttgccattcaccattgacaagtagtttgttc-aaaaaactccttgtttctact---------------nnngtagataatcactcactgagtgacatccacatcatggcgtctcaaggcaccaaacgatcctatgaacaaatggaaactggtggggaacgccagaatgccactgaaatcagagcatctgttggaagaatggttggcggaatcgggagattctacgtacagatgtgcactgaactcaaactcagtgattacgaagggaggctgatccaaaacagcataaccgtagaaaggatggttctctcggcatttgatgagaggaggaacaagtacctggaggaacatcccagtgccgggaaggatcccaagaagactggaggtccaatctacaggaggagagatggcaaatgggtgagagagttgatcctctacgacaaagaagagatcagaagaatttggcgtcaagctaataatggagaggatgcacctgctggtctcactcacttgatgatttggcattccaatctgaatgatgccacataccagagaacaagggcacttgtgcgtactggaatggaccctagaatgtgctctctgatgcaaggctcaaccctccctaggagatcaggggctgctggagcagcagtgaaaggagttggaacaatggtgatggaactaattcgaatggtcaaacgagggatcaatgatcggaatttctggagaggcgaaaacggtcggagaaccagaattgcctacgagagaatgtgcaacattctcaagggaaagctccaaacagcagcacaacgggcaatgatggaccaagtgagagaaagccggaatcctgggaatgctgaaattgaagacctcatctttctcgcacgatctgctctcatcctgaggggatcagtggctcataagtcctgtctgcctgcttgcgtatatggacttgctgtagccagtggatatgactttgaaagagagggatattctctagtcggaattgatcctttccgtcttctccaaaacagccaagtcttcagtctcatcagaccgaacgaaaatccagctcataaaagtcagctggtatggatggcatgccactctgcggcatttgaggatctgagagtgtcaagcttcatcagaggaacaagagtagtcccaagaggacaactgtccaccagaggagttcagattgcttcaaatgaaaacatggagacaatggactccagtactcttgaactgaggagcagatattgggctataagaacaagaagtggaggaaacactaatcaacagagagcatctgcaggacaaatcagcgtacagcccacattctctgtacaaagaaacctcccattcgagagagcaaccatcatggcagcatttacgggaaacactgaaggtagaacttcagacatgagaactgagatcataaggatgatggaaaatgctagacctgaagatgtgtctttccaggggcggggagtcttcgagctctcggacgaaaaggcaacgaacccgatcgtgccttcctttgacatgagtaatgaaggatcttatttcttcggagacaatgcagaggagtatgacaattaaagaaaaata-------------c---nnnagcaaaagcagggtgacaaaaacataatggattccaacactgtgtcaagctttcaggtagactgctttctttggcatgtccgcaaacgatttgcagaccaagaactgggtgatgccccattccttgaccggctccgccgagaccagaagtctctaagaggaagaggcagcactcttggtctggacatcgagacggccactcgtgctggaaagcagatagtggagaggattctggaggaagaatccgacgaggcactcaaaatgactattgcctctgtgcctgctccacgctacctaactgacatgactcttgaagagatgtcaagagactggttcatgctcatgcccaagcaaaaagtggcaggctccctcagtatcagaatggaccaggcgattatggataagaacatcatactgaaggcaaacttcagtgtgatcttcaatcggctggagacactaatactactcagagctttcactgaagagggagcaattgtcggcgaaatttcaccattgccttctcttccaggacatactgatgaggatgtcaaaaatgcaattggggtcctcatcggaggacttgaatggaatgataacacagttcgagtctctgaaactttacagarattcgcttggagaagcagtaatgaggatgggagacctccactccctccaaagcagaaacgraaaatggagagaacaattgagtatgaagtttgaagaaataaggtggctgattgaagaagttcgacacagactaaagatcacagaaaatagctttgaacaaataacatttatgcaagccttacaactactgcttgaagtggaacaagagataagaactttctcgtttcagcttatttaataataaaaaacacccttgtttctact-------------------------------------------------------------------------------------------------------------------------------------------------------------------------------------------------------------------------------------------------------------------------------------------------------------------------------------------------------------------------------------------------------------------------------------------------------------------------------------------------------------------------------------------------------------------------------------------------------------------------------------------------------------------------------------------------------------------------------------------------------------------------------------------------------------------------------------------------------------------------------------------------------------------------------------------------------------------------------------------------------------------------------------------------------------------------------------------------------------------------------------------------------------------------------------------------------------------------------------------------nnntaagacagtacgacagtgacgaaccagagtctagatcactagcaagctggattcagagtgaattcaacaaggcatgcgaactgacagattcgagttggattgaacttgatgagataggggaagacgtcgctccaatcgaacacattgcgagtgtgaggaggaactatttcacagcggagrtatcccattgcagggccactgaatacataatgaagggagtatacataaacacagccctattgaatgcatcctgtgcagccatggatgagttccaattgattccaatgataagtaagtgcagaactaaagaaggaagacggaagacaaannnnnnnnnnnnnnnnntaaaaggaagatcccatttgagaaatgacaccgatgtggtaaactttgtgagcatggaattctctctaactgacccgaggctagagtcacacaaatgggaaaagtactgtgttcttgagataggagacatgctcctacggactgctataggccaagtgtcgaggcccatgttcctgtatgtgagaaccaatggaacttccaagatcaaaatgaaatggggcatggagatgaggcgatgccttcttcagtcccttcaacaaattgagagcatgattgaggccgaatcttctgtcaaagagaaggacatgtccaaggaattctttgaaaccaagtcagaaacatggccaattggagaatcacccaaaggggtggaggaaggctctattgggaaagtatgcaggacattgctagcaaagtctgtattcaacagcctatatgcatctccacaactcgaggggttttcagctgaatcaagaaaattgcttctcattgttcaggcacttagggataacctggaacctggaaccttcgatcttggggggctatatgaagcaattgaggagtgcctgattaacgatccctgggttttgcttaatgcatcttggttcaactccttcctcacacatgcactgaaatagttgtggcaatgctactatttgctatccatactgtcc-aaaaaagtaccttgtttctact-------------------------------------------------------------------------------------------------------------------------------------------------------------------------------------------------------------------------------------------------------------------------------------------------------------------------------------------------------------------------------------------------------------------------------------------------------------------------------------------------------------------------------------------------------------------------------------------------------------------------------------------------------------------------------------------------------------------------------------------------------------------------------------------------------------------------------------------------------------------------------------------------------------------------------------------------------------------------------------------------------------------------------------------------------------------------------------------------------------------------------------------------------------------------------------------------------------------------------------------------------------------------------------------------------------------------------------------------------------------------------------------------------------------------------------------------------------------------------------------------------------------------------------------------------------------------------------------------------------------------------------------------------------------------------------------------------------------------------------------------------------------------------------------------------------------------------------------------------------------nnnaaaagcagggctgctggtctcagatggaggaccgaatctatacaatattcggaatcttcacattccagaagtctgcttgaaatgggagctaatggacaaagactatcagggaaggctttgtaatcccctgaacccgtttgtcagccacaaggaaatagagtctgtgaacaacgctgtggtgattccagctcatggcccggccaagagcatggaatatgatgctgttgccaccactcactcctggataccgaagaggaaccgctccattctcaatacaagccaaaggggaatccttgaagacgaacagatgtatcaaaaatgctgcaacctgttcgaaaaattcttccctagcagttcataccggaggccagttggaatttccagcatggtggaggccatgatttctagggcccgaattgacgcacgaattgacttcgaatctggacggattaagaaggaggagtttgctgagatcatgaagatctgttccaccattgaagagctcagacggcagaaatagtgaatttagcttgtccttcatgaaaaaatgccttgtttctac------------------------------------------------------------------------------------------------------------------------------------------------------------------------------------------------------------------------------------------------------------------------------------------------------------------------------------------------------------------------------------------------------------------------------------------------------------------------------------------------------------------------------------------------------------------------------------------------------------------------------------------------------------------------------------------------------------------------------------------------------------------------------------------------------------------------------------------------------------------------------------------------------------------------------------------------------------------------------------------------------------------------------------------------------------------------------------------------------------------------------------------------------------------------------------------------------------------------------------------------------------------------------------------------------------------------------------------------------------------------------------------------------------------------------------------------------------------------------------------------------------------------------------------------------------------------------------------------------------------------------------------------------------tnnntcgtcatcaatgatgtgggagatcaatggtcctgagtcggtgttggtcaatacttatcagtggataattagaaactgggaaactgtaaaaattcaatggtcacaggatcccacaatgttgtataataggatggaattcgagccattccagtctctagtccctaaagcagccagaggtcaatacagtgggtttgtgagaacattattccagcaaatgcgagatgtgcttggaacatttgacactgttcagatagtaaaactcctcccctttgctgccgccccaccggaacaaagtaggatgcarttmtcctccctgactgtgaatgtaagaggatcaggaatgaggatactggtaagaggcaattcaccagtgttcaattacaacaaggccaccaagaggctcacagttctcgggaaagatgcaggtgcattgaccgaagatccagatgaaggcacagctggagtggagtctgctgttttaagaggattcctcattttgggcaaagaagacaagagatatggcccagcattgagcatcaatgagctgagcaatcttgcaaagggagagaaggctaatgtgctaattgggcaaggagacgtagtgttggtgatgaaacggaaacgggactmtagcatacttactgacagccagacagcgaccaaaaggattcggatggccatcaattagtgtmgaattatttaaaaack
>24P023443_H5N1_D-24-10045_HP_B3.2_KER_2024-12-01
atggagaacatagtactacttcttgcaatagttagccttgttaaaagtgatcagatttgcattggttatcatgcaaacaattcgacagagcaagttgacacgataatggaaaagaacgtcactgttacacatgcccaagacatactggaaaaaacacacaacgggaagctctgtgatttaaatggggtgaagccactgattttaaaggattgtagtgtagctggatggctcctcggaaatccaatgtgcgacgaattcatcagagtgccggaatggtcctacatagtggagcgggctaacccagctaatgacctctgttacccagggagcctcaatgactatgaagaactgaaacacatgttgagcagaataaatcattttgagaagattcagatcattcccaagagttcctggccaaatcatgaaacatcactaggggtgagcgcagcttgtccataccagggagctccctcctttttcagaaatgtggtgtggcttatcaaaaagaacgatgcatacccaacaataaagataagctacaataatactaatcgggaagatctcttgatactgtgggggattcatcattccaacaatgcagaagaacagacaaagctctacaaaaatccaaccacctacatttcagttggaacatcaactttaaaccagaggttggcaccaaaaatagctactagatcccaagtaaacgggcaacgtggaagaatggacttcttctggacaatcttaaaaccagatgatgcaatccatttcgagagtaacggaaacttcattgctccagaatatgcatacaaaattgtcaagaaaggggactcaacaattatgaaaagtggagtggaatatggccactgcaacaccaaatgtcaaaccccagtaggtgcgataaactctagtatgccattccacaacatacatcctctcaccattggggaatgccccaaatacgtgaagtcaaacaagttggtccttgcgactgggctcagaaatagtcctctaagagaaaagagaagaaaaagaggtctgtttggggcgatagcagggtttatagagggaggatggcagggaatggttgatggttggtatggataccatcatagcaatgagcaggggagtgggtacgctgcggacaaagaatccacccaaaaggcaatagatggagttaccaataaggtcaactcaatcattgacaaaatgaacactcaatttgaggcagttggaagggagtttaataacttagaaaggagaatagagaatttgaacaagaaaatggaagacggattcctagatgtctggacctataatgctgaacttctagttctcatggaaaacgagaggactctagatttccatgattcaaatgtcaagaacctttacgacaaagtcagattacagcttagggataatgcaaaggagctgggtaacggctgtttcgaattctatcacaaatgtgataatgaatgcatggaaagtgtgagaaatgggacgtatgactaccctcagtattcagaagaagcaagattaaaaagagaagaaataagcggagtgaaattagaatcagtaggaacttaccagatactgtcaatttattcaacagcggcaagttccctagcactggcaatcatgatggctggtctatctttatggatgtgctccaatgggtcgttacaatgcagaatttgcatttagatttgtgagctcagattgtagttaaaaacacnn----------------nagcaaaagcaggtagatattgaaagatgagtcttctaaccgaggtcgaaacgtacgttctctctatcgtcccgtcgggccccctcaaagccgagatcgcgcagagacttgaagatgtctttgcagggaagaacaccgatcttgaggctctcatggaatggctaaagacaagaccaatcctgtcacctctgactaaggggattttgggatttgtgttcacgctcaccgtgcccagtgagcgaggactgcagcgtagacgctttgtccaaaatgctctaagtggaactggggacccaaacaacatggacagggcggtcaagttgtacaggaaactgaagagagagataacattccatggtgctaaagaagttgcactcagttactcaaccggtgcacttgccagttgtatgggtctcatatacaacaggatggggacggtgaccgcagaagtggcattgggcctagtgtgtgccacctgtgagcagattgctgattcacagcatcggtctcacagacagatagctaccaccaccaacccactaatcagacatgaaaacagaatggttttggccagtactacagctaaggctatggagcagatggctggatcgagtgagcaagcagtggaagccatggaggttgctagtcaggctaggcagatggtgcaggcgatgaggaccattggaactcatcctagctccagtgccggtctgagagatgatmtccttgaaaatttgcaggcctaccaaaaacggatgggagtgcaactgcagcgattcaagtgatcctctcgttattgccgcaagtatcattgggatcttgcacttgatattgtggattcttgatcgccttttcttcaaatgcatttatcgtcgccttaaatacggtttgaaaggagggccttctacggaaggagtacctgagtccatgagggaagagtaccggcaggaacagcagagtgctgtggatgttgacgatggtcattttgtcaacatagagctggagtaaaaaactaccttgtttctact--------nnnaaagcaggagttcaaaatgaatccaaatcaaaagataacaaccattggatcaatctgtatggtaattgggatagtcagcttgatgctgcaaattgggaacataatttcaatatgggttagccattcaatccaaacagggaatcaataccagcctgaaccatgcaatcaaagcatcattacctatgagaacaacacctgggtaaatcagacgtatgtaaacatcagcaataccaattttcttgctgagcaggctgtcacttcggtaacattagcgggcaattcatctctttgccctattagtgggtgggcaatatacagtaaggacaacggtataagaattgggtccaagggggatgtgtttgttataagagaaccgttcatctcatgctcccacttggaatgcagaacttttttcctgacccagggagctctgctgaatgacaaacattctaatgggacagttaaggatagaagcccttatagaactttgatgagttgtcccgtgggtgaggctccttccccgtataattcaagatttgagtctgttgcttggtcggcaagtgcttgtcatgatggcatcagttggttgacaatcggtatttctggtccagacaatggagctgtggctgtattgaagtacaatggcataataacggatactatcaagagttggagaaacaacattttgagaactcaagaatctgaatgtgcttgcgtaaatggctcttgcttcactgtaatgactgatggaccaagcaatgggcaggcctcatataaaatcttcaagatagagaaagggaaagttgtcaaatcagttgaaatgaatgcccctaattaccactacgaggaatgctcctgttatcctgatgcgggtgatattatgtgtgtgtgcagggacaattggcatggctcaaaccggccgtgggtatcttttaatcaaaatctggagtatcaaataggatatatatgcagtgggattttcggggacaatccccgccccaatgatggaacaggcagttgcagtccaatgccctctaatggggcatatggggtaaaagggttttcatttaagtacggtaatggggtttggatcggaagaacaaaaagcactatttccagaagcggctttgagatgatttgggatccgaatgggtggactgagacggacagtagtttctcagtgaagcaagacattgtagaaataactgactggtcaggatatagtgggagttttgttcagcatccagaactgacaggattagattgcatgaggccttgtttctgggttgagctaatcagagggaggcccaaagagaacacaatttggactagcgggagcagcatatccttttgtggtgtaaatagtgacactgtgggttggtcttggccagacggtgctgagttgccattcaccattgacaagtagtttgttc-aaaaaactccttgtttctact---nnnagcaaaagcagggtagataatcactcactgagtgacatccacatcatggcgtctcaaggcaccaaacgatcctatgaacaaatggaaactggtggggaacgccagaatgccactgaaatcagagcatctgttggaagaatggttggcggaatcgggagattctacgtacagatgtgcactgaactcaaactcagtgattacgaagggaggctgatccaaaacagcataaccgtagaaaggatggttctctcggcatttgatgagaggaggaacaagtacctggaggaacatcccagtgccgggaaggatcccaagaagactggaggtccaatctacaggaggagagatggcaaatgggtgagagagttgatcctctacgacaaagaagagatcagaagaatttggcgtcaagctaataatggagaggatgcacctgctggtctcactcacttgatgatttggcattccaatctgaatgatgccacataccagagaacaagggcacttgtgcgtactggaatggaccctagaatgtgctctctgatgcaaggctcaaccctccctaggagatcaggggctgctggagcagcagtgaaaggagttggaacaatggtgatggaactaattcgaatggtcaaacgagggatcaatgatcggaatttctggagaggcgaaaacggtcggagaaccagaattgcctacgagagaatgtgcaacattctcaagggaaagctccaaacagcagcacaacgggcaatgatggaccaagtgagagaaagccggaatcctgggaatgctgaaattgaagacctcatctttctcgcacgatctgctctcatcctgaggggatcagtggctcataagtcctgtctgcctgcttgcgtatatggacttgctgtagccagtggatatgactttgaaagagagggatattctctagtcggaattgatcctttccgtcttctccaaaacagccaagtcttcagtctcatcagaccgaacgaaaatccagctcataaaagtcagctggtatggatggcatgccactctgcggcatttgaggatctgagagtgtcaagcttcatcagaggaacaagagtagtcccaagaggacaactgtccaccagaggagttcagattgcttcaaatgaaaacatggagacaatggactccagtactcttgaactgaggagcagatattgggctataagaacaagaagtgggggaaacactaatcaacagagagcatctgcaggacaaatcagcgtacagcccacattctctgtacaaagaaacctcccattcgagagagcaaccatcatggcagcatttacgggaaacactgaaggtagaacttcagacatgagaactgagatcataaggatgatggaaaatgctagacctgaagatgtgtctttccaggggcggggagtcttcgagctctcggacgaaaaggcaacgaacccgatcgtgccttcctttgacatgagtaatgaaggatcttatttcttcggagacaatgcagaggagtatgacaattaaagaaaaata-------------c---nnnagcaaaagcagggtgacaaaaacataatggattccaacactgtgtcaagctttcaggtagactgctttctttggcatgtccgcaaacgatttgcagaccaagaactgggtgatgccccattccttgaccggctccgccgagaccagaagtctctaagaggaagaggcagcactcttggtctggacatcgaaacggccactcgtgctggaaagcagatagtggagaggattctggaggaagaatccgacgaggcactcaaaatgactattgcctctgtgcctgctccacgctacctaactgacatgactcttgaagagatgtcaagagactggttcatgctcatgcccaagcaaaaagtggcaggctccctcagtatcagaatggaccaggcgattatggataagaacatcatactgaaggcaaacttcagtgtgatcttcaatcggctggagacactaatactactcagagctttcactgaagagggagcaattgtcggcgaaatttcaccattgccttctcttccaggacatactgatgaggatgtcaaaaatgcaattggggtcctcatcggaggacttgaatggaatgataacacagttcgagtctctgaaactttacagagattcgcttggagaagcagtaatgaggatgggagacctccactccctccaaagcagaaacggaaaatggagagaacaattgagtatgaagtttgaagaaataaggtggctgattgaagaagttcgacacagactaaagatcacagaaaatagctttgaacaaataacatttatgcaagccttacaactactgcttgaagtggaacaagagataagaactttctcgtttcagcttatttaataataaaaaacacccttgtttctact--------------------------------------------------------------------------------------------------------------------------------------------------------------------------------------------------------------------------------------------------------------------------------------------------------------------------------------------------------------------------------------------------------------------------------------------------------------------------------------------------------------------------------------------------------------------------------------------------------------------------------------------------------------------------------------------------------------------------------------------------------------------------------------------------------------------------------------------------------------------------------------------------------------------------------------------------------------------------------------------------------------------------------------------------------------------------------------------------------------------------------------------------------------------------------------------------------------------------------------------------------------------------------------------------------------------------------------------------------------------------------------------------------------------------------------------------------------------------------------------------------------------------------------------------------------------------------------------------------------------------------------------------------------------------------------------------------------------------------------------------nnnacggactgctataggccaagtgtcgaggcccatgttcctgtatgtgagaaccaatggaacttccaagatcaaaatgaaatggggcatggagatgaggcgatgccttcttcagtcccttcaacaaattgagagcatgattgaggccgaatcttctgtcaaagagaaggacatgtccaaggaattctttgaaaccaagtcagaaacatggccaattggagaatcacccaaaggggtggaggaaggctctattgggaaagtatgcaggacattgctagcaaagtctgtattcaacagcctatatgcatctccacaactcgaggggttttcagctgaatcaagaaaattgcttctcattgttcaggcacttagggataacctggaacctggaaccttcgatcttggggggctatatgaagcaattgaggagtgcctgattaacgatccctgggttttgcttaatgcatcttggttcaactccttcctcacacatgcactgaaatag-------------------------------------------------------------------------------------------------------------------------------------------------------------------------------------------------------------------------------------------------------------------------------------------------------------------------------------------------------------------------------------------------------------------------------------------------------------------------------------------------------------------------------------------------------------------------------------------------------------------------------------------------------------------------------------------------------------------------------------------------------------------------------------------------------------------------------------------------------------------------------------------------------------------------------------------------------------------------------------------------------------------------------------------------------------------------------------------------------------------------------------------------------------------------------------------------------------------------------------------------------------------------------------------------------------------------------------------------------------------------------------------------------------------------------------------------------------------------------------------------------------------------------------------------------------------------------------------------------------------------------------------------------------------------------------------------------------------------------------------------------------------------------------------------------------------------------------------------------------------------------------------------------------------------------nnnaaagcagggctgctggtctcagatggaggaccgaatctatacaatattcggaatcttcacattccagaagtctgcttgaaatgggagctaatggacaaagactatcagggaaggctttgtaatcccctgaacccgtttgtcagccacaaggaaatagagtctgtgaacaacgctgtggtgattccagctcatggcccggccaagagcatggaatatgatgctgttgccaccactcactcctggataccgaagaggaaccgctccattctcaatacaagccaaaggggaatccttgaagacgaacagatgtatcaaaaatgctgcaacctgttcgaaaaattcttccctagcagttcataccggaggccagttggaatttccagcatggtggaggccatggtttctagggcccgaattgacgcacgaattgacttcgaatctggacggattaagaaggaggagtttgctgagatcatgaagatctgttccaccattgaagagctcagacggcagaaatagtgaatttagcttgtccttcatgaaaaaatgccttgtttctac--------------------------------------------------------------------------------------------------------------------------------------------------------------------------------------------------------------------------------------------------------------------------------------------------------------------------------------------------------------------------------------------------------------------------------------------------------------------------------------------------------------------------------------------------------------------------------------------------------------------------------------------------------------------------------------------------------------------------------------------------------------------------------------------------------------------------------------------------------------------------------------------------------------------------------------------------------------------------------------------------------------------------------------------------------------------------------------------------------------------------------------------------------------------------------------------------------------------------------------------------------------------------------------------------------------------------------------------------------------------------------------------------------------------------------------------------------------------------------------------------------------------------------------------------------------------------------------------------------------------------------------------------------------------------tnnngtgggagatcaatggtcctgagtcggtgttggtcaatacttatcagtggataattagaaactgggaaactgtaaaaattcaatggtcacaggatcccacaatrttgtataataggatggaattcgagccattccagtctctagtccctaaagcagccagaggtcaatacagtgggtttgtgagaacattattccagcaaatgcgagatgtgcttggaacatttgacactgttcagatagtaaaactcctcccctttgctgccgccccaccggaacaaagtaggatgcagttctcctccctgactgtgaatgtaagaggatcaggaatgaggatactggtaagaggcaattcaccagtgttcaattacaacaaggccaccaagaggctcacagttctcgggaaagatgcaggtgcattgaccgaagatccagatgaaggcacagctggagtggagtctgctgttttaagaggattcctcattttgggcaaagaagacaagagatatggcccagcattgagcatcaatgagctgagcaatcttgcaaagggagagaaggctaatgtgctaattgggcaaggagacgtagtgttggtgatgaaacggaaacgggactctagcatacttactgacagccagacagcgaccaaaaggattcggatggccatcaattagtgtcgaattatttaaaaacg
>24P023446_H5N1_D-24-10045_HP_B3.2_KER_2024-12-01
atggagaacatagtactacttcttgcaatagttagccttgttaaaagtgatcagatttgcattggttatcatgcaaacaattcgacagagcaagttgacacgataatggaaaagaacgtcactgttacacatgcccaagacatactggaaaaaacacacaacgggaagctctgtgatttaaatggggtgaagccactgattttaaaggattgtagtgtagctggatggctcctcggaaatccaatgtgcgacgaattcatcagagtgccggaatggtcctacatagtggagcgggctaacccagctaatgacctctgttacccagggagcctcaatgactatgaagaactgaaacacatgttgagcagaataaatcattttgagaagattcagatcattcccaagagttcctggccaaatcatgaaacatcactaggggtgagcgcagcttgtccataccagggagctccctcctttttcagaaatgtggtgtggcttatcaaaaagaacgatgcatacccaacaataaagataagctacaataatactaatcgggaagatctcttgatactgtgggggattcatcattccaacaatgcagaagaacagacaaagctctacaaaaatccaaccacctacatttcagttggaacatcaactttaaaccagaggttggcaccaaaaatagctactagatcccaagtaaacgggcaacgtggaagaatggacttcttctggacaatcttaaaaccagatgatgcaatccatttcgagagtaacggaaacttcattgctccagaatatgcatacaaaattgtcaagaaaggggactcaacaattatgaaaagtggagtggaatatggccactgcaacaccaaatgtcaaaccccagtaggtgcgataaattctagtatgccattccacaacatacatcctctcaccattggggaatgccccaaatacgtgaagtcaaacaagttggtccttgcgactgggctcagaaatagtcctctaagagaaaagagaagaaaaagaggtctgtttggggcgatagcagggtttatagagggaggatggcagggaatggttgatggttggtatggataccatcatagcaatgagcaggggagtgggtacgctgcggacaaagaatccacccaaaaggcaatagatggagttaccaataaggtcaactcaatcattgacaaaatgaacactcaatttgaggcagttggaagggagtttaataacttagaaaggagaatagagaatttgaacaagaaaatggaagacggattcctagatgtctggacctataatgctgaacttctagttctcatggaaaacgagaggactctagatttccatgattcaaatgtcaagaacctttacgacaaagtcagattacagcttagggataatgcaaaggagctgggtaacggctgtttcgaattctatcacaaatgtgataatgaatgcatggaaagtgtgagaaatgggacgtatgactaccctcagtattcagaagaagcaagattaaaaagagaagaaataagcggagtgaaattagaatcagtaggaacttaccagatactgtcaatttattcaacagcggcaagttccctagcactggcaatcatgatggctggtctatctttatggatgtgctccaatgggtcgttacaatgcagaatttgcatttagatttgtgagctcagattgtagttaaaaacacnn----------------nagcaaaagcaggtagatattgaaagatgagtcttctaaccgaggtcgaaacgtacgttctctctatcgtcccgtcgggccccctcaaagccgagatcgcgcagagacttgaagatgtctttgcagggaagaacaccgatcttgaggctctcatggaatggctaaagacaagaccaatcctgtcacctctgactaaggggattttgggatttgtgttcacgctcaccgtgcccagtgagcgaggactgcagcgtagacgctttgtccaaaatgctctaagtggaactggggacccaaacaacatggacagggcggtcaagttgtacaggaaactgaagagagagataacattccatggtgctaaagaagttgcactcagttactcaaccggtgcacttgccagttgtatgggtctcatatacaacaggatggggacggtgaccgcagaagtggcattgggcctagtgtgtgccacctgtgagcagattgctgattcacagcatcggtctcacagacagatagctaccaccaccaacccactaatcagacatgaaaacagaatggttttggccagtactacagctaaggctatggagcagatggctggatcgagtgagcaagcagtggaagccatggaggttgctagtcaggctaggcagatggtgcaggcgatgaggaccattggaactcatcctagctccagtgccggtctgagagatgatctccttgaaaatttgcaggcctaccaaaaacggatgggagtgcaactgcagcgattcaagtgatcctctcgttattgccgcaagtatcattgggatcttgcacttgatattgtggattcttgatcgccttttcttcaaatgcatttatcgtcgccttaaatacggtttgaaaggagggccttctacggaaggagtacctgagtccatgagggaagagtaccggcaggaacagcagagtgctgtggatgttgacgatggtcattttgtcaacatagagctggagtaaaaaactaccttgtttctact--------nnnaaagcaggagttcaaaatgaatccaaatcaaaagataacaaccattggatcaatctgtatggtaattgggatagtcagcttgatgctgcaaattgggaacataatttcaatatgggttagccattcaatccaaacagggaatcaataccagcctgaaccatgcaatcaaagcatcattacctatgagaacaacacctgggtaaatcagacgtatgtaaacatcagcaataccaattttcttgctgagcaggctgtcacttcggtaacattagcgggcaattcatctctttgccctattagtgggtgggcaatatacagtaaggacaacggtataagaattgggtccaagggggatgtgtttgttataagagaaccgttcatctcatgctcccacttggaatgcagaacttttttcctgacccagggagctctgctgaatgacaaacattctaatgggacagttaaggatagaagcccttatagaactttgatgagttgtcccgtgggtgaggctccttccccgtataattcaagatttgagtctgttgcttggtcggcaagtgcttgtcatgatggcatcagttggttgacaatcggtatttctggtccagacaatggagctgtggctgtattgaagtacaatggcataataacggatactatcaagagttggagaaacaacattttgagaactcaagaatctgaatgtgcttgcgtaaatggctcttgcttcactgtaatgactgatggaccaagcaatgggcaggcctcatataaaatcttcaagatagagaaagggaaagttgtcaaatcagttgaaatgaatgcccctaattaccactacgaggaatgctcctgttatcctgatgcgggtgatattatgtgtgtgtgcagggacaattggcatggctcaaaccggccgtgggtatcttttaatcaaaatctggagtatcaaataggatatatatgcagtgggattttcggggacaatccccgccccaatgatggaacaggcagttgcagtccaatgccctctaatggggcatatggggtaaaagggttttcatttaagtacggtaatggggtttggatcggaagaacaaaaagcactatttccagaagcggctttgagatgatttgggatccgaatgggtggactgagacggacagtagtttctcagtgaagcaagacattgtagaaataactgactggtcaggatatagtgggagttttgttcagcatccagaactgacaggattagattgcatgaggccttgtttctgggttgagctaatcagagggaggcccaaagagaacacaatttggactagcgggagcagcatatccttttgtggtgtaaatagtgacactgtgggttggtcttggccagacggtgctgagttgccattcaccattgacaagtagtttgttc-aaaaaactccttgtttctact---------------nnngtagataatcactcactgagtgacatccacatcatggcgtctcaaggcaccaaacgatcctatgaacaaatggaaactggtggggaacgccagaatgccactgaaatcagagcatctgttggaagaatggttggcggaatcgggagattctacgtacagatgtgcactgaactcaaactcagtgattacgaagggaggctgatccaaaacagcataaccgtagaaaggatggttctctcggcatttgatgagaggaggaacaagtacctggaggaacatcccagtgccgggaaggatcccaagaagactggaggtccaatctacaggaggagagatggcaaatgggtgagagagttgatcctctacgacaaagaagagatcagaagaatttggcgtcaagctaataatggagaggatgcacctgctggtctcactcacttgatgatttggcattccaatctgaatgatgccacataccagagaacaagggcacttgtgcgtactggaatggaccctagaatgtgctctctgatgcaaggctcaaccctccctaggagatcaggggctgctggagcagcagtgaaaggagttggaacaatggtgatggaactaattcgaatggtcaaacgagggatcaatgatcggaatttctggagaggcgaaaacggtcggagaaccagaattgcctacgagagaatgtgcaacattctcaagggaaagctccaaacagcagcacaacgggcaatgatggaccaagtgagagaaagccggaatcctgggaatgctgaaattgaagacctcatctttctcgcacgatctgctctcatcctgaggggatcagtggctcataagtcctgtctgcctgcttgcgtatatggacttgctgtagccagtggatatgactttgaaagagagggatattctctagtcggaattgatcctttccgtcttctccaaaacagccaagtcttcagtctcatcagaccgaacgaaaatccagctcataaaagtcagctggtatggatggcatgccactctgcggcatttgaggatctgagagtgtcaagcttcatcagaggaacaagagtagtcccaagaggacaactgtccaccagaggagttcagattgcttcaaatgaaaacatggagacaatggactccagtactcttgaactgaggagcagatattgggctataagaacaagaagtggaggaaacactaatcaacagagagcatctgcaggacaaatcagcgtacagcccacattctctgtacaaagaaacctcccattcgagagagcaaccatcatggcagcatttacgggaaacactgaaggtagaacttcagacatgagaactgagatcataaggatgatggaaaatgctagacctgaagatgtgtctttccaggggcggggagtcttcgagctctcggacgaaaaggcaacgaacccgatcgtgccttcctttgacatgagtaatgaaggatcttatttcttcggagacaatgcagaggagtatgacaattaaagaaaaata-------------c---nnnnnggaaagcagggtgacaaaaacataatggattccaacactgtgtcaagctttcaggtagactgctttctttggcatgtccgcaaacgatttgcagaccaagaactgggtgatgccccattccttgaccggctccgccgagaccagaagtctctaagaggaagaggcagcactcttggtctggacatcgagacggccactcgtgctggaaagcagatagtggagaggattctggaggaagaatccgacgaggcactcaaaatgactattgcctctgtgcctgctccacgctacctaactgacatgactcttgaagagatgtcaagagactggttcatgctcatgcccaagcaaaaagtggcaggctccctcagtatcagaatggaccaggcgattatggataagaacatcatactgaaggcaaacttcagtgtgatcttcaatcggctggagacactaatactactcagagctttcactgaagagggagcaattgtcggcgaaatttcaccattgccttctcttccaggacatactgatgaggatgtcaaaaatgcaattggggtcctcatcggaggacttgaatggaatgataacacagttcgagtctctgaaactttacagagattcgcttggagaagcagtaatgaggatgggagacctccactccctccaaagcagaaacggaaaatggagagaacaattgagtatgaagtttgaagaaataaggtggctgattgaagaagttcgacacagactaaagatcacagaaaatagctttgaacaaataacatttatgcaagccttacaactactgcttgaagtggaacaagagataagaactttctcgtttcagcttatttaataataaaaaacacccttgtttctactn--------nnagcaaaagcaggta-ctgattcaaaatggaagactttgtgcgacaatgcttcaatccaatgattgtcgagcttgcggaaaaagcaatgaaagaatatggggaagatccgaaaatcgagacaaacaaatttgccgcaatatgcacacacttagaagtctgtttcatgtattcggatttccattttattgatgaacgaggcgaatcaatgattgtagaatctggcgatccaaatgcattattgaaacaccgatttgagataatcgaagggagagaccgaacaatggcctggacagtggtgaatagtatctgcaacaccacagaggtcgaaaagcccaaattcctccctgatttgtatgactacaaagagaaccgattcattgaaattggagtaacgcgaagggaagttcacatatactatttagaaaaagccaacaagataaaatcagagaaaacacatattcacatattctcattcactggagaggaaatggccaccaaggcggactacacccttgatgaagagagcagagcaagaataaaaaccagactgttcactataagacaagaaatggccagtagaggtctatgggattcctttcgtcaatccgagagaggcgaagagacaattgaagaaagatttgaaatcacaggaaccatgcgcaggcttgctgaccaaagccttccaccgaacttccccagccttgaaaactttagagcctatgtggatggattcgaaccgaacggctgcattgagggcaaactttctcaaatgtcaaaagaggtgaacgccagaattgagccatttctgaagacaacaccacgccctctcagattacctgatgggcctccctgttctcagcggtcgaagttcttgctgatggatgcccttaagttgagcatcgaagaccctagccatgagggggagggcataccgctgtatgatgcaatcaaatgcatgaagacattttttggctggaaagagcccaacatcgtaaagccgcatgagaaaggcataaaccctaattacctcctggcttggaagcaggtgatggcagaacttcaagacattgaaaatgaggaggaaattccaaaaacaaagaacatgaagaaaacaagccaattgaagtgggcacttggtgagaacatggctccagaaaaagtggactttgaggactgcaaagatgttagcgatctaagacagtacgacagtgacgaaccagagtctagatcactagcaagctggattcagagtgaattcaacaaggcatgcgaactgacagattcgagttggattgaacttgatgagataggggaagacgtcgctccaatcgaacacattgcgagtgtgaggaggaactatttcacagcggagatatcccattgcagggccactgaatacataatgaagggagtatacataaacacagccctattgaatgcatcctgtgcagccatggatgagttccaattgattccaatgataagtaagtgcagaactaaagaaggaagacggaagacaaatctgtatggattcattataaaaggaagatcccatttgagaaatgacaccgatgtggtaaactttgtgagcatggaattctctctaactgacccgaggctagagtcacacaaatgggaaaagtactgtgttcttgagataggagacatgctcctacggactgctataggccaagtgtcgaggcccatgttcctgtatgtgagaaccaatggaacttccaagatcaaaatgaaatggggcatggagatgaggcgatgccttcttcagtcccttcaacaaattgagagcatgattgaggccgaatcttctgtcaaagagaaggacatgtccaaggaattctttgaaaccaagtcagaaacatggccaattggagaatcacccaaaggggtggaggaaggctctattgggaaagtatgcaggacattgctagcaaagtctgtattcaacagcctatatgcatctccacaactcgaggggttttcagctgaatcaagaaaattgcttctcattgttcaggcacttagggataacctggaacctggaaccttcgatcttggggggctatatgaagcaattgaggagtgcctgattaacgatccctgggttttgcttaatgcatcttggttcaactccttcctcacacatgcactgaaatagttgtggcaatgctactatttgctatccatactgtcc-aaaaaagtaccttgtttctact-------------n--------------------------------------------------------------------------------------------------------------------------------------------------------------------------------------------------------------------------------------------------------------------------------------------------------------------------------------------------------------------------------------------------------------------------------------------------------------------------------------------------------------------------------------------------------------------------------------------------------------------------------------------------------------------------------------------------------------------------------------------------------------------------------------------------------------------------------------------------------------------------------------------------------------------------------------------------------------------------------------------------------------------------------------------------------------------------------------------------------------------------------------------------------------------------------------------------------------------------------------------------------------------------------------------------------------------------------------------------------------------------------------------------------------------------------------------------------------------------------------------------------------------------------------------------------------------------------nngctatggatttgtagccaacttcagtatggagttgcccagctttggagtgtctgggatcaatgaatctgcagacatgagcattggagtaacagtgataaagaacaacatgatcaacaatgatcttggaccagcaacagctcaaatggctcttcagctattcatcaaggattacagatacacataccgatgtcacagaggagacacacaaattcagacaaggaggtcattcgagctgaagaagttgtgggaacagacccactcaaaagcagggctgctggtctcagatggaggaccgaatctatacaatattcggaatcttcacattccagaagtctgcttgaaatgggagctaatggacaaagactatcagggaaggctttgtaatcccctgaacccgtttgtcagccacaaggaaatagagtctgtgaacaacgctgtggtgattccagctcatggcccggccaagagcatggaatatgatgctgttgccaccactcactcctggataccgaagaggaaccgctccattctcaatacaagccaaaggggaatccttgaagacgaacagatgtatcaaaaatgctgcaacctgttcgaaaaattcttccctagcagttcataccggaggccagttggaatttccagcatggtggaggccatggtttctagggcccgaattgacgcacgaattgacttcgaatctggacggattaagaaggaggagtttgctgagatcatgaagatctgttccaccattgaagagctcagacggcagaaatagtgaatttagcttgtccttcatgaaaaaatgccttgtttctact-------------------------------------------------------------------------------------------------------------------------------------------------------------------------------------------------------------------------------------------------------------------------------------------------------------------------------------------------------------------------------------------------------------------------------------------------------------------------------------------------------------------------------------------------------------------------------------------------------------------------------------------------------------------------------------------------------------------------------------------------------------------------------------------------------------------------------------------------------------------------------------------------------------------------------------------------------------------------------------------------------------------------------------------------------------------------------------------------------------------------------------------------------------------------------------------------------------------------------------------------------------------------------------------------------------------------------------------------------------------------------------------------------------------------------------------------------------------------------------------------------------------------------------------------------------------------------------------------------------------------------nnnaaggaacggagaaactgacaatcacttattcgtcatcaatgatgtgggagatcaatggtcctgagtcggtgttggtcaatacttatcagtggataattagaaactgggaaactgtaaaaattcaatggtcacaggatcccacaatgttgtataataggatggaattcgagccattccagtctctagtccctaaagcagccagaggtcaatacagtgggtttgtgagaacattattccagcaaatgcgagatgtgcttggaacatttgacactgttcagatagtaaaactcctcccctttgctgccgccccaccggaacaaagtaggatgcagttctcctccctgactgtgaatgtaagaggatcaggaatgaggatactggtaagaggcaattcaccagtgttcaattacaacaaggccaccaagaggctcacagttctcgggaaagatgcaggtgcattgaccgaagatccagatgaaggcacagctggagtggagtctgctgttttaagaggattcctcattttgggcaaagaagacaagagatatggcccagcattgagcatcaatgagctgagcaatcttgcaaagggagagaaggctaatgtgctaattgggcaaggagacgtagtgttggtgatgaaacggaaacgggactctagcatacttactgacagccagacagcgaccaaaaggattcggatggccatcaattagtgtcgaattatttaaaaacg
