# Supplementary material for: Circumpolar spread of avian influenza H5N1 to southern Indian Ocean islands
Source: Nat Commun. 2025 Sep 29;16:8463. doi: 10.1038/s41467-025-64297-y (PMC12479825; doi:10.1038/s41467-025-64297-y)
Supplement: Supplementary file 10 — Supplementary Data 7 [file 41467_2025_64297_MOESM10_ESM.csv]

Host	Location	Sample ID	Collection Date	Sequence name (GISAID and Genbank)
southern elephant seal	Kerguelen	24P023433	2024-12-01	A/southern_elephant_seal/Kerguelen/24P023433/2024
southern elephant seal	Kerguelen	24P023439	2024-12-01	A/southern_elephant_seal/Kerguelen/24P023439/2024
southern elephant seal	Crozet	24P021417	2024-10-20	A/southern_elephant_seal/Crozet/24P021417/2024
southern elephant seal	Crozet	24P021415	2024-10-20	A/southern_elephant_seal/Crozet/24P021415/2024
southern elephant seal	Crozet	24P023419	2024-11-12	A/southern_elephant_seal/Crozet/24P023419/2024
southern elephant seal	Crozet	24P023417	2024-11-12	A/southern_elephant_seal/Crozet/24P023417/2024
southern elephant seal	Crozet	24P023403	2024-11-06	A/southern_elephant_seal/Crozet/24P023403/2024
southern elephant seal	Crozet	24P023401	2024-11-07	A/southern_elephant_seal/Crozet/24P023401/2024
southern elephant seal	Crozet	24P021422	2024-10-27	A/southern_elephant_seal/Crozet/24P021422/2024
southern elephant seal	Crozet	24P021420	2024-10-27	A/southern_elephant_seal/Crozet/24P021420/2024
southern elephant seal	Crozet	24P023422	2024-11-16	A/southern_elephant_seal/Crozet/24P023422/2024
southern elephant seal	Crozet	24P021407	2024-10-20	A/southern_elephant_seal/Crozet/24P021407/2024
southern elephant seal	Crozet	24P021404	2024-10-20	A/southern_elephant_seal/Crozet/24P021404/2024
southern elephant seal	Crozet	24P021403	2024-10-20	A/southern_elephant_seal/Crozet/24P021403/2024
southern elephant seal	Crozet	24P021402	2024-10-20	A/southern_elephant_seal/Crozet/24P021402/2024
brown skua	Kerguelen	24P023443	2024-12-01	A/brown_skua/Kerguelen/24P023443/2024
brown skua	Kerguelen	24P023446	2024-12-01	A/brown_skua/Kerguelen/24P023446/2024
kelp gull	Kerguelen	24P023440	2024-12-01	A/kelp_gull/Kerguelen/24P023440/2024
cape petrel	Crozet	24P023427	2024-11-22	A/cape_petrel/Crozet/24P023427/2024
brown skua	Crozet	24P023412	2024-11-14	A/brown_skua/Crozet/24P023412/2024
king penguin	Crozet	24P023414	2024-11-11	A/king_penguin/Crozet/24P023414/2024
king penguin	Crozet	24P023398	2024-11-07	A/king_penguin/Crozet/24P023398/2024
king penguin	Crozet	24P023407	2024-11-08	A/king_penguin/Crozet/24P023407/2024
king penguin	Crozet	24P021416	2024-10-20	A/king_penguin/Crozet/24P021416/2024
king penguin	Crozet	24P021412	2024-10-20	A/king_penguin/Crozet/24P021412/2024
