# Supplementary material for: Circumpolar spread of avian influenza H5N1 to southern Indian Ocean islands
Source: Nat Commun. 2025 Sep 29;16:8463. doi: 10.1038/s41467-025-64297-y (PMC12479825; doi:10.1038/s41467-025-64297-y)
Supplement: Supplementary file 11 — Supplementary Data 8 [file 41467_2025_64297_MOESM11_ESM.csv]

IsolateName_Segment	GISAID_Isolate_Accession_number	GISAID_Segment_ID	Isolate_Name	Genbank_Accession_Number
24P021402_HA	EPI_ISL_19747197	EPI4015652	24P021402	PV294985
24P021402_MP	EPI_ISL_19747197	EPI4015647	24P021402	PV294986
24P021402_NA	EPI_ISL_19747197	EPI4015651	24P021402	PV294987
24P021402_NP	EPI_ISL_19747197	EPI4015645	24P021402	PV294988
24P021402_NS	EPI_ISL_19747197	EPI4015646	24P021402	PV294989
24P021402_PA	EPI_ISL_19747197	EPI4015648	24P021402	PV294990
24P021402_PB1	EPI_ISL_19747197	EPI4015650	24P021402	PV294991
24P021402_PB2	EPI_ISL_19747197	EPI4015649	24P021402	PV294992
24P021403_HA	EPI_ISL_19747198	EPI4015660	24P021403	PV294993
24P021403_MP	EPI_ISL_19747198	EPI4015655	24P021403	PV294994
24P021403_NA	EPI_ISL_19747198	EPI4015659	24P021403	PV294995
24P021403_NP	EPI_ISL_19747198	EPI4015653	24P021403	PV294996
24P021403_NS	EPI_ISL_19747198	EPI4015654	24P021403	PV294997
24P021403_PA	EPI_ISL_19747198	EPI4015656	24P021403	PV294998
24P021403_PB1	EPI_ISL_19747198	EPI4015658	24P021403	PV294999
24P021403_PB2	EPI_ISL_19747198	EPI4015657	24P021403	PV295000
24P021404_HA	EPI_ISL_19747199	EPI4015668	24P021404	PV295137
24P021404_MP	EPI_ISL_19747199	EPI4015663	24P021404	PV295138
24P021404_NA	EPI_ISL_19747199	EPI4015667	24P021404	PV295139
24P021404_NP	EPI_ISL_19747199	EPI4015661	24P021404	PV295140
24P021404_NS	EPI_ISL_19747199	EPI4015662	24P021404	PV295141
24P021404_PA	EPI_ISL_19747199	EPI4015664	24P021404	PV295142
24P021404_PB1	EPI_ISL_19747199	EPI4015666	24P021404	PV295143
24P021404_PB2	EPI_ISL_19747199	EPI4015665	24P021404	PV295144
24P021407_HA	EPI_ISL_19747200	EPI4015676	24P021407	PV295145
24P021407_MP	EPI_ISL_19747200	EPI4015671	24P021407	PV295146
24P021407_NA	EPI_ISL_19747200	EPI4015675	24P021407	PV295147
24P021407_NP	EPI_ISL_19747200	EPI4015669	24P021407	PV295148
24P021407_NS	EPI_ISL_19747200	EPI4015670	24P021407	PV295149
24P021407_PA	EPI_ISL_19747200	EPI4015672	24P021407	PV295150
24P021407_PB1	EPI_ISL_19747200	EPI4015674	24P021407	PV295151
24P021407_PB2	EPI_ISL_19747200	EPI4015673	24P021407	PV295152
24P021412_HA	EPI_ISL_19747201	EPI4015684	24P021412	PV295121
24P021412_MP	EPI_ISL_19747201	EPI4015679	24P021412	PV295122
24P021412_NA	EPI_ISL_19747201	EPI4015683	24P021412	PV295123
24P021412_NP	EPI_ISL_19747201	EPI4015677	24P021412	PV295124
24P021412_NS	EPI_ISL_19747201	EPI4015678	24P021412	PV295125
24P021412_PA	EPI_ISL_19747201	EPI4015680	24P021412	PV295126
24P021412_PB1	EPI_ISL_19747201	EPI4015682	24P021412	PV295127
24P021412_PB2	EPI_ISL_19747201	EPI4015681	24P021412	PV295128
24P021415_HA	EPI_ISL_19747210	EPI4015756	24P021415	PV295153
24P021415_MP	EPI_ISL_19747210	EPI4015751	24P021415	PV295154
24P021415_NA	EPI_ISL_19747210	EPI4015755	24P021415	PV295155
24P021415_NP	EPI_ISL_19747210	EPI4015749	24P021415	PV295156
24P021415_NS	EPI_ISL_19747210	EPI4015750	24P021415	PV295157
24P021415_PA	EPI_ISL_19747210	EPI4015752	24P021415	PV295158
24P021415_PB1	EPI_ISL_19747210	EPI4015754	24P021415	PV295159
24P021415_PB2	EPI_ISL_19747210	EPI4015753	24P021415	PV295160
24P021416_HA	EPI_ISL_19747202	EPI4015692	24P021416	PV295129
24P021416_MP	EPI_ISL_19747202	EPI4015687	24P021416	PV295130
24P021416_NA	EPI_ISL_19747202	EPI4015691	24P021416	PV295131
24P021416_NP	EPI_ISL_19747202	EPI4015685	24P021416	PV295132
24P021416_NS	EPI_ISL_19747202	EPI4015686	24P021416	PV295133
24P021416_PA	EPI_ISL_19747202	EPI4015688	24P021416	PV295134
24P021416_PB1	EPI_ISL_19747202	EPI4015690	24P021416	PV295135
24P021416_PB2	EPI_ISL_19747202	EPI4015689	24P021416	PV295136
24P021417_HA	EPI_ISL_19747211	EPI4015764	24P021417	PV295161
24P021417_MP	EPI_ISL_19747211	EPI4015759	24P021417	PV295162
24P021417_NA	EPI_ISL_19747211	EPI4015763	24P021417	PV295163
24P021417_NP	EPI_ISL_19747211	EPI4015757	24P021417	PV295164
24P021417_NS	EPI_ISL_19747211	EPI4015758	24P021417	PV295165
24P021417_PA	EPI_ISL_19747211	EPI4015760	24P021417	PV295166
24P021417_PB1	EPI_ISL_19747211	EPI4015762	24P021417	PV295167
24P021417_PB2	EPI_ISL_19747211	EPI4015761	24P021417	PV295168
24P021420_HA	EPI_ISL_19747204	EPI4015708	24P021420	PV295169
24P021420_MP	EPI_ISL_19747204	EPI4015703	24P021420	PV295170
24P021420_NA	EPI_ISL_19747204	EPI4015707	24P021420	PV295171
24P021420_NP	EPI_ISL_19747204	EPI4015701	24P021420	PV295172
24P021420_NS	EPI_ISL_19747204	EPI4015702	24P021420	PV295173
24P021420_PA	EPI_ISL_19747204	EPI4015704	24P021420	PV295174
24P021420_PB1	EPI_ISL_19747204	EPI4015706	24P021420	PV295175
24P021420_PB2	EPI_ISL_19747204	EPI4015705	24P021420	PV295176
24P021422_HA	EPI_ISL_19747205	EPI4015716	24P021422	PV295177
24P021422_MP	EPI_ISL_19747205	EPI4015711	24P021422	PV295178
24P021422_NA	EPI_ISL_19747205	EPI4015715	24P021422	PV295179
24P021422_NP	EPI_ISL_19747205	EPI4015709	24P021422	PV295180
24P021422_NS	EPI_ISL_19747205	EPI4015710	24P021422	PV295181
24P021422_PA	EPI_ISL_19747205	EPI4015712	24P021422	PV295182
24P021422_PB1	EPI_ISL_19747205	EPI4015714	24P021422	PV295183
24P021422_PB2	EPI_ISL_19747205	EPI4015713	24P021422	PV295184
24P023398_HA	EPI_ISL_19747213	EPI4015780	24P023398	PV295001
24P023398_MP	EPI_ISL_19747213	EPI4015775	24P023398	PV295002
24P023398_NA	EPI_ISL_19747213	EPI4015779	24P023398	PV295003
24P023398_NP	EPI_ISL_19747213	EPI4015773	24P023398	PV295004
24P023398_NS	EPI_ISL_19747213	EPI4015774	24P023398	PV295005
24P023398_PA	EPI_ISL_19747213	EPI4015776	24P023398	PV295006
24P023398_PB1	EPI_ISL_19747213	EPI4015778	24P023398	PV295007
24P023398_PB2	EPI_ISL_19747213	EPI4015777	24P023398	PV295008
24P023401_HA	EPI_ISL_19747206	EPI4015724	24P023401	PV295009
24P023401_MP	EPI_ISL_19747206	EPI4015719	24P023401	PV295010
24P023401_NA	EPI_ISL_19747206	EPI4015723	24P023401	PV295011
24P023401_NP	EPI_ISL_19747206	EPI4015717	24P023401	PV295012
24P023401_NS	EPI_ISL_19747206	EPI4015718	24P023401	PV295013
24P023401_PA	EPI_ISL_19747206	EPI4015720	24P023401	PV295014
24P023401_PB1	EPI_ISL_19747206	EPI4015722	24P023401	PV295015
24P023401_PB2	EPI_ISL_19747206	EPI4015721	24P023401	PV295016
24P023403_HA	EPI_ISL_19747207	EPI4015732	24P023403	PV295017
24P023403_MP	EPI_ISL_19747207	EPI4015727	24P023403	PV295018
24P023403_NA	EPI_ISL_19747207	EPI4015731	24P023403	PV295019
24P023403_NP	EPI_ISL_19747207	EPI4015725	24P023403	PV295020
24P023403_NS	EPI_ISL_19747207	EPI4015726	24P023403	PV295021
24P023403_PA	EPI_ISL_19747207	EPI4015728	24P023403	PV295022
24P023403_PB1	EPI_ISL_19747207	EPI4015730	24P023403	PV295023
24P023403_PB2	EPI_ISL_19747207	EPI4015729	24P023403	PV295024
24P023407_HA	EPI_ISL_19747212	EPI4015772	24P023407	PV295025
24P023407_MP	EPI_ISL_19747212	EPI4015767	24P023407	PV295026
24P023407_NA	EPI_ISL_19747212	EPI4015771	24P023407	PV295027
24P023407_NP	EPI_ISL_19747212	EPI4015765	24P023407	PV295028
24P023407_NS	EPI_ISL_19747212	EPI4015766	24P023407	PV295029
24P023407_PA	EPI_ISL_19747212	EPI4015768	24P023407	PV295030
24P023407_PB1	EPI_ISL_19747212	EPI4015770	24P023407	PV295031
24P023407_PB2	EPI_ISL_19747212	EPI4015769	24P023407	PV295032
24P023412_HA	EPI_ISL_19747215	EPI4015796	24P023412	PV295033
24P023412_MP	EPI_ISL_19747215	EPI4015791	24P023412	PV295034
24P023412_NA	EPI_ISL_19747215	EPI4015795	24P023412	PV295035
24P023412_NP	EPI_ISL_19747215	EPI4015789	24P023412	PV295036
24P023412_NS	EPI_ISL_19747215	EPI4015790	24P023412	PV295037
24P023412_PA	EPI_ISL_19747215	EPI4015792	24P023412	PV295038
24P023412_PB1	EPI_ISL_19747215	EPI4015794	24P023412	PV295039
24P023412_PB2	EPI_ISL_19747215	EPI4015793	24P023412	PV295040
24P023414_HA	EPI_ISL_19747214	EPI4015788	24P023414	PV295041
24P023414_MP	EPI_ISL_19747214	EPI4015783	24P023414	PV295042
24P023414_NA	EPI_ISL_19747214	EPI4015787	24P023414	PV295043
24P023414_NP	EPI_ISL_19747214	EPI4015781	24P023414	PV295044
24P023414_NS	EPI_ISL_19747214	EPI4015782	24P023414	PV295045
24P023414_PA	EPI_ISL_19747214	EPI4015784	24P023414	PV295046
24P023414_PB1	EPI_ISL_19747214	EPI4015786	24P023414	PV295047
24P023414_PB2	EPI_ISL_19747214	EPI4015785	24P023414	PV295048
24P023417_HA	EPI_ISL_19747208	EPI4015740	24P023417	PV295049
24P023417_MP	EPI_ISL_19747208	EPI4015735	24P023417	PV295050
24P023417_NA	EPI_ISL_19747208	EPI4015739	24P023417	PV295051
24P023417_NP	EPI_ISL_19747208	EPI4015733	24P023417	PV295052
24P023417_NS	EPI_ISL_19747208	EPI4015734	24P023417	PV295053
24P023417_PA	EPI_ISL_19747208	EPI4015736	24P023417	PV295054
24P023417_PB1	EPI_ISL_19747208	EPI4015738	24P023417	PV295055
24P023417_PB2	EPI_ISL_19747208	EPI4015737	24P023417	PV295056
24P023419_HA	EPI_ISL_19747209	EPI4015748	24P023419	PV295057
24P023419_MP	EPI_ISL_19747209	EPI4015743	24P023419	PV295058
24P023419_NA	EPI_ISL_19747209	EPI4015747	24P023419	PV295059
24P023419_NP	EPI_ISL_19747209	EPI4015741	24P023419	PV295060
24P023419_NS	EPI_ISL_19747209	EPI4015742	24P023419	PV295061
24P023419_PA	EPI_ISL_19747209	EPI4015744	24P023419	PV295062
24P023419_PB1	EPI_ISL_19747209	EPI4015746	24P023419	PV295063
24P023419_PB2	EPI_ISL_19747209	EPI4015745	24P023419	PV295064
24P023422_HA	EPI_ISL_19747203	EPI4015700	24P023422	PV295065
24P023422_MP	EPI_ISL_19747203	EPI4015695	24P023422	PV295066
24P023422_NA	EPI_ISL_19747203	EPI4015699	24P023422	PV295067
24P023422_NP	EPI_ISL_19747203	EPI4015693	24P023422	PV295068
24P023422_NS	EPI_ISL_19747203	EPI4015694	24P023422	PV295069
24P023422_PA	EPI_ISL_19747203	EPI4015696	24P023422	PV295070
24P023422_PB1	EPI_ISL_19747203	EPI4015698	24P023422	PV295071
24P023422_PB2	EPI_ISL_19747203	EPI4015697	24P023422	PV295072
24P023427_HA	EPI_ISL_19747216	EPI4015804	24P023427	PV295073
24P023427_MP	EPI_ISL_19747216	EPI4015799	24P023427	PV295074
24P023427_NA	EPI_ISL_19747216	EPI4015803	24P023427	PV295075
24P023427_NP	EPI_ISL_19747216	EPI4015797	24P023427	PV295076
24P023427_NS	EPI_ISL_19747216	EPI4015798	24P023427	PV295077
24P023427_PA	EPI_ISL_19747216	EPI4015800	24P023427	PV295078
24P023427_PB1	EPI_ISL_19747216	EPI4015802	24P023427	PV295079
24P023427_PB2	EPI_ISL_19747216	EPI4015801	24P023427	PV295080
24P023433_HA	EPI_ISL_19747218	EPI4015820	24P023433	PV295081
24P023433_MP	EPI_ISL_19747218	EPI4015815	24P023433	PV295082
24P023433_NA	EPI_ISL_19747218	EPI4015819	24P023433	PV295083
24P023433_NP	EPI_ISL_19747218	EPI4015813	24P023433	PV295084
24P023433_NS	EPI_ISL_19747218	EPI4015814	24P023433	PV295085
24P023433_PA	EPI_ISL_19747218	EPI4015816	24P023433	PV295086
24P023433_PB1	EPI_ISL_19747218	EPI4015818	24P023433	PV295087
24P023433_PB2	EPI_ISL_19747218	EPI4015817	24P023433	PV295088
24P023439_HA	EPI_ISL_19747217	EPI4015812	24P023439	PV295089
24P023439_MP	EPI_ISL_19747217	EPI4015807	24P023439	PV295090
24P023439_NA	EPI_ISL_19747217	EPI4015811	24P023439	PV295091
24P023439_NP	EPI_ISL_19747217	EPI4015805	24P023439	PV295092
24P023439_NS	EPI_ISL_19747217	EPI4015806	24P023439	PV295093
24P023439_PA	EPI_ISL_19747217	EPI4015808	24P023439	PV295094
24P023439_PB1	EPI_ISL_19747217	EPI4015810	24P023439	PV295095
24P023439_PB2	EPI_ISL_19747217	EPI4015809	24P023439	PV295096
24P023440_HA	EPI_ISL_19747219	EPI4015828	24P023440	PV295097
24P023440_MP	EPI_ISL_19747219	EPI4015823	24P023440	PV295098
24P023440_NA	EPI_ISL_19747219	EPI4015827	24P023440	PV295099
24P023440_NP	EPI_ISL_19747219	EPI4015821	24P023440	PV295100
24P023440_NS	EPI_ISL_19747219	EPI4015822	24P023440	PV295101
24P023440_PA	EPI_ISL_19747219	EPI4015824	24P023440	PV295102
24P023440_PB1	EPI_ISL_19747219	EPI4015826	24P023440	PV295103
24P023440_PB2	EPI_ISL_19747219	EPI4015825	24P023440	PV295104
24P023443_HA	EPI_ISL_19747221	EPI4015844	24P023443	PV295105
24P023443_MP	EPI_ISL_19747221	EPI4015839	24P023443	PV295106
24P023443_NA	EPI_ISL_19747221	EPI4015843	24P023443	PV295107
24P023443_NP	EPI_ISL_19747221	EPI4015837	24P023443	PV295108
24P023443_NS	EPI_ISL_19747221	EPI4015838	24P023443	PV295109
24P023443_PA	EPI_ISL_19747221	EPI4015840	24P023443	PV295110
24P023443_PB1	EPI_ISL_19747221	EPI4015842	24P023443	PV295111
24P023443_PB2	EPI_ISL_19747221	EPI4015841	24P023443	PV295112
24P023446_HA	EPI_ISL_19747220	EPI4015836	24P023446	PV295113
24P023446_MP	EPI_ISL_19747220	EPI4015831	24P023446	PV295114
24P023446_NA	EPI_ISL_19747220	EPI4015835	24P023446	PV295115
24P023446_NP	EPI_ISL_19747220	EPI4015829	24P023446	PV295116
24P023446_NS	EPI_ISL_19747220	EPI4015830	24P023446	PV295117
24P023446_PA	EPI_ISL_19747220	EPI4015832	24P023446	PV295118
24P023446_PB1	EPI_ISL_19747220	EPI4015834	24P023446	PV295119
24P023446_PB2	EPI_ISL_19747220	EPI4015833	24P023446	PV295120
