# Supplementary material for: Circumpolar spread of avian influenza H5N1 to southern Indian Ocean islands
Source: Nat Commun. 2025 Sep 29;16:8463. doi: 10.1038/s41467-025-64297-y (PMC12479825; doi:10.1038/s41467-025-64297-y)
Supplement: Supplementary file 12 — Supplementary Data 9 [file 41467_2025_64297_MOESM12_ESM.csv]

Strain name GISAID accession number Genbank accession number (HA) Database
A/American_Crow/BC/AIVPHL-861/2022 EPI_ISL_18665555 NA GISAID
A/American_Crow/BC/AIVPHL-864/2022 EPI_ISL_18665557 NA GISAID
A/American_Crow/BC/AIVPHL-874/2023 EPI_ISL_18665565 NA GISAID
A/American_Crow/BC/AIVPHL-900/2023 EPI_ISL_18665492 NA GISAID
A/American_Crow/BC/AIVPHL-921/2023 EPI_ISL_18665496 NA GISAID
A/American_Crow/BC/AIVPHL-922/2023 EPI_ISL_18665498 NA GISAID
A/American_Crow/BC/AIVPHL-929/2023 EPI_ISL_18665506 NA GISAID
A/American_Crow/BC/FAV-0053-11/2022 EPI_ISL_19155031 NA GISAID
A/American_Crow/BC/FAV-0053-19/2022 EPI_ISL_19155032 NA GISAID
A/American_Crow/BC/FAV-0053-21/2022 EPI_ISL_19155079 NA GISAID
A/American_Crow/BC/FAV-0053-22/2022 EPI_ISL_19155033 NA GISAID
A/American_Crow/BC/FAV-0053-24/2022 EPI_ISL_19155111 NA GISAID
A/American_Crow/BC/FAV-0053-42/2023 EPI_ISL_19155140 NA GISAID
A/American_crow/Iowa/23-007468-001/2023 EPI_ISL_17964890 NA GISAID
A/American_crow/Iowa/23-007781-002/2023 EPI_ISL_17964893 NA GISAID
A/American_crow/Utah/23-007867-006/2023 EPI_ISL_17964896 NA GISAID
A/Antarctic_Fur_Seal/Jason_Harbour/141037/2023 EPI_ISL_18742212 NA GISAID
A/Antarctic_Fur_Seal/South_Georgia_and_the_South_Sandwich_Islands/128/2023 EPI_ISL_19313608 NA GISAID
A/Antarctic_Tern/South_Georgia_and_the_South_Sandwich_Islands/40/2023 EPI_ISL_19313616 NA GISAID
A/Antarctic_tern/King_Edward_Point/141271/2023 EPI_ISL_18742220 NA GISAID
A/Antofagasta/25945/2023 EPI_ISL_19391463 NA GISAID
A/Avian/Argentina/1762-2/2023 EPI_ISL_18698516 NA GISAID
A/Avian/Argentina/1790-5/2023 EPI_ISL_18698517 NA GISAID
A/Avian/Argentina/579-5/2023 EPI_ISL_18698485 NA GISAID
A/Avian/Argentina/586-4/2023 EPI_ISL_18698487 NA GISAID
A/Band-tailed_gull/Antofagasta/228525-1/2022 EPI_ISL_19131166 NA GISAID
A/Band-tailed_gull/Arica_y_Parinacota/232200-1/2023 EPI_ISL_19131168 NA GISAID
A/Barn_Owl/BC/AIVPHL-1011/2023 EPI_ISL_18665563 NA GISAID
A/Barn_Owl/BC/AIVPHL-926/2023 EPI_ISL_18665504 NA GISAID
A/Barn_Owl/BC/AIVPHL-995/2023 EPI_ISL_18665547 NA GISAID
A/Barred_Owl/BC/AIVPHL-1008/2023 EPI_ISL_18665556 NA GISAID
A/Barred_Owl/BC/AIVPHL-982/2023 EPI_ISL_18665541 NA GISAID
A/Barred_Owl/BC/FAV-0053-23/2022 EPI_ISL_19155098 NA GISAID
A/Black-crowned_night-heron/Antofagasta/228705-2/2022 EPI_ISL_18005786 NA GISAID
A/Black_Skimmer/Maule/240379/2023 EPI_ISL_17885849 NA GISAID
A/Blackish_oystercatcher/OHiggins/240628/2023 EPI_ISL_17885967 NA GISAID
A/Broiler_Breeders_Chicken/BC/FAV-1616-1/2022 EPI_ISL_19155042 NA GISAID
A/Broiler_Breeders_Chicken/BC/FAV-1616-2/2022 EPI_ISL_19155043 NA GISAID
A/Brown_Skua/Bird_Island/141232/2023 EPI_ISL_18742214 NA GISAID
A/Brown_Skua/Hound_Bay/133949/2023 EPI_ISL_18592429 NA GISAID
A/Brown_Skua/Moltke_Harbour/133752/2023 EPI_ISL_18592424 NA GISAID
A/Brown_Skua/Moltke_Harbour/133755/2023 EPI_ISL_18592426 NA GISAID
A/Brown_Skua/Penguin_River/141236/2023 EPI_ISL_18742216 NA GISAID
A/Brown_Skua/Penguin_River/141240/2023 EPI_ISL_18742218 NA GISAID
A/Brown_Skua/South_Georgia_and_the_South_Sandwich_Islands/104/2023 EPI_ISL_19313621 NA GISAID
A/Brown_Skua/South_Georgia_and_the_South_Sandwich_Islands/112/2023 EPI_ISL_19313575 NA GISAID
A/Brown_Skua/South_Georgia_and_the_South_Sandwich_Islands/144/2023 EPI_ISL_19313583 NA GISAID
A/Brown_Skua/South_Georgia_and_the_South_Sandwich_Islands/16/2023 EPI_ISL_19321280 NA GISAID
A/Brown_Skua/South_Georgia_and_the_South_Sandwich_Islands/24/2023 EPI_ISL_19321271 NA GISAID
A/Brown_Skua/South_Georgia_and_the_South_Sandwich_Islands/48/2023 EPI_ISL_19313591 NA GISAID
A/Brown_Skua/South_Georgia_and_the_South_Sandwich_Islands/64/2023 EPI_ISL_19313626 NA GISAID
A/Brown_Skua/South_Georgia_and_the_South_Sandwich_Islands/8/2023 EPI_ISL_19321287 NA GISAID
A/Brown_Skua/South_Georgia_and_the_South_Sandwich_Islands/80/2023 EPI_ISL_19313660 NA GISAID
A/Brown_Skua/South_Georgia_and_the_South_Sandwich_Islands/96/2023 EPI_ISL_19313668 NA GISAID
A/Brown_skua/Bird_Island/128287/2023 EPI_ISL_18439562 NA GISAID
A/Brown_skua/Bird_Island/128288/2023 EPI_ISL_18439563 NA GISAID
A/Brown_skua/Bird_Island/128289/2023 EPI_ISL_18439564 NA GISAID
A/Cackling_Goose/BC/AIVPHL-875/2023 EPI_ISL_18665568 NA GISAID
A/Cackling_Goose/BC/AIVPHL-876/2023 EPI_ISL_18665571 NA GISAID
A/Calidris_alba/Lima/HA_4/2023 EPI_ISL_19158339 NA GISAID
A/Calidris_alba/Lima/Villa01/2023___this_ EPI_ISL_19070288 NA GISAID
A/Canada_Goose/BC/AIVPHL-844/2022 EPI_ISL_18665543 NA GISAID
A/Canada_goose/Iowa/23-028688-001-original/2023 EPI_ISL_19371749 NA GISAID
A/Canada_goose/Iowa/23-030290-001/2022 EPI_ISL_19131437 NA GISAID
A/Canada_goose/Washington/23-007799-001/2023 EPI_ISL_17964894 NA GISAID
A/Caspian_tern/Oregon/23-018836-001/2023 EPI_ISL_18311014 NA GISAID
A/Caspian_tern/Oregon/23-018836-002/2023 EPI_ISL_18311015 NA GISAID
A/Caspian_tern/Oregon/23-018836-003/2023 EPI_ISL_18311016 NA GISAID
A/Caspian_tern/Washington/23-021119-003/2023 EPI_ISL_18311017 NA GISAID
A/Caspian_tern/Washington/23-023703-001/2023 EPI_ISL_18311018 NA GISAID
A/Caspian_tern/Washington/23-023703-002/2023 EPI_ISL_18311019 NA GISAID
A/Caspian_tern/Washington/W231930045-3/2023 EPI_ISL_19592591 NA GISAID
A/Caspian_tern/Washington/W232140074-1/2023 EPI_ISL_19592592 NA GISAID
A/Caspian_tern/Washington/W232140074-2/2023 EPI_ISL_19592593 NA GISAID
A/Caspian_tern/Washington/W232270041-1/2023 EPI_ISL_19592594 NA GISAID
A/Chicken/Argentina/1035-1/2023 EPI_ISL_18698504 NA GISAID
A/Chicken/Argentina/1147-2/2023 EPI_ISL_18698505 NA GISAID
A/Chicken/Argentina/1200-1/2023 EPI_ISL_18698506 NA GISAID
A/Chicken/Argentina/1340-2/2023 EPI_ISL_18698507 NA GISAID
A/Chicken/Argentina/1375-6/2023 EPI_ISL_18698509 NA GISAID
A/Chicken/Argentina/1416-3/2023 EPI_ISL_18698510 NA GISAID
A/Chicken/Argentina/1495-4/2023 EPI_ISL_18698719 NA GISAID
A/Chicken/Argentina/1530-3/2023 EPI_ISL_18698511 NA GISAID
A/Chicken/Argentina/1708-1/2023 EPI_ISL_18698512 NA GISAID
A/Chicken/Argentina/1976-2/2023 EPI_ISL_18698518 NA GISAID
A/Chicken/Argentina/1984-4/2023 EPI_ISL_18698519 NA GISAID
A/Chicken/Argentina/2016-2/2023 EPI_ISL_18698732 NA GISAID
A/Chicken/Argentina/2034-5/2023 EPI_ISL_18698520 NA GISAID
A/Chicken/Argentina/2049-3/2023 EPI_ISL_18698521 NA GISAID
A/Chicken/Argentina/2064-3/2023 EPI_ISL_18698522 NA GISAID
A/Chicken/Argentina/2305-1/2023 EPI_ISL_18698524 NA GISAID
A/Chicken/Argentina/2305-6/2023 EPI_ISL_18698525 NA GISAID
A/Chicken/Argentina/2483-3/2023 EPI_ISL_18698526 NA GISAID
A/Chicken/Argentina/2796-2/2023 EPI_ISL_18698527 NA GISAID
A/Chicken/Argentina/3346-1/2023 EPI_ISL_18698528 NA GISAID
A/Chicken/Argentina/3695-3/2023 EPI_ISL_18698530 NA GISAID
A/Chicken/Argentina/464-4/2023 EPI_ISL_18698460 NA GISAID
A/Chicken/Argentina/477-5/2023 EPI_ISL_18698462 NA GISAID
A/Chicken/Argentina/481-2/2023 EPI_ISL_18698464 NA GISAID
A/Chicken/Argentina/485-6/2023 EPI_ISL_18698466 NA GISAID
A/Chicken/Argentina/491-2/2023 EPI_ISL_18698469 NA GISAID
A/Chicken/Argentina/501-1/2023 EPI_ISL_18698471 NA GISAID
A/Chicken/Argentina/506-2/2023 EPI_ISL_18698474 NA GISAID
A/Chicken/Argentina/509-2/2023 EPI_ISL_18698476 NA GISAID
A/Chicken/Argentina/556-6/2023 EPI_ISL_18698478 NA GISAID
A/Chicken/Argentina/559-8/2023 EPI_ISL_18698480 NA GISAID
A/Chicken/Argentina/578-2/2023 EPI_ISL_18698482 NA GISAID
A/Chicken/Argentina/588-4/2023 EPI_ISL_18698490 NA GISAID
A/Chicken/Argentina/606-1/2023 EPI_ISL_18698492 NA GISAID
A/Chicken/Argentina/736-1/2023 EPI_ISL_18698494 NA GISAID
A/Chicken/Argentina/747-1/2023 EPI_ISL_18698730 NA GISAID
A/Chicken/Argentina/858-1/2023 EPI_ISL_18698499 NA GISAID
A/Chicken/Argentina/895-1/2023 EPI_ISL_18698731 NA GISAID
A/Chicken/Argentina/919-3/2023 EPI_ISL_18698502 NA GISAID
A/Chicken/BC/FAV-0005-1/2023 EPI_ISL_19155141 NA GISAID
A/Chicken/BC/FAV-0005-2/2023 EPI_ISL_19155142 NA GISAID
A/Chicken/BC/FAV-0010-1/2023 EPI_ISL_19155147 NA GISAID
A/Chicken/BC/FAV-0010-2/2023 EPI_ISL_19155148 NA GISAID
A/Chicken/BC/FAV-0011-1/2023 EPI_ISL_19155149 NA GISAID
A/Chicken/BC/FAV-0011-2/2023 EPI_ISL_19155150 NA GISAID
A/Chicken/BC/FAV-1617-1/2022 EPI_ISL_19155051 NA GISAID
A/Chicken/BC/FAV-1617-2/2022 EPI_ISL_19155052 NA GISAID
A/Chicken/BC/FAV-1630-1/2022 EPI_ISL_19155066 NA GISAID
A/Chicken/BC/FAV-1630-2/2022 EPI_ISL_19155067 NA GISAID
A/Chicken/BC/FAV-1647-1/2022 EPI_ISL_19155091 NA GISAID
A/Chicken/BC/FAV-1647-2/2022 EPI_ISL_19155092 NA GISAID
A/Chicken/BC/FAV-1685-1/2022 EPI_ISL_19155130 NA GISAID
A/Chicken/BC/FAV-1685-2/2022 EPI_ISL_19155131 NA GISAID
A/Chicken/BC/FAV-1689-1/2022 EPI_ISL_19155136 NA GISAID
A/Chicken/BC/FAV-1689-2/2022 EPI_ISL_19155137 NA GISAID
A/Chicken/NB/FAV-0013/2023 EPI_ISL_19155156 NA GISAID
A/Chile/25945/2023 EPI_ISL_17468386 NA GISAID
A/Chiloe_wigeon/OHiggins/240893-2/2023 EPI_ISL_17885965 NA GISAID
A/Cooper_s_Hawk/BC/AIVPHL-1125/2023 EPI_ISL_18665595 NA GISAID
A/Cooper_s_Hawk/BC/AIVPHL-924/2023 EPI_ISL_18665500 NA GISAID
A/Cooper_s_hawk/Montana/23-016105-001/2023 EPI_ISL_17964974 NA GISAID
A/Cooper_s_s_hawk/Colorado/23-005617-001/2023 EPI_ISL_17964858 NA GISAID
A/Duck/Argentina/1712-5/2023 EPI_ISL_18698515 NA GISAID
A/Duck/Argentina/2197-1/2023 EPI_ISL_18698523 NA GISAID
A/Duck/BC/FAV-1593-3/2022 EPI_ISL_19155028 NA GISAID
A/Duck/BC/FAV-1593-4/2022 EPI_ISL_19155029 NA GISAID
A/Dunlin/BC/AIVPHL-940/2023 EPI_ISL_18665510 NA GISAID
A/Dunlin/BC/FAV-0053-16/2022 EPI_ISL_19155099 NA GISAID
A/Elegant_tern/Arica_y_Parinacota/229476-1/2022 EPI_ISL_17885955 NA GISAID
A/Elegant_tern/Tarapaca/229133-1/2022 EPI_ISL_17885953 NA GISAID
A/Franklin_gull/OHiggins/236195-1/2023 EPI_ISL_19162729 NA GISAID
A/Gallus_gallus/Mato_Grosso_do_Sul/2108-SN52/2023 EPI_ISL_19215176 NA GISAID
A/Glaucous-winged_gull/Washington/W231990001-1/2023 EPI_ISL_19592595 NA GISAID
A/Glaucous-winged_gull/Washington/W232270041-2/2023 EPI_ISL_19592596 NA GISAID
A/Glaucous-winged_gull/Washington/W232270041-4/2023 EPI_ISL_19592597 NA GISAID
A/Goose/Argentina/389-1/2023 EPI_ISL_18698459 NA GISAID
A/Gray_gull/Tarapaca/232825-1/2023 EPI_ISL_17885951 NA GISAID
A/Great_Blue_Heron/BC/AIVPHL-835/2022 EPI_ISL_18665537 NA GISAID
A/Great_Horned_Owl/ON/FAV-0002-2/2022 EPI_ISL_19155078 NA GISAID
A/Great_egret/Araucania/240518/2023 EPI_ISL_17885950 NA GISAID
A/Great_grabe/Atacama/231482-1/2023 EPI_ISL_19162730 NA GISAID
A/Great_grabe/Atacama/231482-2/2023 EPI_ISL_19162731 NA GISAID
A/Guanay_cormorant/Chile/239584/2023 EPI_ISL_19391460 NA GISAID
A/Gull/Chile/227023-2/2022 EPI_ISL_17011964 NA GISAID
A/Gull/Chile/227023-3/2022 EPI_ISL_17011958 NA GISAID
A/Harbor_seal/Washington/W232490069-3/2023 EPI_ISL_19592610 NA GISAID
A/Humboldt_penguin/Antofagasta/236063-2/2023 EPI_ISL_18760066 NA GISAID
A/Humboldt_penguin/Coquimbo/239590/2023 EPI_ISL_17885948 NA GISAID
A/Inca_tern/Antofagasta/238083/2023 EPI_ISL_19131156 NA GISAID
A/Inca_tern/Arica_y_Parinacota/227519-1/2022 EPI_ISL_19131159 NA GISAID
A/Inca_tern/Coquimbo/239619/2023 EPI_ISL_19131162 NA GISAID
A/Kelp_Gull/Hound_Bay/133744/2023 EPI_ISL_18592422 NA GISAID
A/Kelp_Gull/Hound_Bay/133747/2023 EPI_ISL_18592423 NA GISAID
A/Kelp_Gull/Moltke_Harbour/133754/2023 EPI_ISL_18592425 NA GISAID
A/Kelp_Gull/Penguin_River/141234/2023 EPI_ISL_18742215 NA GISAID
A/Kelp_Gull/Penguin_River/141239/2023 EPI_ISL_18742217 NA GISAID
A/Kelp_Gull/South_Georgia_and_the_South_Sandwich_Islands/136/2023 EPI_ISL_19313644 NA GISAID
A/Kelp_Gull/South_Georgia_and_the_South_Sandwich_Islands/152/2023 EPI_ISL_19313573 NA GISAID
A/Kelp_Gull/South_Georgia_and_the_South_Sandwich_Islands/160/2023 EPI_ISL_19313506 NA GISAID
A/Kelp_Gull/South_Georgia_and_the_South_Sandwich_Islands/32/2023 EPI_ISL_19313514 NA GISAID
A/Kelp_Gull/South_Georgia_and_the_South_Sandwich_Islands/56/2023 EPI_ISL_19313522 NA GISAID
A/Kelp_Gull/South_Georgia_and_the_South_Sandwich_Islands/72/2023 EPI_ISL_19313477 NA GISAID
A/Kelp_gull/Maule/239349/2023 EPI_ISL_17885972 NA GISAID
A/Layer_Chicken/BC/FAV-1623-1/2022 EPI_ISL_19155058 NA GISAID
A/Layer_Chicken/BC/FAV-1623-2/2022 EPI_ISL_19155059 NA GISAID
A/Long_Eared_Owl/BC/AIVPHL-925/2023 EPI_ISL_18665502 NA GISAID
A/Mixed/AB/FAV-1654/2022 EPI_ISL_19155100 NA GISAID
A/Northern_Pintail/BC/FAV-0053-43/2023 EPI_ISL_19155143 NA GISAID
A/Numida_meleagris/Santa_Catarina/1843-N3/2023 EPI_ISL_19215178 NA GISAID
A/Otaria_flavescens/Rio_Grande_do_Sul/2165-SO/2023 EPI_ISL_19215180 NA GISAID
A/Pelecanus/Peru/VFAR-140/2022 EPI_ISL_17099964 NA GISAID
A/Pelican/Antofagasta/228244-2/2022 EPI_ISL_17885944 NA GISAID
A/Pelican/Antofagasta/228246-2/2022 EPI_ISL_17885934 NA GISAID
A/Pelican/Antofagasta/228246-3/2022 EPI_ISL_17885931 NA GISAID
A/Pelican/Antofagasta/228272-1/2022 EPI_ISL_17885929 NA GISAID
A/Pelican/Atacama/229424-2/2022 EPI_ISL_17885927 NA GISAID
A/Pelican/Atacama/229450-2/2022 EPI_ISL_17885926 NA GISAID
A/Pelican/Atacama/230158-1/2022 EPI_ISL_17885925 NA GISAID
A/Pelican/Atacama/230158-2/2022 EPI_ISL_17885924 NA GISAID
A/Pelican/Chile/227023-1/2022 EPI_ISL_17050893 NA GISAID
A/Pelican/Chile/6618-1/2022 EPI_ISL_17011962 NA GISAID
A/Pelican/Chile/6618-2/2022 EPI_ISL_17011961 NA GISAID
A/Pelican/Chile/6924-1/2022 EPI_ISL_17011963 NA GISAID
A/Pelican/Chile/6955-1/2022 EPI_ISL_17011956 NA GISAID
A/Pelican/Chile/6955-3/2022 EPI_ISL_17011957 NA GISAID
A/Pelican/Chile/6958-1/2022 EPI_ISL_17011959 NA GISAID
A/Pelican/Chile/7087-1/2022 EPI_ISL_17012018 NA GISAID
A/Pelican/Coquimbo/230310-1/2023 EPI_ISL_17885923 NA GISAID
A/Pelican/Coquimbo/231946-1/2023 EPI_ISL_17885922 NA GISAID
A/Pelican/Maule/231155-2/2023 EPI_ISL_17885921 NA GISAID
A/Pelican/Nuble/233947-2/2023 EPI_ISL_17885918 NA GISAID
A/Pelican/OHiggins/233663-1/2023 EPI_ISL_17885915 NA GISAID
A/Pelican/OHiggins/233721-1/2023 EPI_ISL_17885912 NA GISAID
A/Pelican/Tarapaca/227436-2/2022 EPI_ISL_17885942 NA GISAID
A/Peregrine_Falcon/BC/AIVPHL-1151/2023 EPI_ISL_18665598 NA GISAID
A/Peregrine_Falcon/BC/AIVPHL-877/2023 EPI_ISL_18665560 NA GISAID
A/Peruvean_booby/Atacama/230579-1/2023 EPI_ISL_19139974 NA GISAID
A/Peruvean_booby/OHiggins/234887-1/2023 EPI_ISL_19162636 NA GISAID
A/Peruvean_booby/Valparaiso/238535/2023 EPI_ISL_19131163 NA GISAID
A/Peruvian_booby/Antofagasta/236109-1/2023 EPI_ISL_18690723 NA GISAID
A/Peruvian_booby/OHiggins/242755-1/2023 EPI_ISL_18760067 NA GISAID
A/Pluvialis_dominica/Sao_Paulo/2252-N/2023 EPI_ISL_19215181 NA GISAID
A/Procellaria_aequinoctialis/Sao_Paulo/2259-N/2023 EPI_ISL_19215182 NA GISAID
A/Procellaria_aequinoctialis/Sao_Paulo/2271-N/2023 EPI_ISL_19215190 NA GISAID
A/Red-Tailed_Hawk/ON/FAV-0002-1/2022 EPI_ISL_19155113 NA GISAID
A/Red_Tailed_Hawk/BC/AIVPHL-1007/2023 EPI_ISL_18665553 NA GISAID
A/Red_Tailed_Hawk/BC/AIVPHL-1009/2023 EPI_ISL_18665559 NA GISAID
A/Red_Tailed_Hawk/BC/AIVPHL-1028/2023 EPI_ISL_18665567 NA GISAID
A/Red_Tailed_Hawk/BC/AIVPHL-859/2022 EPI_ISL_18665549 NA GISAID
A/Red_Tailed_Hawk/BC/AIVPHL-860/2022 EPI_ISL_18665552 NA GISAID
A/Red_Tailed_Hawk/BC/AIVPHL-931/2023 EPI_ISL_18665508 NA GISAID
A/Red_Tailed_Hawk/BC/AIVPHL-990/2023 EPI_ISL_18665544 NA GISAID
A/Sanderling/Arica_y_Parinacota/230758-1/2022 EPI_ISL_17885980 NA GISAID
A/Sanderling/Arica_y_Parinacota/240265/2023 EPI_ISL_17885978 NA GISAID
A/Sanderling/Chile/230758-2/2023 EPI_ISL_19404931 NA GISAID
A/Sea_Lion/Argentina/3849-4/2023 EPI_ISL_18698754 NA GISAID
A/Sea_Lion/Argentina/3893-1/2023 EPI_ISL_18698755 NA GISAID
A/Sea_Lion/Peru/LIM-SER036/2023 EPI_ISL_18054502 NA GISAID
A/Snow_Goose/AB/FAV-0026-1/2022 EPI_ISL_19155037 NA GISAID
A/South_American_fur_seal/Argentina/RN-PB019/2023 EPI_ISL_18945320 NA GISAID
A/South_American_sea_lion/Argentina/RN-PB007/2023 EPI_ISL_18945319 NA GISAID
A/South_American_sea_lion/Argentina/RN-PB011/2023 EPI_ISL_18945317 NA GISAID
A/South_American_sea_lion/Argentina/RN-PB013/2023 EPI_ISL_18945316 NA GISAID
A/South_American_tern/Argentina/CH-PD030/2023 EPI_ISL_19466158 NA GISAID
A/South_American_tern/Argentina/CH-PD037/2023 EPI_ISL_19466210 NA GISAID
A/South_American_tern/Argentina/RN-PB015/2023 EPI_ISL_18945315 NA GISAID
A/South_American_tern/Maule/238507/2023 EPI_ISL_17885973 NA GISAID
A/South_Georgia_Shag/King_Edward_Cove/141245/2023 EPI_ISL_18742219 NA GISAID
A/South_Georgia_Shag/South_Georgia_and_the_South_Sandwich_Islands/88/2023 EPI_ISL_19313558 NA GISAID
A/South_polar_skua/Antarctica/INACH-UC-UCHILE-SKU1/2024 EPI_ISL_19410261 NA GISAID
A/South_polar_skua/Antarctica/INACH-UC-UCHILE-SKU2/2024 EPI_ISL_19410262 NA GISAID
A/South_polar_skua/Antarctica/INACH-UC-UCHILE-SKU3/2024 EPI_ISL_19410263 NA GISAID
A/South_polar_skua/Antarctica/INACH-UC-UCHILE-SKU4/2024 EPI_ISL_19410264 NA GISAID
A/South_polar_skua/Antarctica/INACH-UC-UCHILE-SKU5/2024 EPI_ISL_19410265 NA GISAID
A/Southern_Elephant_Seal/Jason_Harbour/141027/2023 EPI_ISL_18742221 NA GISAID
A/Southern_Elephant_Seal/Jason_Harbour/141078/2023 EPI_ISL_18742213 NA GISAID
A/Southern_Elephant_Seal/South_Georgia_and_the_South_Sandwich_Islands/120/2023 EPI_ISL_19313566 NA GISAID
A/Southern_Elephant_Seal/South_Georgia_and_the_South_Sandwich_Islands/24/2023 EPI_ISL_19313544 NA GISAID
A/Southern_Fulmar/South_Georgia_and_the_South_Sandwich_Islands/4/2023 EPI_ISL_19313538 NA GISAID
A/Southern_elephant_seal/Peninsula_Valdes/HA_CH-PD027/2023 EPI_ISL_19466211 NA GISAID
A/Southern_elephant_seal/Peninsula_Valdes/HA_CH-PD032rain/2023 EPI_ISL_19466216 NA GISAID
A/Southern_fulmar/Falkland_Islands/133789/2023 EPI_ISL_18522961 NA GISAID
A/Sterna_hirundo/Espirito_Santo/0155-N/2024 EPI_ISL_19215192 NA GISAID
A/Sterna_hirundo/Espirito_Santo/0448-N/2024 EPI_ISL_19215194 NA GISAID
A/Sterna_hirundo/Espirito_Santo/1455-N/2023 EPI_ISL_19215183 NA GISAID
A/Sterna_hirundo/Rio_de_Janeiro/0481-R/2024 EPI_ISL_19215196 NA GISAID
A/Sterna_hirundo/Rio_de_Janeiro/0721-N/2024 EPI_ISL_19215195 NA GISAID
A/Sterna_hirundo/Santa_Catarina/2261-N/2023 EPI_ISL_19215184 NA GISAID
A/Striped_Skunk/BC/AIVPHL-1080/2023 EPI_ISL_18665585 NA GISAID
A/Striped_Skunk/BC/AIVPHL-1082/2023 EPI_ISL_18665588 NA GISAID
A/Striped_Skunk/BC/AIVPHL-1083/2023 EPI_ISL_18665592 NA GISAID
A/Striped_Skunk/BC/AIVPHL-966/2023 EPI_ISL_18665518 NA GISAID
A/Sula_leucogaster/Brazil-PR/A0001-IBTEC/2023 EPI_ISL_18975372 NA GISAID
A/Sula_leucogaster/Sao_Francisco_do_Sul/2122-N/2023 EPI_ISL_19215185 NA GISAID
A/Swainson_s_hawk/Colorado/23-014329-001/2023 EPI_ISL_17964959 NA GISAID
A/Thalasseus_acuflavidus/Brazil-ES/23ES1A0009/2023 EPI_ISL_18130622 NA GISAID
A/Thalasseus_acuflavidus/Brazil-ES/23ES1A0025/2023 EPI_ISL_18130627 NA GISAID
A/Thalasseus_acuflavidus/Parana/2277-N/2023 EPI_ISL_19215199 NA GISAID
A/Thalasseus_acuflavidus/Sao_Paulo/0291-N/2024 EPI_ISL_19215197 NA GISAID
A/Thalasseus_acuflavidus/Sao_Paulo/2280-N/2023 EPI_ISL_19215198 NA GISAID
A/Thalasseus_maximus/Brazil-ES/23ES1A0008/2023 EPI_ISL_18130597 NA GISAID
A/Thalasseus_maximus/Parana/1775-N/2023 EPI_ISL_19215186 NA GISAID
A/Thalasseus_maximus/Rio_Grande_do_Sul/2177-N/2023 EPI_ISL_19215188 NA GISAID
A/Thalasseus_maximus/Santa_Catarina/1941-N/2023 EPI_ISL_19215187 NA GISAID
A/Thalasseus_maximus/Sao_Paulo/1546-N/2023 EPI_ISL_19215189 NA GISAID
A/Thalasseus_maximus/Sao_Paulo/2339-N/2023 EPI_ISL_19215200 NA GISAID
A/Trumpeter_Swan/BC/AIVPHL-1003/2023 EPI_ISL_18665550 NA GISAID
A/Trumpeter_Swan/BC/AIVPHL-916/2023 EPI_ISL_18665494 NA GISAID
A/Trumpeter_Swan/BC/FAV-0053-25/2022 EPI_ISL_19155139 NA GISAID
A/Turkey/Argentina/1348-3/2023 EPI_ISL_18698508 NA GISAID
A/Turkey/Argentina/1710-1/2023 EPI_ISL_18698513 NA GISAID
A/Turkey/Argentina/1711-2/2023 EPI_ISL_18698514 NA GISAID
A/Turkey/Argentina/753-1/2023 EPI_ISL_18698497 NA GISAID
A/Turkey/BC/FAV-1613-1/2022 EPI_ISL_19155056 NA GISAID
A/Turkey/BC/FAV-1613-2/2022 EPI_ISL_19155057 NA GISAID
A/Turkey_vulture/Antofagasta/228252-1/2022 EPI_ISL_17885970 NA GISAID
A/Turkey_vulture/Valparaiso/230187-1/2022 EPI_ISL_17885968 NA GISAID
A/Western_screech_owl/Washington/23-010027-001/2023 EPI_ISL_17964920 NA GISAID
A/american_coot/Florida/23-002762-015/2022 EPI_ISL_19606663 NA GISAID
A/american_crow/BC/AIVPHL-330/2022 EPI_ISL_17051463 NA GISAID
A/american_crow/BC/AIVPHL-341/2022 EPI_ISL_17051468 NA GISAID
A/american_crow/BC/AIVPHL-345/2022 EPI_ISL_17051473 NA GISAID
A/american_crow/BC/AIVPHL-350/2022 EPI_ISL_17051471 NA GISAID
A/american_crow/BC/AIVPHL-351/2022 EPI_ISL_17051472 NA GISAID
A/american_crow/Colorado/22-042172-002/2022 EPI_ISL_19606664 NA GISAID
A/american_crow/Colorado/23-001476-001/2023 EPI_ISL_19606665 NA GISAID
A/american_crow/Kansas/23-002150-001/2022 EPI_ISL_19606646 NA GISAID
A/american_green_winged_teal/Oregon/22-040176-004/2022 EPI_ISL_19606698 NA GISAID
A/american_green_winged_teal/Texas/23-000110-004/2022 EPI_ISL_19606685 NA GISAID
A/american_wigeon/Alaska/22-041761-007/2022 EPI_ISL_19606535 NA GISAID
A/american_wigeon/Florida/22-040720-004/2022 EPI_ISL_19606537 NA GISAID
A/american_wigeon/Oregon/23-003438-001/2023 EPI_ISL_19606553 NA GISAID
A/american_wigeon/Texas/23-003062-016/2023 EPI_ISL_19606613 NA GISAID
A/american_wigeon/Texas/23-003062-020/2023 EPI_ISL_19606614 NA GISAID
A/backyard_chicken/Uruguay/UDELAR-040-M5/2023 EPI_ISL_18310942 NA GISAID
A/backyard_chicken/Uruguay/UDELAR-040-M7/2023 EPI_ISL_18310967 NA GISAID
A/backyard_chicken/Uruguay/UDELAR-047-M1/2023 EPI_ISL_18310966 NA GISAID
A/backyard_chicken/Uruguay/UDELAR-047-M3/2023 EPI_ISL_18310965 NA GISAID
A/backyard_chicken/Uruguay/UDELAR-124-M1/2023 EPI_ISL_18310964 NA GISAID
A/backyard_chicken/Uruguay/UDELAR-127-M1/2023 EPI_ISL_18310963 NA GISAID
A/backyard_chicken/Uruguay/UDELAR-127-M4/2023 EPI_ISL_18310962 NA GISAID
A/backyard_chicken/Uruguay/UDELAR-144-M3/2023 EPI_ISL_18310961 NA GISAID
A/backyard_duck/Uruguay/UDELAR-124-M3/2023 EPI_ISL_18310960 NA GISAID
A/backyard_turkey/Uruguay/UDELAR-124-M6/2023 EPI_ISL_18310959 NA GISAID
A/band-tailed_gull/Antofagasta/228525-2/2022 EPI_ISL_19131167 NA GISAID
A/band-tailed_gull/Tarapaca/238807-1/2023 EPI_ISL_19131176 NA GISAID
A/barn_owl/Washington/22-041081-001/2022 EPI_ISL_19607175 NA GISAID
A/barred_owl/BC/AIVPHL-346/2022 EPI_ISL_17051474 NA GISAID
A/black-necked_swan/Los_Rios/247292-1/2023 EPI_ISL_18760070 NA GISAID
A/black-necked_swan/Uruguay/UDELAR-014-M3/2023 EPI_ISL_18310958 NA GISAID
A/black-necked_swan/Uruguay/UDELAR-078-M2/2023 EPI_ISL_18310957 NA GISAID
A/black_brant/California/23-000279-001/2022 EPI_ISL_19606469 NA GISAID
A/black_skimmer/Chile/C61962/2022 EPI_ISL_16891402 NA GISAID
A/brown-hooded_gull/Los_Rios/247093-1/2023 EPI_ISL_18760071 NA GISAID
A/brown-hooded_gull/Los_Rios/247094-1/2023 EPI_ISL_18760072 NA GISAID
A/brown_pelican/Panama/22-041124-001/2022 EPI_ISL_17559276 NA GISAID
A/buff-necked_ibis/Bio_bio/247636-1/2023 EPI_ISL_19418491 NA GISAID
A/bufflehead/California/23-001056-003/2022 EPI_ISL_19606428 NA GISAID
A/burmeisters_porpoise/Chile/246506-2/2023 EPI_ISL_19391458 NA GISAID
A/cackling_goose/BC/AIVPHL-367/2023 EPI_ISL_17051485 NA GISAID
A/cackling_goose/California/23-001053-001/2022 EPI_ISL_19606412 NA GISAID
A/cackling_goose/Colorado/22-040752-002/2022 EPI_ISL_19606415 NA GISAID
A/cackling_goose/Colorado/22-040753-001/2022 EPI_ISL_19606417 NA GISAID
A/cackling_goose/Colorado/22-040763-001/2022 EPI_ISL_19606419 NA GISAID
A/cackling_goose/Colorado/22-040763-003/2022 EPI_ISL_19606420 NA GISAID
A/cackling_goose/Texas/23-001028-001/2023 EPI_ISL_19606425 NA GISAID
A/canada_goose/Alaska/22-041059-001/2022 EPI_ISL_19606393 NA GISAID
A/canada_goose/BC/AIVPHL-321/2022 EPI_ISL_17051438 NA GISAID
A/canada_goose/BC/AIVPHL-326/2022 EPI_ISL_17051457 NA GISAID
A/canada_goose/California/22-041399-001/2022 EPI_ISL_19607747 NA GISAID
A/canada_goose/California/22-041399-002/2022 EPI_ISL_19607748 NA GISAID
A/canada_goose/Colorado/22-040763-002/2022 EPI_ISL_19607758 NA GISAID
A/canada_goose/Colorado/22-041829-001/2022 EPI_ISL_19607759 NA GISAID
A/canada_goose/Colorado/22-042165-001/2022 EPI_ISL_19607760 NA GISAID
A/canada_goose/Colorado/22-042169-001/2022 EPI_ISL_19607762 NA GISAID
A/canada_goose/Colorado/23-000399-001/2022 EPI_ISL_19607792 NA GISAID
A/canada_goose/Colorado/23-000496-001/2023 EPI_ISL_19607863 NA GISAID
A/canada_goose/Colorado/23-000497-001/2023 EPI_ISL_19607793 NA GISAID
A/canada_goose/Colorado/23-000621-001/2023 EPI_ISL_19607820 NA GISAID
A/canada_goose/Colorado/23-000622-001/2023 EPI_ISL_19607821 NA GISAID
A/canada_goose/Colorado/23-000623-001/2023 EPI_ISL_19607822 NA GISAID
A/canada_goose/Colorado/23-003283-001/2023 EPI_ISL_19607823 NA GISAID
A/canada_goose/Colorado/23-003284-001/2023 EPI_ISL_19607824 NA GISAID
A/canada_goose/Iowa/22-040790-001/2022 EPI_ISL_19607832 NA GISAID
A/canada_goose/Iowa/22-040790-003/2022 EPI_ISL_19607835 NA GISAID
A/canada_goose/Iowa/22-040793-004/2022 EPI_ISL_19607846 NA GISAID
A/canada_goose/Minnesota/22-041306-001/2022 EPI_ISL_19607675 NA GISAID
A/canada_goose/Nebraska/23-001495-001/2023 EPI_ISL_19607639 NA GISAID
A/canada_goose/Nebraska/23-001495-002/2023 EPI_ISL_19607640 NA GISAID
A/canada_goose/Wyoming/23-000980-001/2023 EPI_ISL_19608051 NA GISAID
A/canada_goose/Wyoming/23-002120-001/2023 EPI_ISL_19608054 NA GISAID
A/caracara/Coquimbo/SJCEIRR-2423261/2023 EPI_ISL_18760065 NA GISAID
A/caspian_tern/Washington/23-024996-001/2023 EPI_ISL_18737481 NA GISAID
A/caspian_tern/Washington/23-025001-001/2023 EPI_ISL_18737454 NA GISAID
A/caspian_tern/Washington/23-025001-004/2023 EPI_ISL_18737472 NA GISAID
A/cat/Nebraska/23-010184-001/2023 EPI_ISL_17821770 NA GISAID
A/chicken/Araucania/239189-2/2023 EPI_ISL_17885958 NA GISAID
A/chicken/Araucania/239569-1/2023 EPI_ISL_17885954 NA GISAID
A/chicken/Araucania/239569-2/2023 EPI_ISL_17885952 NA GISAID
A/chicken/Araucania/240481-1/2023 EPI_ISL_17885949 NA GISAID
A/chicken/Araucania/241892-2/2023 EPI_ISL_17885946 NA GISAID
A/chicken/Araucania/241914-1/2023 EPI_ISL_17885945 NA GISAID
A/chicken/Araucania/244469/2023 EPI_ISL_18760073 NA GISAID
A/chicken/Atacama/235254-2/2023 EPI_ISL_18760074 NA GISAID
A/chicken/Aysen/250755-2/2023 EPI_ISL_19404916 NA GISAID
A/chicken/Aysen/SJCEIRR-2477921/2023 EPI_ISL_18760064 NA GISAID
A/chicken/Aysen/SJCEIRR-2477922/2023 EPI_ISL_18760068 NA GISAID
A/chicken/Cochabamba/39356/2023 EPI_ISL_19410267 NA GISAID
A/chicken/Cochabamba/39383/2023 EPI_ISL_19410268 NA GISAID
A/chicken/Cochabamba/39391/2023 EPI_ISL_19410294 NA GISAID
A/chicken/Cochabamba/39404/2023 EPI_ISL_19410295 NA GISAID
A/chicken/Cochabamba/39425/2023 EPI_ISL_19410269 NA GISAID
A/chicken/Cochabamba/39472/2023 EPI_ISL_19410270 NA GISAID
A/chicken/Cochabamba/39476/2023 EPI_ISL_19410271 NA GISAID
A/chicken/Cochabamba/39507/2023 EPI_ISL_19410272 NA GISAID
A/chicken/Cochabamba/39521/2023 EPI_ISL_19410296 NA GISAID
A/chicken/Cochabamba/39522/2023 EPI_ISL_19410273 NA GISAID
A/chicken/Cochabamba/39538/2023 EPI_ISL_19410274 NA GISAID
A/chicken/Cochabamba/39539/2023 EPI_ISL_19418487 NA GISAID
A/chicken/Cochabamba/39555/2023 EPI_ISL_19410297 NA GISAID
A/chicken/Cochabamba/39581/2023 EPI_ISL_19410298 NA GISAID
A/chicken/Maule/247588-1/2023 EPI_ISL_19410280 NA GISAID
A/chicken/Metropolitana/243148-1/2023 EPI_ISL_18760060 NA GISAID
A/chicken/Michigan/23-008143-001-original/2023 EPI_ISL_19490436 NA GISAID
A/chicken/Michigan/23-008143-002-original/2023 EPI_ISL_19490438 NA GISAID
A/chicken/Mississippi/23-008358-001-original/2023 EPI_ISL_19490460 NA GISAID
A/chicken/Mississippi/23-008358-002-original/2023 EPI_ISL_19490462 NA GISAID
A/chicken/Nuble/239136/2023 EPI_ISL_17885878 NA GISAID
A/chicken/Nuble/240155/2023 EPI_ISL_17885877 NA GISAID
A/chicken/Nuble/240684/2023 EPI_ISL_17885876 NA GISAID
A/chicken/Nuble/241557-1/2023 EPI_ISL_17885874 NA GISAID
A/chicken/Nuble/241681-1/2023 EPI_ISL_17885873 NA GISAID
A/chicken/OHiggins/241252-1/2023 EPI_ISL_17885872 NA GISAID
A/chicken/OHiggins/241252-3/2023 EPI_ISL_17885871 NA GISAID
A/chicken/OHiggins/241252-6/2023 EPI_ISL_17885870 NA GISAID
A/chicken/OHiggins/242581-2/2023 EPI_ISL_18690682 NA GISAID
A/chicken/Oregon/23-009029-001-original/2023 EPI_ISL_19490488 NA GISAID
A/chicken/Panama/23-004630-004/2023 EPI_ISL_17660068 NA GISAID
A/chicken/Panama/23-004630-005/2023 EPI_ISL_17660069 NA GISAID
A/chicken/Peru/AIS0542/2022 EPI_ISL_17805989 NA GISAID
A/chicken/Peru/AIS0543/2022 EPI_ISL_17805990 NA GISAID
A/chicken/Peru/AIS0544/2022 EPI_ISL_17805991 NA GISAID
A/chicken/Peru/AIS0545/2022 EPI_ISL_17805992 NA GISAID
A/chicken/Peru/AIS0546/2022 EPI_ISL_17805986 NA GISAID
A/chicken/Peru/AIS0547/2022 EPI_ISL_17805993 NA GISAID
A/chicken/Peru/AIS0548/2022 EPI_ISL_17805994 NA GISAID
A/chicken/Peru/AIS0549/2022 EPI_ISL_17805996 NA GISAID
A/chicken/Peru/AIS0550/2022 EPI_ISL_17805995 NA GISAID
A/chicken/Peru/AIS0551/2022 EPI_ISL_17806001 NA GISAID
A/chicken/Potosi/39870/2023 EPI_ISL_19410299 NA GISAID
A/chungungo/Chile/241436/2023 EPI_ISL_19391459 NA GISAID
A/common_raven/Alaska/22-042128-001/2022 EPI_ISL_19158196 NA GISAID
A/coopers_hawk/Colorado/22-042170-001/2022 EPI_ISL_19608100 NA GISAID
A/coopers_hawk/Washington/22-041088-001/2022 EPI_ISL_19608106 NA GISAID
A/crow/Colorado/22-040765-001/2022 EPI_ISL_19608110 NA GISAID
A/dolphin/Maule/SJCEIRR-246026/2023 EPI_ISL_18777139 NA GISAID
A/dolphin/Nuble/SJCEIRR-2482441/2023 EPI_ISL_18777138 NA GISAID
A/duck/Araucania/239189-3/2023 EPI_ISL_17885963 NA GISAID
A/duck/Araucania/240481-2/2023 EPI_ISL_17885961 NA GISAID
A/duck/Araucania/241914-2/2023 EPI_ISL_17885959 NA GISAID
A/duck/Maule/240466-1/2023 EPI_ISL_17885957 NA GISAID
A/duck/Peru/CAL-INS-013/2023 EPI_ISL_18217104 NA GISAID
A/duck/Peru/LAM-INS-014/2023 EPI_ISL_18497946 NA GISAID
A/duck/Peru/LAM-INS-015/2023 EPI_ISL_18497950 NA GISAID
A/dunlin/BC/AIVPHL-335/2022 EPI_ISL_17051470 NA GISAID
A/dunlin/Washington/22-040394-001/2022 EPI_ISL_19607890 NA GISAID
A/eared_grebe/California/23-000276-003/2022 EPI_ISL_19607866 NA GISAID
A/eared_grebe/California/23-000276-004/2022 EPI_ISL_19607867 NA GISAID
A/environment/Chile/C62044/2022 EPI_ISL_19167924 NA GISAID
A/falcon/Costa_Rica/INC-0001-D0377-23/2023 EPI_ISL_16958548 NA GISAID
A/frigatebird/Rio_de_Janeiro/MAPA-1532N/2023 EPI_ISL_18755251 NA GISAID
A/gadwall/Alaska/22-040806-001/2022 EPI_ISL_19607884 NA GISAID
A/gadwall/Alaska/22-041762-001/2022 EPI_ISL_19607925 NA GISAID
A/gadwall/Alaska/22-041762-004/2022 EPI_ISL_19607930 NA GISAID
A/gadwall/Alaska/22-041762-005/2022 EPI_ISL_19607980 NA GISAID
A/gadwall/Alaska/22-041762-006/2022 EPI_ISL_19607982 NA GISAID
A/gadwall/Alaska/23-002626-001/2023 EPI_ISL_19607984 NA GISAID
A/gadwall/Oregon/23-001494-006/2023 EPI_ISL_19608014 NA GISAID
A/gadwall/South_Carolina/22-042019-001/2022 EPI_ISL_19608016 NA GISAID
A/gadwall/Texas/23-003062-010/2023 EPI_ISL_19607945 NA GISAID
A/gannet/Florida/23-002762-022/2022 EPI_ISL_19607954 NA GISAID
A/glaucous_gull/Washington/23-025001-002/2023 EPI_ISL_18737455 NA GISAID
A/glaucous_gull/Washington/23-025001-003/2023 EPI_ISL_18737463 NA GISAID
A/goose/Araucania/239189-1/2023 EPI_ISL_17885869 NA GISAID
A/goose/Argentina/SENASA-140223/2023 EPI_ISL_17950994 NA GISAID
A/goose/California/23-001053-002/2022 EPI_ISL_19605288 NA GISAID
A/goose/Kansas/W22-1154/2022 EPI_ISL_17373141 NA GISAID
A/goose/Louisiana/23-000409-006/2022 EPI_ISL_19608587 NA GISAID
A/goose/Louisiana/W22-1163/2022 EPI_ISL_17373068 NA GISAID
A/goose/Utah/23-001040-001/2023 EPI_ISL_19605253 NA GISAID
A/goose/Utah/23-001041-001/2023 EPI_ISL_19605254 NA GISAID
A/goose/Utah/23-001041-003/2023 EPI_ISL_19605257 NA GISAID
A/goose/Utah/23-001041-007/2023 EPI_ISL_19605268 NA GISAID
A/goose/Utah/23-001041-009/2023 EPI_ISL_19605259 NA GISAID
A/gray_gull/Arica/239053-1/2023 EPI_ISL_19410281 NA GISAID
A/gray_gull/Arica_y_Parinacota/235908-1/2023 EPI_ISL_19404913 NA GISAID
A/gray_gull/Chile/C61947/2022 EPI_ISL_16891400 NA GISAID
A/great-tailed_grackle/Kansas/22-041130-005/2022 EPI_ISL_19605261 NA GISAID
A/great-tailed_grackle/Kansas/22-041130-006/2022 EPI_ISL_19605262 NA GISAID
A/great-tailed_grackle/Kansas/W22-1223B/2022 EPI_ISL_17471582 NA GISAID
A/great-tailed_grackle/Kansas/W22-1223C/2022 EPI_ISL_17471577 NA GISAID
A/great_horned_owl/BC/AIVPHL-353/2023 EPI_ISL_17051479 NA GISAID
A/great_horned_owl/BC/AIVPHL-372/2023 EPI_ISL_17051490 NA GISAID
A/great_horned_owl/California/23-000277-003/2022 EPI_ISL_19607321 NA GISAID
A/great_horned_owl/California/23-001056-001/2022 EPI_ISL_19607323 NA GISAID
A/great_horned_owl/California/23-001856-003/2022 EPI_ISL_19607324 NA GISAID
A/great_horned_owl/California/23-006649-001/2023 EPI_ISL_17964879 NA GISAID
A/great_horned_owl/Colorado/22-039952-001/2022 EPI_ISL_19607330 NA GISAID
A/great_horned_owl/Colorado/22-040764-001/2022 EPI_ISL_19607333 NA GISAID
A/great_horned_owl/Colorado/23-001467-002/2023 EPI_ISL_19607365 NA GISAID
A/great_horned_owl/Colorado/23-001470-001/2023 EPI_ISL_19607367 NA GISAID
A/great_horned_owl/Colorado/23-002236-003/2023 EPI_ISL_19607368 NA GISAID
A/great_horned_owl/Colorado/23-002760-001/2023 EPI_ISL_19607395 NA GISAID
A/great_horned_owl/Colorado/23-002760-002/2023 EPI_ISL_19607396 NA GISAID
A/great_horned_owl/Colorado/23-005619-001/2023 EPI_ISL_17964860 NA GISAID
A/great_horned_owl/Colorado/23-005620-001/2023 EPI_ISL_17964861 NA GISAID
A/great_horned_owl/Colorado/23-005885-001/2023 EPI_ISL_17964868 NA GISAID
A/great_horned_owl/Colorado/23-007822-001/2023 EPI_ISL_17964907 NA GISAID
A/great_horned_owl/Colorado/23-007956-001/2023 EPI_ISL_17964897 NA GISAID
A/great_horned_owl/Idaho/23-011169-003/2023 EPI_ISL_17964927 NA GISAID
A/great_horned_owl/Idaho/23-017158-001/2023 EPI_ISL_17964981 NA GISAID
A/great_horned_owl/Minnesota/22-041884-001/2022 EPI_ISL_19607258 NA GISAID
A/great_horned_owl/Montana/23-011850-001/2023 EPI_ISL_17964939 NA GISAID
A/great_horned_owl/Nevada/22-040618-001/2022 EPI_ISL_19607219 NA GISAID
A/great_horned_owl/Oregon/22-041042-001/2022 EPI_ISL_19607226 NA GISAID
A/great_horned_owl/Wyoming/22-039597-001/2022 EPI_ISL_19607274 NA GISAID
A/great_horned_owl/Wyoming/22-041771-002/2022 EPI_ISL_19607287 NA GISAID
A/greater_scaup/Montana/23-001334-001/2023 EPI_ISL_19605263 NA GISAID
A/guanay_cormorant/Atacama/235520-1/2023 EPI_ISL_19151400 NA GISAID
A/guanay_cormorant/Peru/CAL-INS-009/2023 EPI_ISL_17777530 NA GISAID
A/gull/Biobio/237012/2023 EPI_ISL_19410300 NA GISAID
A/gull/California/23-000936-003/2022 EPI_ISL_19607556 NA GISAID
A/gull/Maule/234329-1/2023 EPI_ISL_18777130 NA GISAID
A/gull/Peru/LIM-INS-006/2023 EPI_ISL_17777527 NA GISAID
A/harbor_seal/Washington/23-025991-001/2023 EPI_ISL_18311025 NA GISAID
A/harbor_seal/Washington/23-026504-001/2023 EPI_ISL_18311027 NA GISAID
A/harbor_seal/Washington/23-027069-002/2023 EPI_ISL_18731638 NA GISAID
A/hawk/Iowa/23-011213-001/2023 EPI_ISL_17964928 NA GISAID
A/hawk/Missouri/22-040785-002/2022 EPI_ISL_19607573 NA GISAID
A/heron/Antofagasta/228705-3/2022 EPI_ISL_17885969 NA GISAID
A/herring_gull/California/23-001053-004/2022 EPI_ISL_19607536 NA GISAID
A/herring_gull/California/23-001053-006/2022 EPI_ISL_19607538 NA GISAID
A/hooded_merganser/Washington/23-003784-001/2023 EPI_ISL_19607623 NA GISAID
A/humboldt_penguin/Tarapaca/238744-2/2023 EPI_ISL_17885947 NA GISAID
A/kelp_gull/Atacama/234251-1/2023 EPI_ISL_19410282 NA GISAID
A/kelp_gull/Valparaiso/236011-1/2023 EPI_ISL_19404906 NA GISAID
A/lesser_white-fronted_goose/Mississippi/22-041057-001/2022 EPI_ISL_19608573 NA GISAID
A/lion/Peru/AIS0554/2023 EPI_ISL_17805999 NA GISAID
A/magpie/Colorado/23-000401-001/2022 EPI_ISL_19608574 NA GISAID
A/magpie/Colorado/23-002236-002/2023 EPI_ISL_19608575 NA GISAID
A/magpie/Colorado/23-003934-002/2023 EPI_ISL_19608576 NA GISAID
A/magpie/Colorado/23-004705-001-/2023 EPI_ISL_17964848 NA GISAID
A/magpie/Idaho/23-001085-001/2023 EPI_ISL_19608578 NA GISAID
A/magpie/Idaho/23-011169-002/2023 EPI_ISL_17964926 NA GISAID
A/mallard/Montana/22-039947-005/2022 EPI_ISL_19604023 NA GISAID
A/merganser/Colorado/22-039962-001/2022 EPI_ISL_19604070 NA GISAID
A/mottled_duck/South_Carolina/22-042180-002/2022 EPI_ISL_19604312 NA GISAID
A/mute_swan/Rhode_Island/23-007092-001/2023 EPI_ISL_19604294 NA GISAID
A/northern_shoveler/Arkansas/23-002690-001/2023 EPI_ISL_19604370 NA GISAID
A/pelican/Antofagasta/228318-1/2022 EPI_ISL_17885928 NA GISAID
A/pelican/Bio_Bio/236574/2023 EPI_ISL_18760061 NA GISAID
A/pelican/Chile/229424-4/2022 EPI_ISL_19391461 NA GISAID
A/pelican/Costa_Rica/INC-0018-D0370-23/2023 EPI_ISL_17965774 NA GISAID
A/pelican/Costa_Rica/INC-0019-D0618-23/2023 EPI_ISL_17965775 NA GISAID
A/pelican/Costa_Rica/INC-0020-D0716-23/2023 EPI_ISL_17965776 NA GISAID
A/pelican/Costa_Rica/INC-0021-D0729-23/2023 EPI_ISL_17965777 NA GISAID
A/pelican/Guatemala/23-003730-001/2023 EPI_ISL_18863889 NA GISAID
A/pelican/Guatemala/23-003730-002/2023 EPI_ISL_18863890 NA GISAID
A/pelican/Honduras/23-000009-001/2022 EPI_ISL_17558875 NA GISAID
A/pelican/Valparaiso/233091-1/2023 EPI_ISL_17885930 NA GISAID
A/pelican/Valparaiso/233091-2/2023 EPI_ISL_17885956 NA GISAID
A/pelican/Valparaiso/233418-1/2023 EPI_ISL_17885932 NA GISAID
A/pelican/Valparaiso/233447-2/2023 EPI_ISL_17885985 NA GISAID
A/pelican/Valparaiso/233450-1/2023 EPI_ISL_17885983 NA GISAID
A/pelican/Valparaiso/234040/2023 EPI_ISL_17885982 NA GISAID
A/peregrine_falcon/Antofagasta/235144-1/2023 EPI_ISL_19410283 NA GISAID
A/peregrine_falcon/BC/AIVPHL-322/2022 EPI_ISL_17051459 NA GISAID
A/peregrine_falcon/California/23-011277-001/2023 EPI_ISL_17964933 NA GISAID
A/peregrine_falcon/Michigan/23-003553-001/2023 EPI_ISL_19604230 NA GISAID
A/peruvian_booby/Coquimbo/242304/2023 EPI_ISL_19410277 NA GISAID
A/peruvian_booby/Peru/CAL-INS-007/2023 EPI_ISL_17777528 NA GISAID
A/peruvian_booby/Peru/CAL-INS-008/2023 EPI_ISL_17777529 NA GISAID
A/peruvian_booby/Peru/LIM-INS-004/2023 EPI_ISL_17777525 NA GISAID
A/peruvian_booby/Peru/LIM-INS-005/2023 EPI_ISL_17777526 NA GISAID
A/peruvian_booby/Peru/LIM-INS-012/2023 EPI_ISL_17777533 NA GISAID
A/pinniped/Uruguay/P10_8923/2023 EPI_ISL_19070481 NA GISAID
A/pinniped/Uruguay/P13_11923/2023 EPI_ISL_19070482 NA GISAID
A/pinniped/Uruguay/P14_11923/2023 EPI_ISL_19070483 NA GISAID
A/pinniped/Uruguay/P15_14923/2023 EPI_ISL_19070484 NA GISAID
A/pinniped/Uruguay/P17_14923/2023 EPI_ISL_19070485 NA GISAID
A/pinniped/Uruguay/P18_14923/2023 EPI_ISL_19070486 NA GISAID
A/pinniped/Uruguay/P26_21023/2023 EPI_ISL_19070488 NA GISAID
A/pinniped/Uruguay/P4_6923/2023 EPI_ISL_19070498 NA GISAID
A/pinniped/Uruguay/P5_6923/2023 EPI_ISL_19070489 NA GISAID
A/pinniped/Uruguay/P6_6923/2023 EPI_ISL_19070490 NA GISAID
A/pinniped/Uruguay/P7_6923/2023 EPI_ISL_19070491 NA GISAID
A/pinniped/Uruguay/P8_8923/2023 EPI_ISL_19070492 NA GISAID
A/porpoise/Antofagasta/SJCEIRR-2465061/2023 EPI_ISL_18777129 NA GISAID
A/porpoise/Antofagasta/SJCEIRR-2465062/2023 EPI_ISL_18777141 NA GISAID
A/porpoise/Atacama/SJCEIRR-245355/2023 EPI_ISL_18777140 NA GISAID
A/raven/California/23-003756-001/2023 EPI_ISL_19604281 NA GISAID
A/raven/Colorado/23-003562-001/2023 EPI_ISL_19604258 NA GISAID
A/raven/Colorado/23-003563-001/2023 EPI_ISL_19604257 NA GISAID
A/raven/Montana/23-003666-002/2023 EPI_ISL_19604256 NA GISAID
A/red-tailed_hawk/BC/AIVPHL-339/2022 EPI_ISL_17051467 NA GISAID
A/red-tailed_hawk/California/23-006644-003/2023 EPI_ISL_17964878 NA GISAID
A/red-tailed_hawk/Colorado/23-005618-001/2023 EPI_ISL_17964859 NA GISAID
A/red-tailed_hawk/Colorado/23-006671-001/2023 EPI_ISL_17964882 NA GISAID
A/red-tailed_hawk/Colorado/23-008901-001/2023 EPI_ISL_17964906 NA GISAID
A/red-tailed_hawk/Kansas/23-009211-001/2023 EPI_ISL_17964913 NA GISAID
A/red-tailed_hawk/Kentucky/W23-143/2022 EPI_ISL_17424631 NA GISAID
A/red-tailed_hawk/Minnesota/23-010018-001/2023 EPI_ISL_17964919 NA GISAID
A/red-tailed_hawk/Montana/23-011216-001/2023 EPI_ISL_17964929 NA GISAID
A/red-tailed_hawk/Nevada/23-012114-001/2023 EPI_ISL_17964944 NA GISAID
A/red-tailed_hawk/South_Dakota/23-012031-001/2023 EPI_ISL_17964942 NA GISAID
A/red_necked_phalarope/Oregon/23-000773-001/2023 EPI_ISL_19604238 NA GISAID
A/red_tailed_hawk/California/22-041402-001/2022 EPI_ISL_19604249 NA GISAID
A/red_tailed_hawk/California/23-000278-001/2022 EPI_ISL_19604252 NA GISAID
A/red_tailed_hawk/California/23-000279-002/2022 EPI_ISL_19604253 NA GISAID
A/red_tailed_hawk/California/23-001055-001/2022 EPI_ISL_19604254 NA GISAID
A/red_tailed_hawk/California/23-001856-004/2022 EPI_ISL_19604378 NA GISAID
A/red_tailed_hawk/California/23-004363-001/2023 EPI_ISL_19604802 NA GISAID
A/red_tailed_hawk/Colorado/22-041828-001/2022 EPI_ISL_19605765 NA GISAID
A/red_tailed_hawk/Colorado/22-041830-001/2022 EPI_ISL_19605766 NA GISAID
A/red_tailed_hawk/Colorado/22-042170-002/2022 EPI_ISL_19605768 NA GISAID
A/red_tailed_hawk/Colorado/23-000403-001/2023 EPI_ISL_19605769 NA GISAID
A/red_tailed_hawk/Colorado/23-000494-001/2023 EPI_ISL_19605770 NA GISAID
A/red_tailed_hawk/Colorado/23-000498-001/2023 EPI_ISL_19605771 NA GISAID
A/red_tailed_hawk/Colorado/23-001466-001/2023 EPI_ISL_19605772 NA GISAID
A/red_tailed_hawk/Colorado/23-001466-002/2023 EPI_ISL_19605773 NA GISAID
A/red_tailed_hawk/Colorado/23-001574-001/2023 EPI_ISL_19605775 NA GISAID
A/red_tailed_hawk/Colorado/23-001576-001/2023 EPI_ISL_19605725 NA GISAID
A/red_tailed_hawk/Colorado/23-002236-001/2023 EPI_ISL_19605724 NA GISAID
A/red_tailed_hawk/Colorado/23-002918-002/2023 EPI_ISL_19605723 NA GISAID
A/red_tailed_hawk/Colorado/23-003934-003/2023 EPI_ISL_19605711 NA GISAID
A/red_tailed_hawk/Colorado/23-004223-001/2023 EPI_ISL_19605701 NA GISAID
A/red_tailed_hawk/Colorado/23-004224-001/2023 EPI_ISL_19605702 NA GISAID
A/red_tailed_hawk/Missouri/23-001518-001/2022 EPI_ISL_19605823 NA GISAID
A/red_tailed_hawk/Montana/23-002509-001/2023 EPI_ISL_19605805 NA GISAID
A/red_tailed_hawk/Oregon/22-040812-001/2022 EPI_ISL_19605593 NA GISAID
A/red_tailed_hawk/Oregon/23-001496-001/2022 EPI_ISL_19605594 NA GISAID
A/red_tailed_hawk/Oregon/23-003379-001/2023 EPI_ISL_19605596 NA GISAID
A/red_tailed_hawk/Oregon/23-005360-001/2022 EPI_ISL_19605597 NA GISAID
A/red_tailed_hawk/South_Dakota/23-002914-001/2023 EPI_ISL_19605605 NA GISAID
A/red_tailed_hawk/Wyoming/22-042090-001/2022 EPI_ISL_19605483 NA GISAID
A/rosss_goose/Arkansas/23-001508-001/2023 EPI_ISL_19605678 NA GISAID
A/rosss_goose/California/23-000936-001/2022 EPI_ISL_19605681 NA GISAID
A/rosss_goose/California/23-001856-002/2022 EPI_ISL_19605682 NA GISAID
A/rosss_goose/Kansas/22-040832-001/2022 EPI_ISL_19605685 NA GISAID
A/rosss_goose/Louisiana/23-000409-010/2022 EPI_ISL_19608589 NA GISAID
A/rough-legged_hawk/BC/AIVPHL-352/2023 EPI_ISL_17051475 NA GISAID
A/royal_tern/Argentina/CH-PD036/2023 EPI_ISL_19466181 NA GISAID
A/sanderling/California/23-005401-001/2023 EPI_ISL_17964856 NA GISAID
A/sanderling/California/23-006644-001/2023 EPI_ISL_17964876 NA GISAID
A/sanderling/Oregon/23-000771-001/2023 EPI_ISL_19605627 NA GISAID
A/sanderling/Oregon/23-008234-001/2023 EPI_ISL_17964904 NA GISAID
A/sanderling/Oregon/23-011964-001/2023 EPI_ISL_17964941 NA GISAID
A/sanderling/Washington/23-004228-001/2023 EPI_ISL_19605618 NA GISAID
A/sea_lion/Arica_y_Parinacota/240270-1/2023 EPI_ISL_17885976 NA GISAID
A/sea_lion/Atacama/242444-1/2023 EPI_ISL_19391462 NA GISAID
A/sea_lion/Biobio/SJCEIRR-2462961/2023 EPI_ISL_18690733 NA GISAID
A/sea_lion/Brazil/KU-3584/2023 EPI_ISL_18773644 NA GISAID
A/sea_lion/Brazil/KU-3594/2023 EPI_ISL_18773660 NA GISAID
A/sea_lion/Los_Lagos/247932/2023 EPI_ISL_19404920 NA GISAID
A/sea_lion/Peru/AQP-SER00B/2023 EPI_ISL_18054508 NA GISAID
A/sea_lion/Peru/AQP-SER00K/2023 EPI_ISL_18054509 NA GISAID
A/sea_lion/Peru/AQP-SER00R/2023 EPI_ISL_18054510 NA GISAID
A/sea_lion/Peru/TAC-INS-010/2023 EPI_ISL_17777531 NA GISAID
A/sea_lion/Peru/TAC-INS-011/2023 EPI_ISL_17777532 NA GISAID
A/sea_lion/Tarapaca/240524-2/2023 EPI_ISL_17885975 NA GISAID
A/sea_lion/Tarapaca/245719-10/2023 EPI_ISL_19410279 NA GISAID
A/sea_lion/Valparaiso/SJCEIRR-2431361/2023 EPI_ISL_18760069 NA GISAID
A/seabird/Uruguay/P16_14926/2023 EPI_ISL_19070494 NA GISAID
A/seabird/Uruguay/P23_41023/2023 EPI_ISL_19070495 NA GISAID
A/seabird/Uruguay/P24_41023/2023 EPI_ISL_19070496 NA GISAID
A/seabird/Uruguay/P25_41023/2023 EPI_ISL_19070497 NA GISAID
A/snow_goose/Alaska/22-041764-001/2022 EPI_ISL_19605880 NA GISAID
A/snow_goose/Arkansas/23-001513-001/2023 EPI_ISL_19605884 NA GISAID
A/snow_goose/Arkansas/23-001514-001/2023 EPI_ISL_19605885 NA GISAID
A/snow_goose/BC/AIVPHL-337/2022 EPI_ISL_17051466 NA GISAID
A/snow_goose/BC/AIVPHL-340/2022 EPI_ISL_17051461 NA GISAID
A/snow_goose/California/22-041398-001/2022 EPI_ISL_19605887 NA GISAID
A/snow_goose/California/22-041400-002/2022 EPI_ISL_19605888 NA GISAID
A/snow_goose/California/22-041403-001/2022 EPI_ISL_19605889 NA GISAID
A/snow_goose/California/22-041403-002/2022 EPI_ISL_19605890 NA GISAID
A/snow_goose/California/22-041403-003/2022 EPI_ISL_19605891 NA GISAID
A/snow_goose/California/22-041408-001/2022 EPI_ISL_19605893 NA GISAID
A/snow_goose/California/22-041409-001/2022 EPI_ISL_19605894 NA GISAID
A/snow_goose/California/22-042007-002/2022 EPI_ISL_19605896 NA GISAID
A/snow_goose/California/22-042007-003/2022 EPI_ISL_19605897 NA GISAID
A/snow_goose/California/22-042007-004/2022 EPI_ISL_19605898 NA GISAID
A/snow_goose/California/23-000936-002/2022 EPI_ISL_19605899 NA GISAID
A/snow_goose/California/23-000950-001/2022 EPI_ISL_19605877 NA GISAID
A/snow_goose/California/23-002594-003/2023 EPI_ISL_19605875 NA GISAID
A/snow_goose/California/23-004358-002/2023 EPI_ISL_19605862 NA GISAID
A/snow_goose/Kansas/22-041130-003/2022 EPI_ISL_19605948 NA GISAID
A/snow_goose/Louisiana/23-000409-016/2022 EPI_ISL_19608599 NA GISAID
A/snow_goose/Louisiana/23-000409-018/2022 EPI_ISL_19608600 NA GISAID
A/snow_goose/Missouri/22-040427-002/2022 EPI_ISL_19605947 NA GISAID
A/snow_goose/Missouri/22-040786-001/2022 EPI_ISL_19605928 NA GISAID
A/snow_goose/Washington/22-041983-001/2022 EPI_ISL_19605053 NA GISAID
A/southern_elephant_seal/Argentina/CH-PM053/2023 EPI_ISL_19466252 NA GISAID
A/striped_skunk/Kansas/W23-094/2023 EPI_ISL_17424646 NA GISAID
A/swainsons_hawk/Colorado/23-004704-001/2023 EPI_ISL_19605066 NA GISAID
A/swan/Nebraska/22-041037-001/2022 EPI_ISL_19605145 NA GISAID
A/swan/Nebraska/22-041037-002/2022 EPI_ISL_19605146 NA GISAID
A/tern/Espirito_Santo/MAPA-1339N2/2023 EPI_ISL_18755338 NA GISAID
A/trumpeter_swan/BC/AIVPHL-320/2022 EPI_ISL_17051458 NA GISAID
A/trumpeter_swan/Iowa/23-002039-001/2023 EPI_ISL_19605154 NA GISAID
A/trumpeter_swan/Iowa/23-002039-002/2023 EPI_ISL_19605155 NA GISAID
A/trumpeter_swan/Iowa/23-002662-002/2023 EPI_ISL_19605156 NA GISAID
A/trumpeter_swan/Missouri/22-040427-001/2022 EPI_ISL_19605137 NA GISAID
A/turkey/Araucania/241892-3/2023 EPI_ISL_17885966 NA GISAID
A/turkey/Nuble/240489-1/2023 EPI_ISL_17885964 NA GISAID
A/turkey/Nuble/241568-1/2023 EPI_ISL_17885962 NA GISAID
A/turkey/Valparaiso/245562-1/2023 EPI_ISL_18760063 NA GISAID
A/turkey/Valparaiso/245886-1/2023 EPI_ISL_19410284 NA GISAID
A/turkey/Valparaiso/245886-3/2023 EPI_ISL_19410285 NA GISAID
A/turkey/Valparaiso/245886-5/2023 EPI_ISL_19410286 NA GISAID
A/turkey/Valparaiso/248976-12/2023 EPI_ISL_19404902 NA GISAID
A/turkey/Valparaiso/248976-13/2023 EPI_ISL_19404939 NA GISAID
A/turkey_vulture/California/22-041407-001/2022 EPI_ISL_19605121 NA GISAID
A/turkey_vulture/California/22-041409-003/2022 EPI_ISL_19605134 NA GISAID
A/turkey_vulture/California/23-000283-001/2022 EPI_ISL_19605126 NA GISAID
A/turkey_vulture/California/23-002030-001/2022 EPI_ISL_19605130 NA GISAID
A/turkey_vulture/California/23-002601-001/2023 EPI_ISL_19605131 NA GISAID
A/turkey_vulture/California/23-004361-001/2023 EPI_ISL_19605132 NA GISAID
A/turkey_vulture/California/23-016941-001/2023 EPI_ISL_17964980 NA GISAID
A/turkey_vulture/Colorado/23-011447-001/2023 EPI_ISL_17964934 NA GISAID
A/turkey_vulture/Utah/23-012747-001/2023 EPI_ISL_17964947 NA GISAID
A/turkey_vulture/Utah/23-014335-001/2023 EPI_ISL_17964961 NA GISAID
A/turkey_vulture/Wyoming/23-012565-001/2023 EPI_ISL_17964946 NA GISAID
A/turkey_vulture/Wyoming/23-013715-001/2023 EPI_ISL_17964953 NA GISAID
A/western_grebe/California/23-000276-001/2022 EPI_ISL_19605204 NA GISAID
A/whimbrel/Coquimbo/239964/2023 EPI_ISL_17885960 NA GISAID
A/wildbird-Fregata-magnificens/Ecuador/IC03-4587/2023 EPI_ISL_17973443 NA GISAID
A/wildbird-Fregata-magnificens/Ecuador/IC06-4590/2023 EPI_ISL_17973458 NA GISAID
A/wood_duck/Colorado/23-000400-001/2022 EPI_ISL_19605216 NA GISAID
A/Nannopterumbrasilianus/Peru/AISA0451/2022 NA OQ547327.1 Genbank
A/Pelecanusthagus/Peru/AIS0541/2022 NA OQ547335.1 Genbank
A/Gallusgallus/Peru/AIS0539/2022 NA OQ547343.1 Genbank
A/Gallusgallus/Peru/AIS0540/2022 NA OQ547351.1 Genbank
A/Nannopterumbrasilianus/Peru/AISA0446/2022 NA OQ547423.1 Genbank
A/Pelecanusthagus/Peru/AIS0538/2022 NA OQ547439.1 Genbank
A/Pelecanusthagus/Peru/AISA0464/2022 NA OQ547447.1 Genbank
A/Guanaycormorant/Peru/PIU-SER024/2022 NA OQ550426.1 Genbank
A/pelican/Peru/PIU-SER016/2022 NA OQ550434.1 Genbank
A/dolphin/Peru/PIU-SER002/2022 NA OQ550442.1 Genbank
A/pelican/Peru/PIU-SER019/2022 NA OQ550450.1 Genbank
A/pelican/Peru/PIU-SER028/2022 NA OQ550458.1 Genbank
A/Sanderling/Peru/PIU-SER005/2022 NA OQ550466.1 Genbank
A/chicken/Colombia/Bolivar/3500/2022 NA OQ683458.1 Genbank
A/chicken/Colombia/Cordoba/3499/2022 NA OQ683482.1 Genbank
A/chicken/Colombia/Magdalena/3503/2022 NA OQ683490.1 Genbank
A/blue-wingedteal/Texas/UGAI22-2966/2022 NA OQ732972.1 Genbank
A/blue-wingedteal/Texas/UGAI22-3250/2022 NA OQ733012.1 Genbank
A/blue-wingedteal/Texas/UGAI22-3189/2022 NA OQ733028.1 Genbank
A/blue-wingedteal/Minnesota/AV22-675/2022 NA OQ733036.1 Genbank
A/blue-wingedteal/Texas/UGAI22-3190/2022 NA OQ733100.1 Genbank
A/blue-wingedteal/Texas/UGAI22-2961/2022 NA OQ733108.1 Genbank
A/Americangreen-wingedteal/Texas/UGAI22-3462/2022 NA OQ734894.1 Genbank
A/Belcher’sgull/Peru/A102/2022 NA OQ747759.1 Genbank
A/Belcher’sgull/Peru/A267/2022 NA OQ747761.1 Genbank
A/Americankestrel/Peru/A273/2022 NA OQ747762.1 Genbank
A/Pekinduck/California/T2202390/2022 NA OQ851647.1 Genbank
A/pelican/Peru/PIU-SER013/2022 NA OQ925704.1 Genbank
A/stripedskunk/Kansas/W23-175/2023 NA OQ954544.1 Genbank
A/goose/Alaska/22-013831-003/2022 NA OQ968028.1 Genbank
A/blue-wingedteal/Louisiana/UGAI22-3889/2022 NA OQ982404.1 Genbank
A/blue-wingedteal/Louisiana/UGAI22-3875/2022 NA OQ982420.1 Genbank
A/Guanaycormorant/Peru/A275/2022 NA OR591549.1 Genbank
A/Peruvianbooby/Peru/A296/2022 NA OR591550.1 Genbank
A/Belchergull/Peru/A267/2022 NA OR591551.1 Genbank
A/graygull/Atacama/235521-1/2023 NA OR910145.1 Genbank
A/cormorant/Antofagasta/236025-1/2023 NA OR910159.1 Genbank
A/chicken/Nuble/241585/2023 NA OR910172.1 Genbank
A/Peruvianpelican/Nuble/236068-1/2023 NA OR910178.1 Genbank
A/Band-tailedgull/Tarapaca/236339/2023 NA OR910186.1 Genbank
A/turkey/Valparaiso/245562-2/2023 NA OR910192.1 Genbank
A/Peruvianbooby/Antofagasta/236613/2023 NA OR910199.1 Genbank
A/pelican/AricayParinacota/235876-4/2023 NA OR910223.1 Genbank
A/chicken/Atacama/235254-6/2023 NA OR910231.1 Genbank
A/chicken/Atacama/235254-1/2023 NA OR910238.1 Genbank
A/Peruvianbooby/AricayParinacota/235900-1/2023 NA OR910248.1 Genbank
A/pelican/BioBio/235399-1/2023 NA OR910254.1 Genbank
A/Turkeyvulture/Antofagasta/236643/2023 NA OR910261.1 Genbank
A/kelpgull/OHiggins/235977-1/2023 NA OR910268.1 Genbank
A/chicken/Nuble/242159/2023 NA OR910275.1 Genbank
A/chicken/Maule/242947-1/2023 NA OR910282.1 Genbank
A/turkey/Valparaiso/245558-4/2023 NA OR910295.1 Genbank
A/Peruvianbooby/Coquimbo/238918/2023 NA OR910301.1 Genbank
A/chicken/Araucania/245202/2023 NA OR910308.1 Genbank
A/band-tailedgull/AricayParinacota/235901-2/2023 NA OR910318.1 Genbank
A/Peruvianbooby/AricayParinacota/235897-2/2023 NA OR910331.1 Genbank
A/goose/Araucania/244373-1/2023 NA OR910346.1 Genbank
A/Peruvianbooby/Coquimbo/239024/2023 NA OR910366.1 Genbank
A/graygull/Antofagasta/236047-1/2023 NA OR910371.1 Genbank
A/chicken/BioBio/241781/2023 NA OR910384.1 Genbank
A/turkey/Valparaiso/245558-3/2023 NA OR910389.1 Genbank
A/chicken/Atacama/235254-5/2023 NA OR910396.1 Genbank
A/Peruvianbooby/Tarapaca/236308/2023 NA OR910404.1 Genbank
A/domesticduck/OHiggins/245741-2/2023 NA OR910409.1 Genbank
A/turkeyvulture/Atacama/241294/2023 NA OR910415.1 Genbank
A/Peruvianbooby/Valparaiso/236604/2023 NA OR910419.1 Genbank
A/domesticduck/Araucania/243954-1/2023 NA OR910425.1 Genbank
A/chicken/BioBio/245039-2/2023 NA OR910435.1 Genbank
A/graygull/Tarapaca/236305/2023 NA OR910447.1 Genbank
A/domesticduck/Metropolitana/243148-2/2023 NA OR910460.1 Genbank
A/SouthAmericansealion/Valparaiso/243136-1/2023 NA OR910468.1 Genbank
A/chicken/Maule/242133-1/2023 NA OR910474.1 Genbank
A/chicken/Metropolitana/245704-1/2023 NA OR910477.1 Genbank
A/SouthAmericansealion/Valparaiso/244738-1/2023 NA OR910481.1 Genbank
A/greatgrabe/Nuble/244226-1/2023 NA OR910487.1 Genbank
A/goose/Araucania/244409-2/2023 NA OR910502.1 Genbank
A/Peruvianbooby/AricayParinacota/234906-1/2023 NA OR910509.1 Genbank
A/penguin/Antofagasta/234905-1/2023 NA OR910515.1 Genbank
A/kelpgull/Nuble/234619-1/2023 NA OR910521.1 Genbank
A/Chileandolphin/Maule/246026/2023 NA OR960985.1 Genbank
A/guanaycormorant/Tarapaca/236301/2023 NA OR960992.1 Genbank
A/guanaycormorant/Atacama/235246-1/2023 NA OR960998.1 Genbank
A/guanaycormorant/AricayParinacota/235902-2/2023 NA OR961005.1 Genbank
A/guanaycormorant/Coquimbo/239080/2023 NA OR961011.1 Genbank
A/SouthAmericansealion/BioBio/246296-1/2023 NA OR979626.1 Genbank
A/SouthAmericansealion/Argentina/RN-PB004/2023 NA OR987084.1 Genbank
A/Calidrisalba/Lima/HA_4/2023 NA PP692235.1 Genbank
A/snowgoose/SouthDakota/22-038501-001-original/2022 NA PP761738.1 Genbank
A/commonraven/USA/22-020951-004/2022 NA PP801655.1 Genbank
A/mallard/USA/22-029097-002/2022 NA PP801696.1 Genbank
A/northernpintail/USA/22-029101-003/2022 NA PP801703.1 Genbank
A/green-wingedteal/USA/22-029101-004/2022 NA PP801708.1 Genbank
A/chicken/USA/22-031261-002/2022 NA PP801715.1 Genbank
A/chicken/USA/22-031261-004/2022 NA PP801722.1 Genbank
A/chicken/USA/22-031261-005/2022 NA PP801727.1 Genbank
A/green-wingedteal/USA/22-031399-018/2022 NA PP801741.1 Genbank
A/chicken/USA/22-032677-005/2022 NA PP801748.1 Genbank
A/northernpintail/USA/22-034099-001/2022 NA PP801781.1 Genbank
A/mallard/USA/22-036139-002/2022 NA PP801792.1 Genbank
A/mallard/USA/22-036139-016/2022 NA PP801798.1 Genbank
A/mallard/USA/22-036139-018/2022 NA PP801802.1 Genbank
A/mallard/USA/22-036139-054/2022 NA PP801810.1 Genbank
A/mallard/USA/22-036139-057/2022 NA PP801816.1 Genbank
A/greatblueheron/USA/22-036616-001/2022 NA PP801843.1 Genbank
A/chicken/USA/22-037940-001/2022 NA PP801863.1 Genbank
A/mallard/USA/IZ22_0788/2022 NA PP801974.1 Genbank
A/Americanwigeon/USA/22-034097-002/2022 NA PP801982.1 Genbank
A/Canadagoose/USA/22-013831-003/2022 NA PP802022.1 Genbank
A/cacklinggoose/USA/IZ22_0116/2022 NA PP802254.1 Genbank
A/cacklinggoose/USA/IZ22_0117/2022 NA PP802262.1 Genbank
A/cacklinggoose/USA/IZ22_0251/2022 NA PP802270.1 Genbank
A/cacklinggoose/USA/IZ22_0787/2022 NA PP802278.1 Genbank
A/chicken/USA/22-031261-003/2022 NA PP802310.1 Genbank
A/chicken/USA/22-032677-003/2022 NA PP802318.1 Genbank
A/commonraven/USA/22-022817-001/2022 NA PP802350.1 Genbank
A/domesticturkey/USA/22-032677-001/2022 NA PP802390.1 Genbank
A/domesticturkey/USA/22-032677-004/2022 NA PP802398.1 Genbank
A/domesticturkey/USA/22-032677-006/2022 NA PP802406.1 Genbank
A/green-wingedteal/USA/22-031399-019/2022 NA PP802518.1 Genbank
A/mallard/USA/22-036139-048/2022 NA PP802622.1 Genbank
A/mallard/USA/IZ22_0392/2022 NA PP802654.1 Genbank
A/mallard/USA/IZ22_0766/2022 NA PP802662.1 Genbank
A/mallard/USA/IZ22_0791/2022 NA PP802670.1 Genbank
A/mallard/USA/IZ22_0879/2022 NA PP802678.1 Genbank
A/mallard/USA/IZ22_0894/2022 NA PP802686.1 Genbank
A/northernpintail/USA/22-031399-012/2022 NA PP802702.1 Genbank
A/northernpintail/USA/22-031399-015/2022 NA PP802710.1 Genbank
A/Southernelephantseal/PeninsulaValdes/HA_CH-PD032 NA PQ002146.1 Genbank
A/SouthernElephantSeal/SouthGeorgiaandtheSouthSandwichIslands/24/2023 NA PQ113953.1 Genbank
A/KelpGull/SouthGeorgiaandtheSouthSandwichIslands/32/2023 NA PQ113961.1 Genbank
A/AntarcticTern/SouthGeorgiaandtheSouthSandwichIslands/40/2023 NA PQ113969.1 Genbank
A/BrownSkua/SouthGeorgiaandtheSouthSandwichIslands/48/2023 NA PQ113977.1 Genbank
A/KelpGull/SouthGeorgiaandtheSouthSandwichIslands/56/2023 NA PQ113985.1 Genbank
A/BrownSkua/SouthGeorgiaandtheSouthSandwichIslands/64/2023 NA PQ113993.1 Genbank
A/SouthGeorgiaShag/SouthGeorgiaandtheSouthSandwichIslands/88/2023 NA PQ114017.1 Genbank
A/BrownSkua/SouthGeorgiaandtheSouthSandwichIslands/96/2023 NA PQ114025.1 Genbank
A/BrownSkua/SouthGeorgiaandtheSouthSandwichIslands/104/2023 NA PQ114033.1 Genbank
A/BrownSkua/SouthGeorgiaandtheSouthSandwichIslands/144/2023 NA PQ114073.1 Genbank
A/KelpGull/SouthGeorgiaandtheSouthSandwichIslands/152/2023 NA PQ114081.1 Genbank
A/BrownSkua/SouthGeorgiaandtheSouthSandwichIslands/8/2023 NA PQ129506.1 Genbank
A/BrownSkua/SouthGeorgiaandtheSouthSandwichIslands/16/2023 NA PQ129514.1 Genbank
A/Southpolarskua/Antarctica/INACH-UC-UCHILE-SKU5L/2024 NA PQ304566.1 Genbank
A/AmericanBlue-wingedteal/MN/22-029882-002-original/2022 NA PQ701225.1 Genbank
A/AmericanBlue-wingedteal/OK/22-032994-002-original/2022 NA PQ701297.1 Genbank
A/AmericanBlue-wingedteal/TX/22-029888-002-original/2022 NA PQ701305.1 Genbank
A/AmericanBlue-wingedteal/TX/22-036754-004-original-repeat/2022 NA PQ701313.1 Genbank
A/AmericanblackDuck/VA/22-038573-010-original/2022 NA PQ701329.1 Genbank
A/Americancrow/OR/23-002234-001-original/2022 NA PQ701569.1 Genbank
A/Americangreen-wingedteal/AK/22-029101-004-original/2022 NA PQ701633.1 Genbank
A/Americangreen-wingedteal/AK/22-039438-007-original/2022 NA PQ701649.1 Genbank
A/Americangreen-wingedteal/CA/23-005876-017-original/2022 NA PQ701665.1 Genbank
A/Americangreen-wingedteal/IA/22-034928-001-original-repeat2/2022 NA PQ701697.1 Genbank
A/Americangreen-wingedteal/ID/22-034533-007-original-repeat2/2022 NA PQ701705.1 Genbank
A/Americangreen-wingedteal/MN/23-013078-030-original/2022 NA PQ701745.1 Genbank
A/Americangreen-wingedteal/ND/22-032267-001-original-repeat/2022 NA PQ701793.1 Genbank
A/Americangreen-wingedteal/NY/22-033592-029-original/2022 NA PQ701809.1 Genbank
A/Americangreen-wingedteal/OR/22-037268-011-original/2022 NA PQ701833.1 Genbank
A/AmericanwhitePelican/CA/22-035596-001-original/2022 NA PQ701953.1 Genbank
A/AmericanwhitePelican/ND/22-032266-001-original-repeat/2022 NA PQ702113.1 Genbank
A/AmericanwhitePelican/UT/22-032952-010-original/2022 NA PQ702161.1 Genbank
A/Americanwigeon/CA/23-001148-019-original/2022 NA PQ702273.1 Genbank
A/Americanwigeon/ID/22-036873-001-original/2022 NA PQ702289.1 Genbank
A/Americanwigeon/ID/22-039598-001-original/2022 NA PQ702297.1 Genbank
A/Americanwigeon/OH/22-034080-032-original/2022 NA PQ702337.1 Genbank
A/Americanwigeon/OR/22-033876-004-original/2022 NA PQ702353.1 Genbank
A/Americanwigeon/OR/22-033876-019-original/2022 NA PQ702361.1 Genbank
A/Americanwigeon/OR/22-033877-003-original/2022 NA PQ702369.1 Genbank
A/Americanwigeon/OR/22-033877-019-original-repeat2/2022 NA PQ702377.1 Genbank
A/Americanwigeon/OR/22-034677-053-original-repeat2/2022 NA PQ702385.1 Genbank
A/Americanwigeon/OR/22-034677-056-original-repeat2/2022 NA PQ702393.1 Genbank
A/Americanwigeon/OR/22-035736-015-original/2022 NA PQ702401.1 Genbank
A/Americanwigeon/OR/22-036880-012-original/2022 NA PQ702409.1 Genbank
A/Americanwigeon/TX/22-036753-014-original-repeat/2022 NA PQ702449.1 Genbank
A/Americanwigeon/TX/22-036753-025-original-repeat/2022 NA PQ702457.1 Genbank
A/Americanwigeon/TX/22-036753-038-original-repeat/2022 NA PQ702465.1 Genbank
A/Americanwigeon/TX/22-036753-056-original-repeat/2022 NA PQ702473.1 Genbank
A/Arctictern/AK/22-020952-002-original/2022 NA PQ702513.1 Genbank
A/Baldeagle/AK/22-014971-001-original/2022 NA PQ702529.1 Genbank
A/Baldeagle/AK/22-016934-004-original/2022 NA PQ702593.1 Genbank
A/Baldeagle/nan/23-029035-005-original/2022 NA PQ703625.1 Genbank
A/BlackSwan/CA/22-032922-001-original/2022 NA PQ703713.1 Genbank
A/Blackbrant/AK/22-017953-001-original/2022 NA PQ705609.1 Genbank
A/Blackbrant/AK/22-017953-002-original/2022 NA PQ705617.1 Genbank
A/Blackbrant/AK/22-023553-002-original/2022 NA PQ705633.1 Genbank
A/Blue-wingedteal/IA/22-034304-005-original-repeat2/2022 NA PQ705697.1 Genbank
A/Blue-wingedteal/IN/22-034829-003-original-repeat2/2022 NA PQ705713.1 Genbank
A/Blue-wingedteal/LA/22-033477-002-original/2022 NA PQ705753.1 Genbank
A/Blue-wingedteal/LA/22-033477-003-original/2022 NA PQ705761.1 Genbank
A/Blue-wingedteal/LA/22-033477-004-original/2022 NA PQ705769.1 Genbank
A/Blue-wingedteal/LA/22-033477-005-original/2022 NA PQ705777.1 Genbank
A/Blue-wingedteal/LA/22-033477-008-original/2022 NA PQ705785.1 Genbank
A/Blue-wingedteal/LA/22-033477-009-original/2022 NA PQ705793.1 Genbank
A/Blue-wingedteal/LA/22-033477-013-original/2022 NA PQ705817.1 Genbank
A/Blue-wingedteal/LA/22-033477-014-original/2022 NA PQ705825.1 Genbank
A/Blue-wingedteal/LA/22-033477-019-original/2022 NA PQ705841.1 Genbank
A/Blue-wingedteal/LA/22-033477-020-original/2022 NA PQ705849.1 Genbank
A/Blue-wingedteal/LA/23-013080-002-original/2022 NA PQ705865.1 Genbank
A/Blue-wingedteal/LA/23-013080-004-original/2022 NA PQ705873.1 Genbank
A/Blue-wingedteal/LA/23-013080-005-original/2022 NA PQ705881.1 Genbank
A/Blue-wingedteal/LA/23-013080-006-original/2022 NA PQ705889.1 Genbank
A/Blue-wingedteal/LA/23-013080-007-original/2022 NA PQ705897.1 Genbank
A/Blue-wingedteal/LA/23-013080-009-original/2022 NA PQ705913.1 Genbank
A/Blue-wingedteal/LA/23-013080-010-original/2022 NA PQ705921.1 Genbank
A/Blue-wingedteal/MN/22-030423-014-original-repeat/2022 NA PQ705937.1 Genbank
A/Blue-wingedteal/MN/22-030423-022-original-repeat/2022 NA PQ705945.1 Genbank
A/Blue-wingedteal/MN/22-030423-047-original/2022 NA PQ705953.1 Genbank
A/Blue-wingedteal/MN/23-005533-005-original/2022 NA PQ706017.1 Genbank
A/Blue-wingedteal/MN/23-005533-021-original/2022 NA PQ706121.1 Genbank
A/Blue-wingedteal/MN/23-005533-030-original/2022 NA PQ706161.1 Genbank
A/Blue-wingedteal/MN/23-005533-031-original/2022 NA PQ706169.1 Genbank
A/Blue-wingedteal/MN/23-005533-034-original/2022 NA PQ706177.1 Genbank
A/Blue-wingedteal/MN/23-013078-004-original/2022 NA PQ706193.1 Genbank
A/Blue-wingedteal/MN/23-013078-009-original/2022 NA PQ706209.1 Genbank
A/Blue-wingedteal/MN/23-013078-018-original/2022 NA PQ706249.1 Genbank
A/Blue-wingedteal/MN/23-013078-022-original/2022 NA PQ706281.1 Genbank
A/Blue-wingedteal/MN/23-013078-024-original/2022 NA PQ706289.1 Genbank
A/Blue-wingedteal/MN/23-013078-025-original/2022 NA PQ706297.1 Genbank
A/Blue-wingedteal/MT/22-031163-004-original-repeat/2022 NA PQ706313.1 Genbank
A/Blue-wingedteal/OK/22-029332-001-original/2022 NA PQ706329.1 Genbank
A/Blue-wingedteal/OK/22-029332-004-original/2022 NA PQ706337.1 Genbank
A/Blue-wingedteal/OK/22-029332-005-original/2022 NA PQ706345.1 Genbank
A/Blue-wingedteal/OK/22-029332-006-original/2022 NA PQ706353.1 Genbank
A/Blue-wingedteal/OK/22-029332-008-original/2022 NA PQ706361.1 Genbank
A/Blue-wingedteal/OK/22-029332-011-original/2022 NA PQ706369.1 Genbank
A/Blue-wingedteal/OK/22-029332-018-original/2022 NA PQ706377.1 Genbank
A/Blue-wingedteal/OK/22-029332-019-original/2022 NA PQ706385.1 Genbank
A/Blue-wingedteal/OK/22-029332-023-original/2022 NA PQ706393.1 Genbank
A/Blue-wingedteal/OK/22-029332-034-original/2022 NA PQ706417.1 Genbank
A/Blue-wingedteal/TX/22-031350-016-original-repeat/2022 NA PQ706433.1 Genbank
A/Blue-wingedteal/TX/22-031351-010-original-repeat/2022 NA PQ706441.1 Genbank
A/Blue-wingedteal/TX/22-031352-026-original-repeat/2022 NA PQ706449.1 Genbank
A/Blue-wingedteal/TX/22-031352-027-original-repeat/2022 NA PQ706457.1 Genbank
A/Blue-wingedteal/TX/22-031395-009-original-repeat/2022 NA PQ706465.1 Genbank
A/Blue-wingedteal/TX/22-033479-002-original/2022 NA PQ706481.1 Genbank
A/Blue-wingedteal/TX/22-033479-007-original/2022 NA PQ706505.1 Genbank
A/Blue-wingedteal/TX/22-033479-008-original/2022 NA PQ706513.1 Genbank
A/Blue-wingedteal/TX/22-033479-009-original/2022 NA PQ706521.1 Genbank
A/Blue-wingedteal/TX/22-033479-010-original/2022 NA PQ706529.1 Genbank
A/Blue-wingedteal/TX/22-033479-011-original/2022 NA PQ706537.1 Genbank
A/Blue-wingedteal/TX/22-033479-014-original/2022 NA PQ706561.1 Genbank
A/Blue-wingedteal/TX/22-033479-017-original/2022 NA PQ706577.1 Genbank
A/Blue-wingedteal/TX/22-033479-018-original/2022 NA PQ706585.1 Genbank
A/Blue-wingedteal/TX/22-033479-019-original/2022 NA PQ706593.1 Genbank
A/Blue-wingedteal/TX/22-033479-020-original/2022 NA PQ706601.1 Genbank
A/Blue-wingedteal/TX/22-033479-021-original/2022 NA PQ706609.1 Genbank
A/Blue-wingedteal/TX/22-033479-023-original/2022 NA PQ706617.1 Genbank
A/Blue-wingedteal/TX/22-033479-024-original/2022 NA PQ706625.1 Genbank
A/Blue-wingedteal/TX/22-033479-025-original/2022 NA PQ706633.1 Genbank
A/Blue-wingedteal/TX/22-033479-026-original/2022 NA PQ706641.1 Genbank
A/Blue-wingedteal/TX/22-033479-028-original/2022 NA PQ706649.1 Genbank
A/Blue-wingedteal/TX/22-041132-005-original/2022 NA PQ706665.1 Genbank
A/Blue-wingedteal/TX/22-041132-007-original/2022 NA PQ706673.1 Genbank
A/CacklingGoose/AK/22-039438-003-original/2022 NA PQ706801.1 Genbank
A/CacklingGoose/AK/22-039438-004-original/2022 NA PQ706809.1 Genbank
A/CacklingGoose/AK/22-039438-012-original/2022 NA PQ706817.1 Genbank
A/CacklingGoose/AK/23-002693-023-original/2022 NA PQ706825.1 Genbank
A/CacklingGoose/OR/22-036878-001-original-repeat2/2022 NA PQ706905.1 Genbank
A/CacklingGoose/OR/22-037259-001-original-repeat2/2022 NA PQ706913.1 Genbank
A/CacklingGoose/OR/22-037263-001-original/2022 NA PQ706929.1 Genbank
A/CacklingGoose/WA/22-037657-001-original/2022 NA PQ706945.1 Genbank
A/Canadagoose/AK/22-014435-001-original/2022 NA PQ707057.1 Genbank
A/Canadagoose/AZ/22-034128-001-original-repeat/2022 NA PQ707089.1 Genbank
A/Canadagoose/CO/22-033695-001-original/2022 NA PQ707529.1 Genbank
A/Canadagoose/CO/22-038655-001-original/2022 NA PQ707545.1 Genbank
A/Canadagoose/ID/22-014968-006-original/2022 NA PQ707801.1 Genbank
A/Canadagoose/ID/22-017360-002-original/2022 NA PQ707833.1 Genbank
A/Canadagoose/ID/22-018980-001-original/2022 NA PQ707841.1 Genbank
A/Canadagoose/MT/22-033859-002-original/2022 NA PQ708265.1 Genbank
A/Canadagoose/NC/22-036623-001-original-repeat2/2022 NA PQ708281.1 Genbank
A/Canadagoose/ND/23-002238-004-original/2022 NA PQ708313.1 Genbank
A/Canadagoose/NV/22-033403-003-original-repeat/2022 NA PQ708353.1 Genbank
A/Canadagoose/OR/22-037260-001-original-repeat/2022 NA PQ708697.1 Genbank
A/Canadagoose/OR/22-037722-001-original/2022 NA PQ708705.1 Genbank
A/Canadagoose/WA/22-015526-002-original/2022 NA PQ708929.1 Genbank
A/Canadagoose/WA/22-015526-003-original/2022 NA PQ708937.1 Genbank
A/Canadagoose/WA/22-015526-005-original/2022 NA PQ708945.1 Genbank
A/Canadagoose/WY/22-033366-001-original/2022 NA PQ709145.1 Genbank
A/Canadagoose/WY/22-036111-001-original/2022 NA PQ709153.1 Genbank
A/Canadagoose/WY/23-000336-002-original/2022 NA PQ709201.1 Genbank
A/Cormorant/CA/22-037516-001-original/2022 NA PQ709657.1 Genbank
A/Cormorant/FL/22-032961-001-original/2022 NA PQ709665.1 Genbank
A/Double-crestedCormorant/FL/22-036552-001-original/2022 NA PQ709697.1 Genbank
A/Duck/ID/22-014968-005-original/2022 NA PQ709841.1 Genbank
A/Duck/UT/22-031728-004-original-repeat/2022 NA PQ709897.1 Genbank
A/Duck/UT/22-031728-005-original/2022 NA PQ709905.1 Genbank
A/Dunlin/WA/22-039678-002-original/2022 NA PQ709921.1 Genbank
A/Earedgrebe/UT/22-030915-001-original/2022 NA PQ710001.1 Genbank
A/Earedgrebe/UT/22-030915-002-original/2022 NA PQ710009.1 Genbank
A/Earedgrebe/UT/22-030915-003-original/2022 NA PQ710017.1 Genbank
A/Gadwall/AK/23-002693-002-original/2022 NA PQ710081.1 Genbank
A/Gadwall/AK/23-002693-003-original/2022 NA PQ710089.1 Genbank
A/Gadwall/LA/22-037240-002-original-repeat/2022 NA PQ710209.1 Genbank
A/Gadwall/TX/22-036753-004-original-repeat/2022 NA PQ710337.1 Genbank
A/Gadwall/TX/22-036753-021-original-repeat/2022 NA PQ710345.1 Genbank
A/Gadwall/TX/22-036753-040-original-repeat/2022 NA PQ710353.1 Genbank
A/Gadwall/TX/22-036753-054-original-repeat/2022 NA PQ710361.1 Genbank
A/Gadwall/TX/22-036753-074-original/2022 NA PQ710369.1 Genbank
A/Gadwall/TX/22-036753-075-original-repeat/2022 NA PQ710377.1 Genbank
A/Gadwall/TX/22-036753-082-original-repeat/2022 NA PQ710385.1 Genbank
A/Gadwall/TX/22-036754-036-original/2022 NA PQ710393.1 Genbank
A/Gadwall/TX/22-036754-046-original/2022 NA PQ710401.1 Genbank
A/Gadwall/TX/22-036754-057-original/2022 NA PQ710409.1 Genbank
A/Gadwall/TX/22-036754-066-original/2022 NA PQ710417.1 Genbank
A/GlaucousGull/AK/22-017953-003-original/2022 NA PQ710465.1 Genbank
A/GlaucousGull/AK/22-017953-004-original/2022 NA PQ710473.1 Genbank
A/GlaucousGull/AK/22-017953-009-original/2022 NA PQ710481.1 Genbank
A/GlaucousGull/AK/22-017953-010-original/2022 NA PQ710489.1 Genbank
A/GlaucousGull/AK/22-018101-002-original/2022 NA PQ710497.1 Genbank
A/GlaucousGull/AK/22-021855-001-original/2022 NA PQ710505.1 Genbank
A/GlaucousGull/AK/22-024502-001-original/2022 NA PQ710529.1 Genbank
A/Greathornedowl/CA/22-035595-002-original/2022 NA PQ710801.1 Genbank
A/Greathornedowl/CO/22-033694-001-original/2022 NA PQ710897.1 Genbank
A/Greathornedowl/CO/22-038652-003-original/2022 NA PQ710913.1 Genbank
A/Greathornedowl/KS/22-040466-001-original/2022 NA PQ711169.1 Genbank
A/Greathornedowl/ND/22-032264-001-original/2022 NA PQ711673.1 Genbank
A/Greathornedowl/NE/22-038800-001-original/2022 NA PQ711681.1 Genbank
A/Greathornedowl/OR/22-033001-001-original/2022 NA PQ711745.1 Genbank
A/Greathornedowl/UT/22-032952-008-original/2022 NA PQ711849.1 Genbank
A/Greathornedowl/UT/22-035956-007-original/2022 NA PQ711857.1 Genbank
A/Greathornedowl/WA/22-015526-004-original/2022 NA PQ711873.1 Genbank
A/Greathornedowl/WA/22-038418-001-original/2022 NA PQ711889.1 Genbank
A/Greathornedowl/WY/22-029194-001-original/2022 NA PQ712073.1 Genbank
A/Greathornedowl/WY/22-030747-001-original/2022 NA PQ712081.1 Genbank
A/Greathornedowl/WY/22-031607-001-original/2022 NA PQ712097.1 Genbank
A/Greathornedowl/WY/22-032604-001-original/2022 NA PQ712105.1 Genbank
A/Greathornedowl/WY/22-033035-001-original/2022 NA PQ712113.1 Genbank
A/Greathornedowl/WY/22-033036-002-original/2022 NA PQ712121.1 Genbank
A/Gull/AK/22-017953-006-original/2022 NA PQ712249.1 Genbank
A/Gull/AK/22-017953-007-original/2022 NA PQ712257.1 Genbank
A/Gull/UT/22-031729-002-original-repeat/2022 NA PQ712361.1 Genbank
A/Gull/UT/22-031729-007-original/2022 NA PQ712369.1 Genbank
A/Hawk/ID/22-017864-001-original/2022 NA PQ712393.1 Genbank
A/Hawk/WY/23-000336-001-original/2022 NA PQ712537.1 Genbank
A/Mallard/AK/22-029101-001-original/2022 NA PQ712929.1 Genbank
A/Mallard/AK/22-031400-001-original-repeat/2022 NA PQ712937.1 Genbank
A/Mallard/AK/22-036139-015-original/2022 NA PQ712945.1 Genbank
A/Mallard/AK/22-036139-029-original/2022 NA PQ712953.1 Genbank
A/Mallard/AK/22-036139-032-original/2022 NA PQ712969.1 Genbank
A/Mallard/AK/22-036139-037-original/2022 NA PQ712977.1 Genbank
A/Mallard/AK/22-036139-058-original/2022 NA PQ712985.1 Genbank
A/Mallard/AK/22-036139-062-original/2022 NA PQ713001.1 Genbank
A/Mallard/AK/22-036139-063-original/2022 NA PQ713009.1 Genbank
A/Mallard/AK/22-036139-081-original/2022 NA PQ713017.1 Genbank
A/Mallard/AK/22-036139-092-original/2022 NA PQ713025.1 Genbank
A/Mallard/AK/23-002693-020-original/2022 NA PQ713033.1 Genbank
A/Mallard/AK/23-002693-024-original/2022 NA PQ713041.1 Genbank
A/Mallard/AK/23-003143-001-original/2022 NA PQ713049.1 Genbank
A/Mallard/AK/23-003641-001-original/2022 NA PQ713057.1 Genbank
A/Mallard/AK/23-003641-008-original/2022 NA PQ713065.1 Genbank
A/Mallard/CO/22-033430-002-original/2022 NA PQ713129.1 Genbank
A/Mallard/IN/22-034829-007-original-repeat2/2022 NA PQ713273.1 Genbank
A/Mallard/MN/22-033478-004-original/2022 NA PQ713505.1 Genbank
A/Mallard/OR/22-036880-048-original/2022 NA PQ713929.1 Genbank
A/Mallard/WA/22-039095-002-original/2022 NA PQ714161.1 Genbank
A/MuscovyDuck/CA/22-034331-001-original-repeat/2022 NA PQ714241.1 Genbank
A/MuscovyDuck/CA/22-034331-003-original-repeat/2022 NA PQ714249.1 Genbank
A/MuscovyDuck/CA/22-034331-004-original-repeat/2022 NA PQ714257.1 Genbank
A/MuscovyDuck/FL/22-036966-002-original/2022 NA PQ714313.1 Genbank
A/Northernpintail/AK/22-029100-001-original/2022 NA PQ714457.1 Genbank
A/Northernpintail/AK/22-039438-001-original/2022 NA PQ714481.1 Genbank
A/Northernpintail/AK/22-039438-005-original/2022 NA PQ714489.1 Genbank
A/Northernpintail/AK/22-039438-008-original/2022 NA PQ714497.1 Genbank
A/Northernpintail/AK/22-039438-009-original/2022 NA PQ714505.1 Genbank
A/Northernpintail/AK/22-039438-010-original/2022 NA PQ714513.1 Genbank
A/Northernpintail/AK/22-039438-011-original/2022 NA PQ714521.1 Genbank
A/Northernpintail/AK/22-039438-013-original/2022 NA PQ714529.1 Genbank
A/Northernpintail/AK/22-039438-014-original/2022 NA PQ714537.1 Genbank
A/Northernpintail/AK/22-039438-017-original/2022 NA PQ714545.1 Genbank
A/Northernpintail/AK/22-039438-018-original/2022 NA PQ714553.1 Genbank
A/Northernpintail/AK/23-002693-006-original/2022 NA PQ714577.1 Genbank
A/Northernpintail/AK/23-002693-007-original/2022 NA PQ714585.1 Genbank
A/Northernpintail/AK/23-002693-012-original/2022 NA PQ714601.1 Genbank
A/Northernpintail/AK/23-002693-014-original/2022 NA PQ714617.1 Genbank
A/Northernpintail/AK/23-002693-015-original/2022 NA PQ714625.1 Genbank
A/Northernpintail/AK/23-002693-016-original/2022 NA PQ714633.1 Genbank
A/Northernpintail/AK/23-002693-017-original/2022 NA PQ714641.1 Genbank
A/Northernpintail/AK/23-002693-018-original/2022 NA PQ714649.1 Genbank
A/Northernpintail/AK/23-002693-021-original/2022 NA PQ714657.1 Genbank
A/Northernpintail/AK/23-002693-030-original/2022 NA PQ714697.1 Genbank
A/Northernpintail/LA/22-039392-003-original-repeat/2022 NA PQ714705.1 Genbank
A/Northernpintail/OR/22-034677-048-original-repeat2/2022 NA PQ714713.1 Genbank
A/Northernshoveler/CA/23-005876-020-original/2022 NA PQ714737.1 Genbank
A/Northernshoveler/CA/23-005876-026-original/2022 NA PQ714745.1 Genbank
A/Northernshoveler/LA/22-037236-004-original/2022 NA PQ714761.1 Genbank
A/Northernshoveler/NV/22-037517-003-original/2022 NA PQ714777.1 Genbank
A/Northernshoveler/OR/22-036880-083-original/2022 NA PQ714785.1 Genbank
A/Parasiticjaeger/AK/22-020952-001-original/2022 NA PQ714937.1 Genbank
A/Pelican/AZ/22-038234-001-original/2022 NA PQ714953.1 Genbank
A/Pelican/AZ/22-038234-002-original/2022 NA PQ714961.1 Genbank
A/Pelican/AZ/22-038234-003-original/2022 NA PQ714969.1 Genbank
A/Pelican/AZ/22-038234-004-original/2022 NA PQ714977.1 Genbank
A/Pelican/AZ/22-038234-005-original/2022 NA PQ714985.1 Genbank
A/Pelican/CA/22-037519-001-original/2022 NA PQ714993.1 Genbank
A/Pelican/KS/22-036624-001-original-repeat/2022 NA PQ715033.1 Genbank
A/Pelican/NE/22-032908-001-original/2022 NA PQ715065.1 Genbank
A/Peregrinefalcon/CA/22-032573-001-original/2022 NA PQ715089.1 Genbank
A/Peregrinefalcon/CA/22-039721-003-original-3/2022 NA PQ715105.1 Genbank
A/Peregrinefalcon/FL/22-035514-001-original/2022 NA PQ715121.1 Genbank
A/Peregrinefalcon/FL/22-035514-002-original/2022 NA PQ715129.1 Genbank
A/Peregrinefalcon/IN/22-032710-001-original/2022 NA PQ715137.1 Genbank
A/Peregrinefalcon/MN/22-031157-003-original-repeat/2022 NA PQ715233.1 Genbank
A/Peregrinefalcon/MN/22-032849-001-original/2022 NA PQ715241.1 Genbank
A/Peregrinefalcon/MN/22-032849-002-original/2022 NA PQ715249.1 Genbank
A/Raven/AK/22-020951-001-original/2022 NA PQ715385.1 Genbank
A/Raven/AK/22-020951-002-original/2022 NA PQ715393.1 Genbank
A/Raven/AK/22-031265-001-original/2022 NA PQ715417.1 Genbank
A/RedFox/AK/22-020792-002-original/2022 NA PQ715537.1 Genbank
A/Red-tailedhawk/CA/22-033187-001-original/2022 NA PQ715649.1 Genbank
A/Red-tailedhawk/CO/22-029818-001-original-repeat/2022 NA PQ715737.1 Genbank
A/Red-tailedhawk/CO/22-031741-001-original/2022 NA PQ715745.1 Genbank
A/Red-tailedhawk/CO/22-037213-001-original/2022 NA PQ715753.1 Genbank
A/Red-tailedhawk/CO/22-037824-001-original/2022 NA PQ715761.1 Genbank
A/Red-tailedhawk/MT/22-036316-001-original/2022 NA PQ716385.1 Genbank
A/Red-tailedhawk/WA/22-037658-001-original/2022 NA PQ716737.1 Genbank
A/Ring-billedgull/CO/22-030941-001-original/2022 NA PQ716913.1 Genbank
A/Roseatespoonbill/TX/22-035763-001-original/2022 NA PQ717001.1 Genbank
A/Ross’sgoose/KS/22-038592-005-original/2022 NA PQ717049.1 Genbank
A/Ross’sgoose/KS/22-041130-002-original/2022 NA PQ717073.1 Genbank
A/Sandhillcrane/AK/22-019268-001-original/2022 NA PQ717225.1 Genbank
A/Short-earedOwl/WA/22-039678-004-original/2022 NA PQ717329.1 Genbank
A/Snowgoose/AK/22-017364-001-original/2022 NA PQ717337.1 Genbank
A/Snowgoose/AR/22-038202-001-original/2022 NA PQ717353.1 Genbank
A/Snowgoose/AR/22-039436-005-original/2022 NA PQ717361.1 Genbank
A/Snowgoose/CA/22-041406-001-original/2022 NA PQ717441.1 Genbank
A/Snowgoose/CA/23-001856-001-original/2022 NA PQ717513.1 Genbank
A/Snowgoose/CO/22-036625-001-original-repeat/2022 NA PQ717537.1 Genbank
A/Snowgoose/CO/22-037670-001-original/2022 NA PQ717545.1 Genbank
A/Snowgoose/ID/22-038611-001-original/2022 NA PQ717569.1 Genbank
A/Snowgoose/ID/22-038611-002-original/2022 NA PQ717577.1 Genbank
A/Snowgoose/IN/22-038827-002-original-repeat/2022 NA PQ717593.1 Genbank
A/Snowgoose/IN/22-038827-003-original-repeat/2022 NA PQ717601.1 Genbank
A/Snowgoose/IN/22-038827-008-original-repeat/2022 NA PQ717633.1 Genbank
A/Snowgoose/KS/22-039690-001-original/2022 NA PQ717657.1 Genbank
A/Snowgoose/KS/22-039690-002-original/2022 NA PQ717665.1 Genbank
A/Snowgoose/KS/22-039690-005-original/2022 NA PQ717689.1 Genbank
A/Snowgoose/KS/22-039690-006-original/2022 NA PQ717697.1 Genbank
A/Snowgoose/KS/22-039690-007-original/2022 NA PQ717705.1 Genbank
A/Snowgoose/LA/22-039688-006-original/2022 NA PQ717769.1 Genbank
A/Snowgoose/LA/22-039688-009-original/2022 NA PQ717777.1 Genbank
A/Snowgoose/LA/23-000409-003-original/2022 NA PQ717793.1 Genbank
A/Snowgoose/MN/22-037439-001-original/2022 NA PQ717841.1 Genbank
A/Snowgoose/MO/22-037787-001-original/2022 NA PQ717881.1 Genbank
A/Snowgoose/MO/22-038564-002-original/2022 NA PQ717897.1 Genbank
A/Snowgoose/MS/22-038820-002-original-repeat/2022 NA PQ717945.1 Genbank
A/Snowgoose/MS/22-038820-006-original-repeat/2022 NA PQ717969.1 Genbank
A/Snowgoose/MS/22-038821-004-original/2022 NA PQ717985.1 Genbank
A/Snowgoose/MS/22-038821-008-original/2022 NA PQ718009.1 Genbank
A/Snowgoose/MS/22-038821-010-original/2022 NA PQ718017.1 Genbank
A/Snowgoose/MS/22-038821-011-original/2022 NA PQ718025.1 Genbank
A/Snowgoose/MS/22-038821-012-original/2022 NA PQ718033.1 Genbank
A/Snowgoose/MS/22-038821-019-original/2022 NA PQ718049.1 Genbank
A/Snowgoose/MS/22-038821-023-original/2022 NA PQ718073.1 Genbank
A/Snowgoose/MS/22-038821-025-original/2022 NA PQ718089.1 Genbank
A/Snowgoose/MS/22-038821-026-original/2022 NA PQ718097.1 Genbank
A/Snowgoose/MS/22-038821-030-original/2022 NA PQ718121.1 Genbank
A/Snowgoose/MS/22-038821-039-original/2022 NA PQ718153.1 Genbank
A/Snowgoose/MS/22-038821-044-original/2022 NA PQ718169.1 Genbank
A/Snowgoose/ND/23-002238-001-original/2022 NA PQ718281.1 Genbank
A/Snowgoose/OR/22-038527-001-original/2022 NA PQ718385.1 Genbank
A/Snowgoose/OR/23-002231-001-original/2022 NA PQ718393.1 Genbank
A/Snowgoose/SD/22-038546-001-original/2022 NA PQ718409.1 Genbank
A/Snowgoose/SD/22-038788-002-original/2022 NA PQ718417.1 Genbank
A/Snowgoose/WA/22-037636-001-original/2022 NA PQ718441.1 Genbank
A/Snowgoose/WA/22-039678-001-original/2022 NA PQ718449.1 Genbank
A/Snowyowl/AK/22-022807-001-original/2022 NA PQ718473.1 Genbank
A/Sparrow/NE/22-033885-001-original/2022 NA PQ718537.1 Genbank
A/Swainson_sHawk/OR/22-034146-001-original-repeat/2022 NA PQ718577.1 Genbank
A/TrumpeterSwan/MN/22-037438-001-original/2022 NA PQ718761.1 Genbank
A/TrumpeterSwan/MT/22-030263-001-original/2022 NA PQ718777.1 Genbank
A/TrumpeterSwan/WY/22-030049-002-original/2022 NA PQ718785.1 Genbank
A/TrumpeterSwan/WY/22-030049-003-original/2022 NA PQ718793.1 Genbank
A/TundraSwan/WI/22-038828-001-original-repeat/2022 NA PQ718817.1 Genbank
A/TurkeyVulture/MN/22-035505-002-original/2022 NA PQ719113.1 Genbank
A/TurkeyVulture/WY/22-031606-001-original-repeat/2022 NA PQ719425.1 Genbank
A/WesternGull/CA/22-035882-001-original/2022 NA PQ719473.1 Genbank
A/WesternGull/CA/22-037512-001-original/2022 NA PQ719481.1 Genbank
A/Westernscreechowl/WA/22-015526-006-original/2022 NA PQ719521.1 Genbank
A/Westernsnowyplover/OR/22-038785-001-original-repeat/2022 NA PQ719529.1 Genbank
A/blackskimmer/FL/22-036966-001-original/2022 NA PQ719905.1 Genbank
A/goose/AR/22-036798-001-original/2022 NA PQ719945.1 Genbank
A/goose/TX/22-038236-001-original/2022 NA PQ720105.1 Genbank
A/lesserscaup/LA/22-037240-003-original/2022 NA PQ720289.1 Genbank
A/lessersnowgoose/OR/22-037719-001-original/2022 NA PQ720297.1 Genbank
